# Supplementary material for: Ecology and seasonality of sandflies and potential reservoirs of cutaneous leishmaniasis in Ochollo, a hotspot in southern Ethiopia
Source: PLoS Negl Trop Dis. 2019 Aug 19;13(8):e0007667. doi: 10.1371/journal.pntd.0007667 (PMC6715250; doi:10.1371/journal.pntd.0007667)
Supplement: S1 Data — (CSV) [file pntd.0007667.s007.csv]

	LEGEND:
	UA_EP_N: the vial number in which the sandflies were collected in the field, before sorting out
	SF: Sandfly subgenus, P stands for Phlebotomus, S stands for Sergentomyia, although this was just an estimation based on very few morphological features
	SF_Code: all female sandflies that were sorted out and further analyzed were given a sandfly code
	tested: all female sandflies that have been extracted and were succesfully tested with kDNA (no inhibition/contamination)
	positive: female sandfly samples that were kDNA positive
	sex: Female/Male
	blood(y:n): whether sandflies were blood fed or not
	Plate ID and positition: the plate and position in which the sandflies were stored in the field after sorting out
UA_ep_ID	UA_ep_pr	UA_EP_N	loc_code	Trap	date	month	location	SF	SF_code	tested	positive	sex	UA_plate_ID	BFpostEXTR	blood(y:n)	UA_plate_pr	UA_plate_nr	Pos_X	Pos_Y	remarks		Ext_code
FLY_212	FLY	212	C13	CDC	28/03/2017	3		P	SF_286	FALSE	FALSE	F	PL_3	FALSE	N	PL	3	12	B	NO LEGS
FLY_212	FLY	212	C13	CDC	28/03/2017	3		P	SF_287	TRUE	FALSE	F	PL_3	FALSE	N	PL	3	12	C	NO LEGS
FLY_212	FLY	212	C13	CDC	28/03/2017	3		P		FALSE	FALSE	M	_	FALSE
FLY_212	FLY	212	C13	CDC	28/03/2017	3		P		FALSE	FALSE	M	_	FALSE
FLY_212	FLY	212	C13	CDC	28/03/2017	3		P		FALSE	FALSE	M	_	FALSE
FLY_212	FLY	212	C13	CDC	28/03/2017	3		P		FALSE	FALSE	M	_	FALSE
FLY_212	FLY	212	C13	CDC	28/03/2017	3		P		FALSE	FALSE	M	_	FALSE
FLY_212	FLY	212	C13	CDC	28/03/2017	3		P		FALSE	FALSE	M	_	FALSE
FLY_212	FLY	212	C13	CDC	28/03/2017	3		P		FALSE	FALSE	M	_	FALSE
FLY_212	FLY	212	C13	CDC	28/03/2017	3		P		FALSE	FALSE	M	_	FALSE
FLY_329	FLY	329	S9	LAM	28/03/2017	3		P		FALSE	FALSE	M	_	FALSE
FLY_329	FLY	329	S9	LAM	28/03/2017	3		P		FALSE	FALSE	M	_	FALSE
FLY_329	FLY	329	S9	LAM	28/03/2017	3		P		FALSE	FALSE	M	_	FALSE
FLY_329	FLY	329	S9	LAM	28/03/2017	3		P		FALSE	FALSE	M	_	FALSE
FLY_329	FLY	329	S9	LAM	28/03/2017	3		P	SF_289	TRUE	FALSE	F	PL_3	FALSE	N	PL	3	12	E
FLY_394	FLY	394	R7	CDC	28/03/2017	3		P		FALSE	FALSE	M	_	FALSE
FLY_394	FLY	394	R7	CDC	28/03/2017	3		P		FALSE	FALSE	M	_	FALSE
FLY_394	FLY	394	R7	CDC	28/03/2017	3		NA	SF_290	TRUE	FALSE	F	PL_3	FALSE	N	PL	3	12	F	no SF maybe
FLY_394	FLY	394	R7	CDC	28/03/2017	3		P		FALSE	FALSE	M	_	FALSE
FLY_394	FLY	394	R7	CDC	28/03/2017	3		P	SF_291	TRUE	FALSE	F	PL_3	FALSE	N	PL	3	12	G
FLY_359	FLY	359	C13	LAM	28/03/2017	3		S	SF_421	TRUE	FALSE	F	PL_6	FALSE	N	PL	6	1	A
FLY_359	FLY	359	C13	LAM	28/03/2017	3		P	SF_422	TRUE	FALSE	F	PL_6	FALSE	N	PL	6	1	B	NO LEGS
FLY_359	FLY	359	C13	LAM	28/03/2017	3		P		FALSE	FALSE	M	_	FALSE
FLY_359	FLY	359	C13	LAM	28/03/2017	3		P		FALSE	FALSE	M	_	FALSE
FLY_359	FLY	359	C13	LAM	28/03/2017	3		P		FALSE	FALSE	M	_	FALSE
FLY_394	FLY	394	R7	CDC	28/03/2017	3		P	SF_423	TRUE	FALSE	F	PL_6	FALSE	N	PL	6	1	C
FLY_207	FLY	207	R7	CDC	28/03/2017	3		S	SF_424	TRUE	FALSE	F	PL_6	FALSE	N	PL	6	1	D
FLY_207	FLY	207	R7	CDC	28/03/2017	3		P	SF_425	TRUE	FALSE	F	PL_6	FALSE	N	PL	6	1	E
FLY_207	FLY	207	R7	CDC	28/03/2017	3		S	SF_426	TRUE	FALSE	F	PL_6	FALSE	N	PL	6	1	F
FLY_207	FLY	207	R7	CDC	28/03/2017	3		P		FALSE	FALSE	M	_	FALSE
FLY_207	FLY	207	R7	CDC	28/03/2017	3		P		FALSE	FALSE	M	_	FALSE
FLY_337	FLY	337	C12	ST	28/03/2017	3		P	SF_427	TRUE	FALSE	F	PL_6	FALSE	N	PL	6	1	G
FLY_337	FLY	337	C12	ST	28/03/2017	3		P		FALSE	FALSE	M	_	FALSE
FLY_337	FLY	337	C12	ST	28/03/2017	3		P		FALSE	FALSE	M	_	FALSE
FLY_369	FLY	369	S10	LAM	28/03/2017	3		P	SF_428	TRUE	FALSE	F	PL_6	FALSE	N	PL	6	1	H
FLY_362	FLY	362	C13	LAM	28/03/2017	3		P	SF_429	TRUE	FALSE	F	PL_6	FALSE	N	PL	6	2	A
FLY_362	FLY	362	C13	LAM	28/03/2017	3		P		FALSE	FALSE	M	_	FALSE
FLY_362	FLY	362	C13	LAM	28/03/2017	3		P		FALSE	FALSE	M	_	FALSE
FLY_362	FLY	362	C13	LAM	28/03/2017	3		P		FALSE	FALSE	M	_	FALSE
FLY_284	FLY	284	C9	ST	28/03/2017	3		NA	SF_433	TRUE	FALSE	F	PL_6	FALSE	N	PL	6	2	E	no SF
FLY_366	FLY	366	S10	ST	28/03/2017	3		P		FALSE	FALSE	M	_	FALSE
FLY_366	FLY	366	S10	ST	28/03/2017	3		P		FALSE	FALSE	M	_	FALSE
FLY_386	FLY	386	R7	LAM	28/03/2017	3		S		FALSE	FALSE	M	_	FALSE
FLY_386	FLY	386	R7	LAM	28/03/2017	3		P		FALSE	FALSE	M	_	FALSE
FLY_386	FLY	386	R7	LAM	28/03/2017	3		P		FALSE	FALSE	M	_	FALSE
FLY_386	FLY	386	R7	LAM	28/03/2017	3		P		FALSE	FALSE	M	_	FALSE
FLY_386	FLY	386	R7	LAM	28/03/2017	3		P		FALSE	FALSE	M	_	FALSE
FLY_386	FLY	386	R7	LAM	28/03/2017	3		P		FALSE	FALSE	M	_	FALSE
FLY_312	FLY	312	S9	ST	28/03/2017	3		P		FALSE	FALSE	M	_	FALSE
FLY_312	FLY	312	S9	ST	28/03/2017	3		P		FALSE	FALSE	M	_	FALSE
FLY_312	FLY	312	S9	ST	28/03/2017	3		P		FALSE	FALSE	M	_	FALSE
FLY_312	FLY	312	S9	ST	28/03/2017	3		P		FALSE	FALSE	M	_	FALSE
FLY_316	FLY	316	S9	ST	28/03/2017	3		S	SF_435	TRUE	FALSE	F	PL_6	FALSE	N	PL	6	2	G
FLY_316	FLY	316	S9	ST	28/03/2017	3		P	SF_436	TRUE	FALSE	F	PL_6	FALSE	N	PL	6	2	H
FLY_316	FLY	316	S9	ST	28/03/2017	3		P		FALSE	FALSE	M	_	FALSE
FLY_316	FLY	316	S9	ST	28/03/2017	3		P		FALSE	FALSE	M	_	FALSE
FLY_316	FLY	316	S9	ST	28/03/2017	3		P		FALSE	FALSE	M	_	FALSE
FLY_316	FLY	316	S9	ST	28/03/2017	3		P		FALSE	FALSE	M	_	FALSE
FLY_394	FLY	394	R7	CDC	28/03/2017	3		P	SF_292	TRUE	FALSE	F	PL_3	FALSE	N	PL	3	12	H
FLY_394	FLY	394	R7	CDC	28/03/2017	3		P	SF_293	TRUE	FALSE	F	PL_5	FALSE	N	PL	5	4	H
FLY_373	FLY	373	S12	CDC	28/03/2017	3		P		FALSE	FALSE	M	_	FALSE
FLY_373	FLY	373	S12	CDC	28/03/2017	3		P		FALSE	FALSE	M	_	FALSE
FLY_373	FLY	373	S12	CDC	28/03/2017	3		P	SF_294	TRUE	FALSE	F	PL_5	FALSE	N	PL	5	5	A
FLY_373	FLY	373	S12	CDC	28/03/2017	3		P	SF_295	TRUE	FALSE	F	PL_5	FALSE	N	PL	5	5	B
FLY_373	FLY	373	S12	CDC	28/03/2017	3		P	SF_296	TRUE	FALSE	F	PL_5	FALSE	N	PL	5	5	C
FLY_373	FLY	373	S12	CDC	28/03/2017	3		P	SF_297	TRUE	FALSE	F	PL_5	FALSE	N	PL	5	5	D
FLY_375	FLY	375	C12	CDC	28/03/2017	3		P		FALSE	FALSE	M	_	FALSE
FLY_375	FLY	375	C12	CDC	28/03/2017	3		P		FALSE	FALSE	M	_	FALSE
FLY_375	FLY	375	C12	CDC	28/03/2017	3		P		FALSE	FALSE	M	_	FALSE
FLY_375	FLY	375	C12	CDC	28/03/2017	3		P		FALSE	FALSE	M	_	FALSE
FLY_375	FLY	375	C12	CDC	28/03/2017	3		P		FALSE	FALSE	M	_	FALSE
FLY_375	FLY	375	C12	CDC	28/03/2017	3		P		FALSE	FALSE	M	_	FALSE
FLY_375	FLY	375	C12	CDC	28/03/2017	3		P		FALSE	FALSE	M	_	FALSE
FLY_375	FLY	375	C12	CDC	28/03/2017	3		P	SF_506	TRUE	FALSE	F	PL_5	TRUE	Y	PL	5	6	C
FLY_323	FLY	323	S9	LAM	28/03/2017	3		P		FALSE	FALSE	M	_	FALSE
FLY_323	FLY	323	S9	LAM	28/03/2017	3		P		FALSE	FALSE	M	_	FALSE
FLY_323	FLY	323	S9	LAM	28/03/2017	3		P		FALSE	FALSE	M	_	FALSE
FLY_323	FLY	323	S9	LAM	28/03/2017	3		P		FALSE	FALSE	M	_	FALSE
FLY_323	FLY	323	S9	LAM	28/03/2017	3		P	SF_507	TRUE	FALSE	F	PL_5	FALSE	N	PL	5	6	D
FLY_317	FLY	317	S9	ST	28/03/2017	3		P	SF_511	TRUE	FALSE	F	PL_5	FALSE	N	PL	5	6	H
FLY_317	FLY	317	S9	ST	28/03/2017	3		P		FALSE	FALSE	M	_	FALSE
FLY_317	FLY	317	S9	ST	28/03/2017	3		P		FALSE	FALSE	M	_	FALSE
FLY_317	FLY	317	S9	ST	28/03/2017	3		P	SF_512	TRUE	FALSE	F	PL_5	FALSE	N	PL	5	7	A
FLY_317	FLY	317	S9	ST	28/03/2017	3		P	SF_513	TRUE	FALSE	F	PL_5	FALSE	N	PL	5	7	B
FLY_317	FLY	317	S9	ST	28/03/2017	3		P	SF_514	TRUE	FALSE	F	PL_5	FALSE	N	PL	5	7	C
FLY_289	FLY	289	R11	ST	28/03/2017	3		P		FALSE	FALSE	M	_	FALSE
FLY_289	FLY	289	R11	ST	28/03/2017	3		P		FALSE	FALSE	M	_	FALSE
FLY_289	FLY	289	R11	ST	28/03/2017	3		P		FALSE	FALSE	M	_	FALSE
FLY_289	FLY	289	R11	ST	28/03/2017	3		P	SF_515	TRUE	FALSE	F	PL_5	FALSE	N	PL	5	7	D
FLY_383	FLY	383	C13	CDC	28/03/2017	3		P		FALSE	FALSE	M	_	FALSE
FLY_383	FLY	383	C13	CDC	28/03/2017	3		P		FALSE	FALSE	M	_	FALSE
FLY_383	FLY	383	C13	CDC	28/03/2017	3		P		FALSE	FALSE	M	_	FALSE
FLY_383	FLY	383	C13	CDC	28/03/2017	3		P		FALSE	FALSE	M	_	FALSE
FLY_383	FLY	383	C13	CDC	28/03/2017	3		P		FALSE	FALSE	M	_	FALSE
FLY_319	FLY	319	S9	ST	28/03/2017	3		P	SF_437	TRUE	FALSE	F	PL_6	FALSE	N	PL	6	3	A
FLY_319	FLY	319	S9	ST	28/03/2017	3		P	SF_438	TRUE	FALSE	F	PL_6	FALSE	N	PL	6	3	B
FLY_319	FLY	319	S9	ST	28/03/2017	3		S	SF_439	TRUE	FALSE	F	PL_6	FALSE	N	PL	6	3	C
FLY_319	FLY	319	S9	ST	28/03/2017	3		P		FALSE	FALSE	M	_	FALSE
FLY_319	FLY	319	S9	ST	28/03/2017	3		P		FALSE	FALSE	M	_	FALSE
FLY_301	FLY	301	S12	LAM	28/03/2017	3		P	SF_441	TRUE	FALSE	F	PL_6	FALSE	N	PL	6	3	E
FLY_301	FLY	301	S12	LAM	28/03/2017	3		P	SF_442	TRUE	FALSE	F	PL_6	FALSE	N	PL	6	3	F
FLY_301	FLY	301	S12	LAM	28/03/2017	3		P	SF_443	TRUE	FALSE	F	PL_6	FALSE	N	PL	6	3	G
FLY_301	FLY	301	S12	LAM	28/03/2017	3		P		FALSE	FALSE	M	_	FALSE
FLY_301	FLY	301	S12	LAM	28/03/2017	3		P		FALSE	FALSE	M	_	FALSE
FLY_301	FLY	301	S12	LAM	28/03/2017	3		P		FALSE	FALSE	M	_	FALSE
FLY_330	FLY	330	S9	LAM	28/03/2017	3		P	SF_444	TRUE	FALSE	F	PL_6	FALSE	N	PL	6	3	H
FLY_330	FLY	330	S9	LAM	28/03/2017	3		P	SF_445	TRUE	FALSE	F	PL_6	FALSE	N	PL	6	4	A
FLY_330	FLY	330	S9	LAM	28/03/2017	3		P		FALSE	FALSE	M	_	FALSE
FLY_330	FLY	330	S9	LAM	28/03/2017	3		P		FALSE	FALSE	M	_	FALSE
FLY_330	FLY	330	S9	LAM	28/03/2017	3		P		FALSE	FALSE	M	_	FALSE
FLY_330	FLY	330	S9	LAM	28/03/2017	3		P		FALSE	FALSE	M	_	FALSE
FLY_318	FLY	318	S9	ST	28/03/2017	3		P	SF_446	TRUE	FALSE	F	PL_6	FALSE	N	PL	6	4	B
FLY_318	FLY	318	S9	ST	28/03/2017	3		P		FALSE	FALSE	M	_	FALSE
FLY_318	FLY	318	S9	ST	28/03/2017	3		P		FALSE	FALSE	M	_	FALSE
FLY_318	FLY	318	S9	ST	28/03/2017	3		P		FALSE	FALSE	M	_	FALSE
FLY_318	FLY	318	S9	ST	28/03/2017	3		P		FALSE	FALSE	M	_	FALSE
FLY_326	FLY	326	S9	LAM	28/03/2017	3		S		FALSE	FALSE	M	_	FALSE
FLY_326	FLY	326	S9	LAM	28/03/2017	3		P		FALSE	FALSE	M	_	FALSE
FLY_326	FLY	326	S9	LAM	28/03/2017	3		P		FALSE	FALSE	M	_	FALSE
FLY_326	FLY	326	S9	LAM	28/03/2017	3		P		FALSE	FALSE	M	_	FALSE
FLY_326	FLY	326	S9	LAM	28/03/2017	3		P		FALSE	FALSE	M	_	FALSE
FLY_339	FLY	339	R12	ST	28/03/2017	3		P	SF_447	TRUE	FALSE	F	PL_6	FALSE	N	PL	6	4	C	NO LEGS
FLY_339	FLY	339	R12	ST	28/03/2017	3		P		FALSE	FALSE	M	_	FALSE
FLY_339	FLY	339	R12	ST	28/03/2017	3		P		FALSE	FALSE	M	_	FALSE
FLY_339	FLY	339	R12	ST	28/03/2017	3		P		FALSE	FALSE	M	_	FALSE
FLY_339	FLY	339	R12	ST	28/03/2017	3		P		FALSE	FALSE	M	_	FALSE
FLY_364	FLY	364	S10	ST	28/03/2017	3		P	SF_448	TRUE	FALSE	F	PL_6	FALSE	N	PL	6	4	D
FLY_364	FLY	364	S10	ST	28/03/2017	3		P	SF_449	TRUE	FALSE	F	PL_6	FALSE	N	PL	6	4	E
FLY_364	FLY	364	S10	ST	28/03/2017	3		P		FALSE	FALSE	M	_	FALSE
FLY_364	FLY	364	S10	ST	28/03/2017	3		P		FALSE	FALSE	M	_	FALSE
FLY_364	FLY	364	S10	ST	28/03/2017	3		P		FALSE	FALSE	M	_	FALSE
FLY_321	FLY	321	S9	ST	28/03/2017	3		P	SF_450	TRUE	FALSE	F	PL_6	FALSE	N	PL	6	4	F
FLY_321	FLY	321	S9	ST	28/03/2017	3		P	SF_451	TRUE	FALSE	F	PL_6	FALSE	N	PL	6	4	G
FLY_321	FLY	321	S9	ST	28/03/2017	3		P	SF_452	TRUE	FALSE	F	PL_6	FALSE	N	PL	6	4	H
FLY_321	FLY	321	S9	ST	28/03/2017	3		P		FALSE	FALSE	M	_	FALSE
FLY_321	FLY	321	S9	ST	28/03/2017	3		P		FALSE	FALSE	M	_	FALSE
FLY_389	FLY	389	C13	CDC	28/03/2017	3		P	SF_453	TRUE	FALSE	F	PL_6	TRUE	Y	PL	6	5	A
FLY_389	FLY	389	C13	CDC	28/03/2017	3		P	SF_454	TRUE	FALSE	F	PL_6	FALSE	N	PL	6	5	B
FLY_389	FLY	389	C13	CDC	28/03/2017	3		P		FALSE	FALSE	M	_	FALSE
FLY_389	FLY	389	C13	CDC	28/03/2017	3		P		FALSE	FALSE	M	_	FALSE
FLY_389	FLY	389	C13	CDC	28/03/2017	3		P		FALSE	FALSE	M	_	FALSE
FLY_389	FLY	389	C13	CDC	28/03/2017	3		P		FALSE	FALSE	M	_	FALSE
FLY_389	FLY	389	C13	CDC	28/03/2017	3		P		FALSE	FALSE	M	_	FALSE
FLY_389	FLY	389	C13	CDC	28/03/2017	3		P		FALSE	FALSE	M	_	FALSE
FLY_388	FLY	388	C13	CDC	28/03/2017	3		P	SF_455	TRUE	FALSE	F	PL_6	FALSE	N	PL	6	5	C	NO LEGS
FLY_388	FLY	388	C13	CDC	28/03/2017	3		P	SF_456	TRUE	FALSE	F	PL_6	FALSE	N	PL	6	5	D
FLY_388	FLY	388	C13	CDC	28/03/2017	3		P		FALSE	FALSE	M	_	FALSE
FLY_388	FLY	388	C13	CDC	28/03/2017	3		P		FALSE	FALSE	M	_	FALSE
FLY_388	FLY	388	C13	CDC	28/03/2017	3		P		FALSE	FALSE	M	_	FALSE
FLY_388	FLY	388	C13	CDC	28/03/2017	3		P		FALSE	FALSE	M	_	FALSE
FLY_388	FLY	388	C13	CDC	28/03/2017	3		P		FALSE	FALSE	M	_	FALSE
FLY_388	FLY	388	C13	CDC	28/03/2017	3		P		FALSE	FALSE	M	_	FALSE
FLY_388	FLY	388	C13	CDC	28/03/2017	3		P		FALSE	FALSE	M	_	FALSE
FLY_388	FLY	388	C13	CDC	28/03/2017	3		P		FALSE	FALSE	M	_	FALSE
FLY_294	FLY	294	S12	ST	28/03/2017	3		P	SF_457	TRUE	FALSE	F	PL_6	FALSE	N	PL	6	5	E	NO LEGS
FLY_294	FLY	294	S12	ST	28/03/2017	3		S		FALSE	FALSE	M	_	FALSE
FLY_294	FLY	294	S12	ST	28/03/2017	3		P		FALSE	FALSE	M	_	FALSE
FLY_294	FLY	294	S12	ST	28/03/2017	3		P		FALSE	FALSE	M	_	FALSE
FLY_294	FLY	294	S12	ST	28/03/2017	3		P		FALSE	FALSE	M	_	FALSE
FLY_302	FLY	302	S12	LAM	28/03/2017	3		S	SF_458	TRUE	FALSE	F	PL_6	FALSE	N	PL	6	5	F
FLY_302	FLY	302	S12	LAM	28/03/2017	3		S	SF_459	TRUE	FALSE	F	PL_6	FALSE	N	PL	6	5	G
FLY_302	FLY	302	S12	LAM	28/03/2017	3		P	SF_460	TRUE	FALSE	F	PL_6	FALSE	N	PL	6	5	H
FLY_302	FLY	302	S12	LAM	28/03/2017	3		P		FALSE	FALSE	M	_	FALSE
FLY_332	FLY	332	S9	LAM	28/03/2017	3		S	SF_461	TRUE	FALSE	F	PL_6	FALSE	N	PL	6	6	A
FLY_332	FLY	332	S9	LAM	28/03/2017	3		P	SF_462	TRUE	FALSE	F	PL_6	FALSE	N	PL	6	6	B
FLY_332	FLY	332	S9	LAM	28/03/2017	3		P		FALSE	FALSE	M	_	FALSE
FLY_332	FLY	332	S9	LAM	28/03/2017	3		P		FALSE	FALSE	M	_	FALSE
FLY_332	FLY	332	S9	LAM	28/03/2017	3		P		FALSE	FALSE	M	_	FALSE
FLY_311	FLY	311	S9	ST	28/03/2017	3		P	SF_463	TRUE	FALSE	F	PL_6	FALSE	N	PL	6	6	C
FLY_311	FLY	311	S9	ST	28/03/2017	3		P		FALSE	FALSE	M	_	FALSE
FLY_311	FLY	311	S9	ST	28/03/2017	3		P		FALSE	FALSE	M	_	FALSE
FLY_311	FLY	311	S9	ST	28/03/2017	3		P		FALSE	FALSE	M	_	FALSE
FLY_311	FLY	311	S9	ST	28/03/2017	3		P		FALSE	FALSE	M	_	FALSE
FLY_370	FLY	370	C13	CDC	28/03/2017	3		P	SF_464	TRUE	FALSE	F	PL_6	TRUE	N	PL	6	6	D
FLY_370	FLY	370	C13	CDC	28/03/2017	3		P		FALSE	FALSE	M	_	FALSE
FLY_370	FLY	370	C13	CDC	28/03/2017	3		P		FALSE	FALSE	M	_	FALSE
FLY_370	FLY	370	C13	CDC	28/03/2017	3		P		FALSE	FALSE	M	_	FALSE
FLY_370	FLY	370	C13	CDC	28/03/2017	3		P		FALSE	FALSE	M	_	FALSE
FLY_370	FLY	370	C13	CDC	28/03/2017	3		P		FALSE	FALSE	M	_	FALSE
FLY_370	FLY	370	C13	CDC	28/03/2017	3		P		FALSE	FALSE	M	_	FALSE
FLY_370	FLY	370	C13	CDC	28/03/2017	3		P		FALSE	FALSE	M	_	FALSE
FLY_370	FLY	370	C13	CDC	28/03/2017	3		P		FALSE	FALSE	M	_	FALSE
FLY_370	FLY	370	C13	CDC	28/03/2017	3		P		FALSE	FALSE	M	_	FALSE
FLY_333	FLY	333	S9	LAM	28/03/2017	3		S		FALSE	FALSE	M	_	FALSE
FLY_313	FLY	313	S9	ST	28/03/2017	3		P	SF_465	TRUE	FALSE	F	PL_6	FALSE	N	PL	6	6	E
FLY_313	FLY	313	S9	ST	28/03/2017	3		P	SF_466	TRUE	FALSE	F	PL_6	FALSE	N	PL	6	6	F
FLY_313	FLY	313	S9	ST	28/03/2017	3		P	SF_467	TRUE	FALSE	F	PL_6	FALSE	N	PL	6	6	G
FLY_313	FLY	313	S9	ST	28/03/2017	3		P	SF_468	TRUE	FALSE	F	PL_6	FALSE	N	PL	6	6	H
FLY_313	FLY	313	S9	ST	28/03/2017	3		P	SF_469	TRUE	FALSE	F	PL_6	FALSE	N	PL	6	7	A
FLY_377	FLY	377	C13	CDC	28/03/2017	3		P	SF_470	TRUE	TRUE	F	PL_6	FALSE	N	PL	6	7	B	NO LEGS
FLY_377	FLY	377	C13	CDC	28/03/2017	3		P	SF_471	TRUE	FALSE	F	PL_6	TRUE	Y	PL	6	7	C
FLY_377	FLY	377	C13	CDC	28/03/2017	3		P	SF_472	TRUE	FALSE	F	PL_6	FALSE	N	PL	6	7	D	NO LEGS
FLY_377	FLY	377	C13	CDC	28/03/2017	3		P	SF_473	TRUE	FALSE	F	PL_6	FALSE	N	PL	6	7	E
FLY_377	FLY	377	C13	CDC	28/03/2017	3		P		FALSE	FALSE	M	_	FALSE
FLY_377	FLY	377	C13	CDC	28/03/2017	3		P		FALSE	FALSE	M	_	FALSE
FLY_377	FLY	377	C13	CDC	28/03/2017	3		P		FALSE	FALSE	M	_	FALSE
FLY_377	FLY	377	C13	CDC	28/03/2017	3		P		FALSE	FALSE	M	_	FALSE
FLY_209	FLY	209	C9	CDC	28/03/2017	3		P	SF_474	TRUE	FALSE	F	PL_6	FALSE	N	PL	6	7	F
FLY_209	FLY	209	C9	CDC	28/03/2017	3		S		FALSE	FALSE	M	_	FALSE
FLY_209	FLY	209	C9	CDC	28/03/2017	3		P	SF_475	TRUE	FALSE	F	PL_6	FALSE	N	PL	6	7	G
FLY_209	FLY	209	C9	CDC	28/03/2017	3		P	SF_476	TRUE	FALSE	F	PL_6	FALSE	N	PL	6	7	H
FLY_209	FLY	209	C9	CDC	28/03/2017	3		P	SF_477	TRUE	FALSE	F	PL_6	FALSE	N	PL	6	8	A	NO LEGS
FLY_209	FLY	209	C9	CDC	28/03/2017	3		P		FALSE	FALSE	M	_	FALSE
FLY_209	FLY	209	C9	CDC	28/03/2017	3		P		FALSE	FALSE	M	_	FALSE
FLY_209	FLY	209	C9	CDC	28/03/2017	3		P		FALSE	FALSE	M	_	FALSE
FLY_209	FLY	209	C9	CDC	28/03/2017	3		P		FALSE	FALSE	M	_	FALSE
FLY_209	FLY	209	C9	CDC	28/03/2017	3		P		FALSE	FALSE	M	_	FALSE
FLY_285	FLY	285	R7	ST	28/03/2017	3		S	SF_478	TRUE	FALSE	F	PL_6	FALSE	N	PL	6	8	B
FLY_285	FLY	285	R7	ST	28/03/2017	3		S	SF_479	TRUE	FALSE	F	PL_6	FALSE	N	PL	6	8	C
FLY_285	FLY	285	R7	ST	28/03/2017	3		P		FALSE	FALSE	M	_	FALSE
FLY_363	FLY	363	C13	LAM	28/03/2017	3		P	SF_480	TRUE	FALSE	F	PL_6	FALSE	N	PL	6	8	D
FLY_363	FLY	363	C13	LAM	28/03/2017	3		P		FALSE	FALSE	M	_	FALSE
FLY_391	FLY	391	C13	CDC	28/03/2017	3		P	SF_481	TRUE	FALSE	F	PL_6	TRUE	Y	PL	6	8	E
FLY_391	FLY	391	C13	CDC	28/03/2017	3		S	SF_482	TRUE	FALSE	F	PL_6	FALSE	N	PL	6	8	F
FLY_391	FLY	391	C13	CDC	28/03/2017	3		P	SF_483	TRUE	FALSE	F	PL_6	FALSE	N	PL	6	8	G	NO LEGS
FLY_391	FLY	391	C13	CDC	28/03/2017	3		P	SF_484	TRUE	FALSE	F	PL_6	FALSE	N	PL	6	8	H
FLY_391	FLY	391	C13	CDC	28/03/2017	3		P		FALSE	FALSE	M	_	FALSE
FLY_391	FLY	391	C13	CDC	28/03/2017	3		P		FALSE	FALSE	M	_	FALSE
FLY_391	FLY	391	C13	CDC	28/03/2017	3		P		FALSE	FALSE	M	_	FALSE
FLY_391	FLY	391	C13	CDC	28/03/2017	3		P		FALSE	FALSE	M	_	FALSE
FLY_310	FLY	310	S9	ST	28/03/2017	3		P	SF_489	TRUE	FALSE	F	PL_6	TRUE	Y	PL	6	9	E
FLY_310	FLY	310	S9	ST	28/03/2017	3		P	SF_490	TRUE	FALSE	F	PL_6	FALSE	N	PL	6	9	F
FLY_310	FLY	310	S9	ST	28/03/2017	3		P		FALSE	FALSE	M	_	FALSE
FLY_310	FLY	310	S9	ST	28/03/2017	3		P		FALSE	FALSE	M	_	FALSE
FLY_310	FLY	310	S9	ST	28/03/2017	3		P		FALSE	FALSE	M	_	FALSE
FLY_338	FLY	338	C12	ST	28/03/2017	3		P		FALSE	FALSE	M	_	FALSE
FLY_338	FLY	338	C12	ST	28/03/2017	3		P		FALSE	FALSE	M	_	FALSE
FLY_338	FLY	338	C12	ST	28/03/2017	3		P		FALSE	FALSE	M	_	FALSE
FLY_378	FLY	378	C13	CDC	28/03/2017	3		P	SF_491	TRUE	FALSE	F	PL_6	FALSE	N	PL	6	9	G
FLY_378	FLY	378	C13	CDC	28/03/2017	3		P	SF_492	TRUE	FALSE	F	PL_6	FALSE	N	PL	6	9	H
FLY_378	FLY	378	C13	CDC	28/03/2017	3		P		FALSE	FALSE	M	_	FALSE
FLY_378	FLY	378	C13	CDC	28/03/2017	3		P		FALSE	FALSE	M	_	FALSE
FLY_378	FLY	378	C13	CDC	28/03/2017	3		P		FALSE	FALSE	M	_	FALSE
FLY_378	FLY	378	C13	CDC	28/03/2017	3		P		FALSE	FALSE	M	_	FALSE
FLY_378	FLY	378	C13	CDC	28/03/2017	3		P		FALSE	FALSE	M	_	FALSE
FLY_378	FLY	378	C13	CDC	28/03/2017	3		P		FALSE	FALSE	M	_	FALSE
FLY_378	FLY	378	C13	CDC	28/03/2017	3		P		FALSE	FALSE	M	_	FALSE
FLY_378	FLY	378	C13	CDC	28/03/2017	3		P		FALSE	FALSE	M	_	FALSE
FLY_385	FLY	385	C13	CDC	28/03/2017	3		P	SF_493	FALSE	FALSE	F	PL_6	FALSE	N	PL	6	10	A	NO LEGS
FLY_385	FLY	385	C13	CDC	28/03/2017	3		P	SF_494	TRUE	FALSE	F	PL_6	FALSE	N	PL	6	10	B	NO LEGS
FLY_385	FLY	385	C13	CDC	28/03/2017	3		S	SF_495	TRUE	FALSE	F	PL_6	FALSE	N	PL	6	10	C
FLY_385	FLY	385	C13	CDC	28/03/2017	3		P		FALSE	FALSE	M	_	FALSE
FLY_385	FLY	385	C13	CDC	28/03/2017	3		P		FALSE	FALSE	M	_	FALSE
FLY_385	FLY	385	C13	CDC	28/03/2017	3		P		FALSE	FALSE	M	_	FALSE
FLY_385	FLY	385	C13	CDC	28/03/2017	3		P		FALSE	FALSE	M	_	FALSE
FLY_385	FLY	385	C13	CDC	28/03/2017	3		P		FALSE	FALSE	M	_	FALSE
FLY_385	FLY	385	C13	CDC	28/03/2017	3		P		FALSE	FALSE	M	_	FALSE
FLY_390	FLY	390	C9	CDC	28/03/2017	3		P	SF_496	TRUE	FALSE	F	PL_6	FALSE	N	PL	6	10	D	NO LEGS
FLY_390	FLY	390	C9	CDC	28/03/2017	3		P	SF_497	TRUE	FALSE	F	PL_6	FALSE	N	PL	6	10	E	NO LEGS
FLY_390	FLY	390	C9	CDC	28/03/2017	3		P	SF_498	TRUE	TRUE	F	PL_6	FALSE	N	PL	6	10	F
FLY_390	FLY	390	C9	CDC	28/03/2017	3		P	SF_499	TRUE	FALSE	F	PL_6	FALSE	N	PL	6	10	G
FLY_390	FLY	390	C9	CDC	28/03/2017	3		P	SF_600	TRUE	TRUE	F	PL_6	FALSE	N	PL	6	10	H
FLY_390	FLY	390	C9	CDC	28/03/2017	3		P	SF_601	TRUE	FALSE	F	PL_6	FALSE	N	PL	6	11	A
FLY_390	FLY	390	C9	CDC	28/03/2017	3		P	SF_602	TRUE	FALSE	F	PL_6	TRUE	Y	PL	6	11	B
FLY_383	FLY	383	C13	CDC	28/03/2017	3		P		FALSE	FALSE	M	_	FALSE
FLY_383	FLY	383	C13	CDC	28/03/2017	3		P		FALSE	FALSE	M	_	FALSE
FLY_383	FLY	383	C13	CDC	28/03/2017	3		P		FALSE	FALSE	M	_	FALSE
FLY_383	FLY	383	C13	CDC	28/03/2017	3		P		FALSE	FALSE	M	_	FALSE
FLY_383	FLY	383	C13	CDC	28/03/2017	3		P		FALSE	FALSE	M	_	FALSE
FLY_383	FLY	383	C13	CDC	28/03/2017	3		P	SF_517	FALSE	FALSE	F	PL_5	FALSE	Y	PL	5	7	F	NO LEGS
FLY_383	FLY	383	C13	CDC	28/03/2017	3		P	SF_518	TRUE	FALSE	F	PL_5	FALSE	N	PL	5	7	G	NO LEGS
FLY_383	FLY	383	C13	CDC	28/03/2017	3		P	SF_519	TRUE	FALSE	F	PL_5	FALSE	N	PL	5	7	H	NO LEGS
FLY_383	FLY	383	C13	CDC	28/03/2017	3		P	SF_520	TRUE	FALSE	F	PL_5	FALSE	N	PL	5	8	A	NO LEGS
FLY_384	FLY	384	C13	CDC	28/03/2017	3		P		FALSE	FALSE	M	_	FALSE
FLY_384	FLY	384	C13	CDC	28/03/2017	3		P		FALSE	FALSE	M	_	FALSE
FLY_384	FLY	384	C13	CDC	28/03/2017	3		P		FALSE	FALSE	M	_	FALSE
FLY_384	FLY	384	C13	CDC	28/03/2017	3		P		FALSE	FALSE	M	_	FALSE
FLY_384	FLY	384	C13	CDC	28/03/2017	3		P		FALSE	FALSE	M	_	FALSE
FLY_384	FLY	384	C13	CDC	28/03/2017	3		P		FALSE	FALSE	M	_	FALSE
FLY_384	FLY	384	C13	CDC	28/03/2017	3		S		FALSE	FALSE	M	_	FALSE
FLY_384	FLY	384	C13	CDC	28/03/2017	3		S		FALSE	FALSE	M	_	FALSE
FLY_384	FLY	384	C13	CDC	28/03/2017	3		P	SF_527	TRUE	FALSE	F	PL_5	TRUE	Y	PL	5	8	H	NO LEGS
FLY_300	FLY	300	S12	LAM	28/03/2017	3		P		FALSE	FALSE	M	_	FALSE
FLY_300	FLY	300	S12	LAM	28/03/2017	3		P		FALSE	FALSE	M	_	FALSE
FLY_300	FLY	300	S12	LAM	28/03/2017	3		P		FALSE	FALSE	M	_	FALSE
FLY_300	FLY	300	S12	LAM	28/03/2017	3		P		FALSE	FALSE	M	_	FALSE
FLY_300	FLY	300	S12	LAM	28/03/2017	3		P	SF_528	TRUE	FALSE	F	PL_5	FALSE	N	PL	5	9	A
FLY_300	FLY	300	S12	LAM	28/03/2017	3		P	SF_529	TRUE	FALSE	F	PL_5	FALSE	N	PL	5	9	B
FLY_286	FLY	286	R7	LAM	28/03/2017	3		P		FALSE	FALSE	M	_	FALSE
FLY_320	FLY	320	S9	ST	28/03/2017	3		P		FALSE	FALSE	M	_	FALSE
FLY_320	FLY	320	S9	ST	28/03/2017	3		P	SF_530	TRUE	FALSE	F	PL_5	FALSE	N	PL	5	9	C
FLY_320	FLY	320	S9	ST	28/03/2017	3		P	SF_531	TRUE	FALSE	F	PL_5	FALSE	N	PL	5	9	D
FLY_320	FLY	320	S9	ST	28/03/2017	3		P	SF_532	TRUE	FALSE	F	PL_5	FALSE	N	PL	5	9	E
FLY_365	FLY	365	S10	ST	28/03/2017	3		P		FALSE	FALSE	M	_	FALSE
FLY_365	FLY	365	S10	ST	28/03/2017	3		P	SF_535	TRUE	FALSE	F	PL_5	FALSE	N	PL	5	9	H
FLY_365	FLY	365	S10	ST	28/03/2017	3		P	SF_536	TRUE	FALSE	F	PL_5	FALSE	N	PL	5	10	A
FLY_365	FLY	365	S10	ST	28/03/2017	3		P	SF_537	TRUE	FALSE	F	PL_5	FALSE	N	PL	5	10	B
FLY_365	FLY	365	S10	ST	28/03/2017	3		P	SF_538	TRUE	FALSE	F	PL_5	FALSE	N	PL	5	10	C
FLY_299	FLY	299	S12	LAM	28/03/2017	3		P		FALSE	FALSE	M	_	FALSE
FLY_299	FLY	299	S12	LAM	28/03/2017	3		P		FALSE	FALSE	M	_	FALSE
FLY_299	FLY	299	S12	LAM	28/03/2017	3		P		FALSE	FALSE	M	_	FALSE
FLY_299	FLY	299	S12	LAM	28/03/2017	3		P		FALSE	FALSE	M	_	FALSE
FLY_299	FLY	299	S12	LAM	28/03/2017	3		S	SF_539	TRUE	FALSE	F	PL_5	FALSE	N	PL	5	10	D
FLY_299	FLY	299	S12	LAM	28/03/2017	3		P	SF_540	TRUE	FALSE	F	PL_5	FALSE	N	PL	5	10	E
FLY_328	FLY	328	S9	LAM	28/03/2017	3		P		FALSE	FALSE	M	_	FALSE
FLY_328	FLY	328	S9	LAM	28/03/2017	3		P	SF_541	TRUE	FALSE	F	PL_5	FALSE	N	PL	5	10	F
FLY_328	FLY	328	S9	LAM	28/03/2017	3		P	SF_542	TRUE	FALSE	F	PL_5	FALSE	N	PL	5	10	G
FLY_328	FLY	328	S9	LAM	28/03/2017	3		P	SF_543	TRUE	FALSE	F	PL_5	FALSE	N	PL	5	10	H
FLY_328	FLY	328	S9	LAM	28/03/2017	3		P	SF_544	TRUE	FALSE	F	PL_5	FALSE	N	PL	5	11	A
FLY_308	FLY	308	C12	CDC	29/03/2017	3		P		FALSE	FALSE	M	_	FALSE
FLY_308	FLY	308	C12	CDC	29/03/2017	3		P		FALSE	FALSE	M	_	FALSE
FLY_308	FLY	308	C12	CDC	29/03/2017	3		P		FALSE	FALSE	M	_	FALSE
FLY_308	FLY	308	C12	CDC	29/03/2017	3		P		FALSE	FALSE	M	_	FALSE
FLY_308	FLY	308	C12	CDC	29/03/2017	3		S		FALSE	FALSE	M	_	FALSE
FLY_308	FLY	308	C12	CDC	29/03/2017	3		S		FALSE	FALSE	M	_	FALSE
FLY_308	FLY	308	C12	CDC	29/03/2017	3		S		FALSE	FALSE	M	_	FALSE
FLY_308	FLY	308	C12	CDC	29/03/2017	3		S		FALSE	FALSE	M	_	FALSE
FLY_308	FLY	308	C12	CDC	29/03/2017	3		P	SF_545	TRUE	FALSE	F	PL_5	FALSE	N	PL	5	11	B
FLY_308	FLY	308	C12	CDC	29/03/2017	3		P	SF_546	TRUE	FALSE	F	PL_5	FALSE	N	PL	5	11	C
FLY_308	FLY	308	C12	CDC	29/03/2017	3		P	SF_547	TRUE	FALSE	F	PL_5	FALSE	N	PL	5	11	D
FLY_217	FLY	217	S9	ST	29/03/2017	3		P		FALSE	FALSE	M	_	FALSE
FLY_217	FLY	217	S9	ST	29/03/2017	3		P		FALSE	FALSE	M	_	FALSE
FLY_217	FLY	217	S9	ST	29/03/2017	3		P		FALSE	FALSE	M	_	FALSE
FLY_217	FLY	217	S9	ST	29/03/2017	3		P		FALSE	FALSE	M	_	FALSE
FLY_217	FLY	217	S9	ST	29/03/2017	3		S		FALSE	FALSE	M	_	FALSE
FLY_435	FLY	435	R7	ST	29/03/2017	3		P		FALSE	FALSE	M	_	FALSE
FLY_449	FLY	449	S12	LAM	29/03/2017	3		P		FALSE	FALSE	M	_	FALSE
FLY_449	FLY	449	S12	LAM	29/03/2017	3		P		FALSE	FALSE	M	_	FALSE
FLY_449	FLY	449	S12	LAM	29/03/2017	3		P	SF_549	TRUE	FALSE	F	PL_5	FALSE	N	PL	5	11	F
FLY_449	FLY	449	S12	LAM	29/03/2017	3		P	SF_550	TRUE	FALSE	F	PL_5	FALSE	N	PL	5	11	G
FLY_449	FLY	449	S12	LAM	29/03/2017	3		S	SF_551	TRUE	FALSE	F	PL_5	FALSE	N	PL	5	11	H
FLY_218	FLY	218	S9	ST	29/03/2017	3		P		FALSE	FALSE	M	_	FALSE
FLY_218	FLY	218	S9	ST	29/03/2017	3		P		FALSE	FALSE	M	_	FALSE
FLY_218	FLY	218	S9	ST	29/03/2017	3		P	SF_552	TRUE	FALSE	F	PL_5	FALSE	N	PL	5	12	A
FLY_218	FLY	218	S9	ST	29/03/2017	3		P	SF_553	TRUE	FALSE	F	PL_5	FALSE	N	PL	5	12	B
FLY_218	FLY	218	S9	ST	29/03/2017	3		P	SF_554	TRUE	FALSE	F	PL_5	FALSE	N	PL	5	12	C
FLY_266	FLY	266	S2	ST	29/03/2017	3		P		FALSE	FALSE	M	_	FALSE
FLY_266	FLY	266	S2	ST	29/03/2017	3		P		FALSE	FALSE	M	_	FALSE
FLY_266	FLY	266	S2	ST	29/03/2017	3		P		FALSE	FALSE	M	_	FALSE
FLY_266	FLY	266	S2	ST	29/03/2017	3		P		FALSE	FALSE	M	_	FALSE
FLY_266	FLY	266	S2	ST	29/03/2017	3		P	SF_555	TRUE	FALSE	F	PL_5	FALSE	N	PL	5	12	D
FLY_426	FLY	426	R11	CDC	29/03/2017	3		P		FALSE	FALSE	M	_	FALSE
FLY_426	FLY	426	R11	CDC	29/03/2017	3		P		FALSE	FALSE	M	_	FALSE
FLY_426	FLY	426	R11	CDC	29/03/2017	3		P		FALSE	FALSE	M	_	FALSE
FLY_426	FLY	426	R11	CDC	29/03/2017	3		P		FALSE	FALSE	M	_	FALSE
FLY_426	FLY	426	R11	CDC	29/03/2017	3		P	SF_556	TRUE	FALSE	F	PL_5	FALSE	N	PL	5	12	E
FLY_426	FLY	426	R11	CDC	29/03/2017	3		P	SF_557	TRUE	FALSE	F	PL_5	FALSE	N	PL	5	12	F
FLY_426	FLY	426	R11	CDC	29/03/2017	3		S	SF_558	TRUE	FALSE	F	PL_5	FALSE	N	PL	5	12	G
FLY_426	FLY	426	R11	CDC	29/03/2017	3		S	SF_559	TRUE	FALSE	F	PL_5	FALSE	N	PL	5	12	H
FLY_426	FLY	426	R11	CDC	29/03/2017	3		S	SF_560	TRUE	FALSE	F	PL_8	FALSE	N	PL	8	1	A
FLY_426	FLY	426	R11	CDC	29/03/2017	3		S	SF_561	TRUE	FALSE	F	PL_8	FALSE	N	PL	8	1	B
FLY_278	FLY	278	S10	ST	29/03/2017	3		P	SF_562	TRUE	FALSE	F	PL_8	FALSE	N	PL	8	1	C
FLY_278	FLY	278	S10	ST	29/03/2017	3		P	SF_563	TRUE	FALSE	F	PL_8	FALSE	N	PL	8	1	D
FLY_423	FLY	423	S12	CDC	29/03/2017	3		S		FALSE	FALSE	M	_	FALSE
FLY_423	FLY	423	S12	CDC	29/03/2017	3		P	SF_564	TRUE	FALSE	F	PL_8	FALSE	N	PL	8	1	E
FLY_423	FLY	423	S12	CDC	29/03/2017	3		P	SF_565	TRUE	FALSE	F	PL_8	FALSE	N	PL	8	1	F
FLY_423	FLY	423	S12	CDC	29/03/2017	3		S	SF_566	TRUE	FALSE	F	PL_8	FALSE	N	PL	8	1	G	NO LEGS
FLY_423	FLY	423	S12	CDC	29/03/2017	3		S	SF_567	TRUE	FALSE	F	PL_8	FALSE	N	PL	8	1	H	NO LEGS
FLY_423	FLY	423	S12	CDC	29/03/2017	3		S	SF_568	TRUE	FALSE	F	PL_8	FALSE	N	PL	8	2	A
FLY_423	FLY	423	S12	CDC	29/03/2017	3		S	SF_569	TRUE	FALSE	F	PL_8	FALSE	N	PL	8	2	B
FLY_423	FLY	423	S12	CDC	29/03/2017	3		S	SF_570	TRUE	FALSE	F	PL_8	FALSE	N	PL	8	2	C
FLY_423	FLY	423	S12	CDC	29/03/2017	3		S	SF_571	TRUE	FALSE	F	PL_8	FALSE	N	PL	8	2	D
FLY_423	FLY	423	S12	CDC	29/03/2017	3		S	SF_572	TRUE	FALSE	F	PL_8	FALSE	N	PL	8	2	E
FLY_220	FLY	220	S9	ST	29/03/2017	3		P		FALSE	FALSE	M	_	FALSE
FLY_220	FLY	220	S9	ST	29/03/2017	3		P		FALSE	FALSE	M	_	FALSE
FLY_220	FLY	220	S9	ST	29/03/2017	3		P	SF_573	TRUE	FALSE	F	PL_8	FALSE	N	PL	8	2	F
FLY_220	FLY	220	S9	ST	29/03/2017	3		S	SF_574	TRUE	FALSE	F	PL_8	FALSE	N	PL	8	2	G
FLY_220	FLY	220	S9	ST	29/03/2017	3		P	SF_575	TRUE	FALSE	F	PL_8	FALSE	N	PL	8	2	H
FLY_403	FLY	403	C9	CDC	29/03/2017	3		P		FALSE	FALSE	M	_	FALSE
FLY_403	FLY	403	C9	CDC	29/03/2017	3		P		FALSE	FALSE	M	_	FALSE
FLY_403	FLY	403	C9	CDC	29/03/2017	3		P		FALSE	FALSE	M	_	FALSE
FLY_403	FLY	403	C9	CDC	29/03/2017	3		P		FALSE	FALSE	M	_	FALSE
FLY_403	FLY	403	C9	CDC	29/03/2017	3		P	SF_580	TRUE	FALSE	F	PL_8	FALSE	N	PL	8	3	E
FLY_403	FLY	403	C9	CDC	29/03/2017	3		P	SF_581	TRUE	FALSE	F	PL_8	FALSE	N	PL	8	3	F
FLY_403	FLY	403	C9	CDC	29/03/2017	3		P	SF_582	TRUE	FALSE	F	PL_8	FALSE	N	PL	8	3	G
FLY_403	FLY	403	C9	CDC	29/03/2017	3		P	SF_583	TRUE	FALSE	F	PL_8	FALSE	N	PL	8	3	H
FLY_403	FLY	403	C9	CDC	29/03/2017	3		P	SF_584	TRUE	FALSE	F	PL_8	FALSE	N	PL	8	4	A
FLY_403	FLY	403	C9	CDC	29/03/2017	3		P	SF_585	TRUE	FALSE	F	PL_8	FALSE	N	PL	8	4	B
FLY_306	FLY	306	S10	LAM	29/03/2017	3		P		FALSE	FALSE	M	_	FALSE
FLY_306	FLY	306	S10	LAM	29/03/2017	3		P	SF_586	TRUE	FALSE	F	PL_8	FALSE	N	PL	8	4	C
FLY_306	FLY	306	S10	LAM	29/03/2017	3		P	SF_587	TRUE	FALSE	F	PL_8	FALSE	N	PL	8	4	D
FLY_306	FLY	306	S10	LAM	29/03/2017	3		P	SF_588	TRUE	FALSE	F	PL_8	FALSE	N	PL	8	4	E
FLY_224	FLY	224	S9	LAM	29/03/2017	3		P		FALSE	FALSE	M	_	FALSE
FLY_224	FLY	224	S9	LAM	29/03/2017	3		P		FALSE	FALSE	M	_	FALSE
FLY_224	FLY	224	S9	LAM	29/03/2017	3		P		FALSE	FALSE	M	_	FALSE
FLY_224	FLY	224	S9	LAM	29/03/2017	3		P	SF_589	TRUE	FALSE	F	PL_8	FALSE	N	PL	8	4	F
FLY_224	FLY	224	S9	LAM	29/03/2017	3		P	SF_590	TRUE	FALSE	F	PL_8	FALSE	N	PL	8	4	G
FLY_404	FLY	404	C9	CDC	29/03/2017	3		P		FALSE	FALSE	M	_	FALSE
FLY_404	FLY	404	C9	CDC	29/03/2017	3		P		FALSE	FALSE	M	_	FALSE
FLY_404	FLY	404	C9	CDC	29/03/2017	3		P		FALSE	FALSE	M	_	FALSE
FLY_404	FLY	404	C9	CDC	29/03/2017	3		P	SF_597	TRUE	FALSE	F	PL_8	TRUE	Y	PL	8	5	F
FLY_404	FLY	404	C9	CDC	29/03/2017	3		P	SF_598	TRUE	FALSE	F	PL_8	FALSE	N	PL	8	5	G
FLY_404	FLY	404	C9	CDC	29/03/2017	3		P	SF_599	TRUE	FALSE	F	PL_8	FALSE	N	PL	8	5	H
FLY_404	FLY	404	C9	CDC	29/03/2017	3		P	SF_800	TRUE	FALSE	F	PL_8	FALSE	N	PL	8	6	A
FLY_404	FLY	404	C9	CDC	29/03/2017	3		P	SF_801	TRUE	FALSE	F	PL_8	FALSE	N	PL	8	6	B
FLY_404	FLY	404	C9	CDC	29/03/2017	3		P	SF_802	TRUE	FALSE	F	PL_8	FALSE	N	PL	8	6	C
FLY_404	FLY	404	C9	CDC	29/03/2017	3		P	SF_803	TRUE	FALSE	F	PL_8	FALSE	N	PL	8	6	D
FLY_276	FLY	276	C4	ST	29/03/2017	3		P		FALSE	FALSE	M	_	FALSE
FLY_276	FLY	276	C4	ST	29/03/2017	3		P		FALSE	FALSE	M	_	FALSE
FLY_276	FLY	276	C4	ST	29/03/2017	3		S	SF_804	TRUE	FALSE	F	PL_8	FALSE	N	PL	8	6	E
FLY_276	FLY	276	C4	ST	29/03/2017	3		S	SF_805	TRUE	FALSE	F	PL_8	FALSE	N	PL	8	6	F
FLY_276	FLY	276	C4	ST	29/03/2017	3		S	SF_806	TRUE	FALSE	F	PL_8	FALSE	N	PL	8	6	G
FLY_276	FLY	276	C4	ST	29/03/2017	3		S	SF_807	TRUE	FALSE	F	PL_8	FALSE	Y	PL	8	6	H
FLY_441	FLY	441	R11	LAM	29/03/2017	3		P	SF_808	TRUE	FALSE	F	PL_8	FALSE	N	PL	8	7	A
FLY_441	FLY	441	R11	LAM	29/03/2017	3		P	SF_809	TRUE	FALSE	F	PL_8	FALSE	N	PL	8	7	B
FLY_433	FLY	433	S11	ST	29/03/2017	3		P		FALSE	FALSE	M	_	FALSE
FLY_433	FLY	433	S11	ST	29/03/2017	3		P		FALSE	FALSE	M	_	FALSE
FLY_433	FLY	433	S11	ST	29/03/2017	3		P	SF_810	TRUE	FALSE	F	PL_8	FALSE	N	PL	8	7	C
FLY_390	FLY	390	C9	CDC	28/03/2017	3		P		FALSE	FALSE	M	_	FALSE
FLY_390	FLY	390	C9	CDC	28/03/2017	3		P		FALSE	FALSE	M	_	FALSE
FLY_390	FLY	390	C9	CDC	28/03/2017	3		P	SF_603	TRUE	FALSE	F	PL_6	TRUE	N	PL	6	11	C
FLY_390	FLY	390	C9	CDC	28/03/2017	3		P	SF_604	TRUE	FALSE	F	PL_6	FALSE	N	PL	6	11	D
FLY_390	FLY	390	C9	CDC	28/03/2017	3		P	SF_605	TRUE	FALSE	F	PL_6	FALSE	N	PL	6	11	E	NO LEGS
FLY_390	FLY	390	C9	CDC	28/03/2017	3		P	SF_606	TRUE	FALSE	F	PL_6	FALSE	N	PL	6	11	F
FLY_379	FLY	379	C13	CDC	28/03/2017	3		S		FALSE	FALSE	M	_	FALSE
FLY_379	FLY	379	C13	CDC	28/03/2017	3		P		FALSE	FALSE	M	_	FALSE
FLY_379	FLY	379	C13	CDC	28/03/2017	3		P		FALSE	FALSE	M	_	FALSE
FLY_379	FLY	379	C13	CDC	28/03/2017	3		P		FALSE	FALSE	M	_	FALSE
FLY_379	FLY	379	C13	CDC	28/03/2017	3		P		FALSE	FALSE	M	_	FALSE
FLY_379	FLY	379	C13	CDC	28/03/2017	3		P		FALSE	FALSE	M	_	FALSE
FLY_379	FLY	379	C13	CDC	28/03/2017	3		P	SF_607	TRUE	FALSE	F	PL_6	TRUE	Y	PL	6	11	G	NO LEGS
FLY_379	FLY	379	C13	CDC	28/03/2017	3		P	SF_608	TRUE	FALSE	F	PL_6	FALSE	N	PL	6	11	H
FLY_379	FLY	379	C13	CDC	28/03/2017	3		P	SF_609	TRUE	FALSE	F	PL_6	FALSE	N	PL	6	12	A
FLY_393	FLY	393	R11	CDC	28/03/2017	3		S	SF_617	TRUE	FALSE	F	PL_7	FALSE	N	PL	7	1	A
FLY_393	FLY	393	R11	CDC	28/03/2017	3		P		FALSE	FALSE	M	_	FALSE
FLY_393	FLY	393	R11	CDC	28/03/2017	3		P		FALSE	FALSE	M	_	FALSE
FLY_393	FLY	393	R11	CDC	28/03/2017	3		P		FALSE	FALSE	M	_	FALSE
FLY_393	FLY	393	R11	CDC	28/03/2017	3		P		FALSE	FALSE	M	_	FALSE
FLY_324	FLY	324	S9	LAM	28/03/2017	3		P	SF_620	TRUE	FALSE	F	PL_7	FALSE	N	PL	7	1	D
FLY_324	FLY	324	S9	LAM	28/03/2017	3		P	SF_621	TRUE	FALSE	F	PL_7	FALSE	N	PL	7	1	E
FLY_324	FLY	324	S9	LAM	28/03/2017	3		P		FALSE	FALSE	M	_	FALSE
FLY_324	FLY	324	S9	LAM	28/03/2017	3		P		FALSE	FALSE	M	_	FALSE
FLY_324	FLY	324	S9	LAM	28/03/2017	3		P		FALSE	FALSE	M	_	FALSE
FLY_334	FLY	334	C9	ST	28/03/2017	3		P		FALSE	FALSE	M	_	FALSE
FLY_334	FLY	334	C9	ST	28/03/2017	3		P		FALSE	FALSE	M	_	FALSE
FLY_334	FLY	334	C9	ST	28/03/2017	3		P		FALSE	FALSE	M	_	FALSE
FLY_334	FLY	334	C9	ST	28/03/2017	3		P		FALSE	FALSE	M	_	FALSE
FLY_334	FLY	334	C9	ST	28/03/2017	3		P		FALSE	FALSE	M	_	FALSE
FLY_287	FLY	287	C13	CDC	28/03/2017	3		P	SF_626	TRUE	FALSE	F	PL_7	FALSE	N	PL	7	2	B
FLY_287	FLY	287	C13	CDC	28/03/2017	3		P		FALSE	FALSE	M	_	FALSE
FLY_287	FLY	287	C13	CDC	28/03/2017	3		P		FALSE	FALSE	M	_	FALSE
FLY_287	FLY	287	C13	CDC	28/03/2017	3		P		FALSE	FALSE	M	_	FALSE
FLY_287	FLY	287	C13	CDC	28/03/2017	3		P		FALSE	FALSE	M	_	FALSE
FLY_287	FLY	287	C13	CDC	28/03/2017	3		P		FALSE	FALSE	M	_	FALSE
FLY_287	FLY	287	C13	CDC	28/03/2017	3		P		FALSE	FALSE	M	_	FALSE
FLY_287	FLY	287	C13	CDC	28/03/2017	3		P		FALSE	FALSE	M	_	FALSE
FLY_391	FLY	391	R11	LAM	28/03/2017	3		P	SF_627	TRUE	FALSE	F	PL_7	FALSE	N	PL	7	2	C
FLY_391	FLY	391	R11	LAM	28/03/2017	3		P	SF_628	TRUE	FALSE	F	PL_7	FALSE	N	PL	7	2	D
FLY_391	FLY	391	R11	LAM	28/03/2017	3		P	SF_629	TRUE	FALSE	F	PL_7	FALSE	N	PL	7	2	E
FLY_391	FLY	391	R11	LAM	28/03/2017	3		P		FALSE	FALSE	M	_	FALSE
FLY_376	FLY	376	C12	CDC	28/03/2017	3		P	SF_630	TRUE	FALSE	F	PL_7	TRUE	N	PL	7	2	F	NO LEGS
FLY_376	FLY	376	C12	CDC	28/03/2017	3		P	SF_631	TRUE	FALSE	F	PL_7	FALSE	N	PL	7	2	G
FLY_376	FLY	376	C12	CDC	28/03/2017	3		S	SF_632	TRUE	FALSE	F	PL_7	FALSE	N	PL	7	2	H
FLY_376	FLY	376	C12	CDC	28/03/2017	3		P		FALSE	FALSE	M	_	FALSE
FLY_376	FLY	376	C12	CDC	28/03/2017	3		P		FALSE	FALSE	M	_	FALSE
FLY_376	FLY	376	C12	CDC	28/03/2017	3		P		FALSE	FALSE	M	_	FALSE
FLY_376	FLY	376	C12	CDC	28/03/2017	3		P		FALSE	FALSE	M	_	FALSE
FLY_376	FLY	376	C12	CDC	28/03/2017	3		P		FALSE	FALSE	M	_	FALSE
FLY_376	FLY	376	C12	CDC	28/03/2017	3		P		FALSE	FALSE	M	_	FALSE
FLY_376	FLY	376	C12	CDC	28/03/2017	3		P		FALSE	FALSE	M	_	FALSE
FLY_398	FLY	398	R7	CDC	28/03/2017	3		P	SF_633	TRUE	FALSE	F	PL_7	FALSE	N	PL	7	3	A
FLY_398	FLY	398	R7	CDC	28/03/2017	3		P		FALSE	FALSE	M	_	FALSE
FLY_398	FLY	398	R7	CDC	28/03/2017	3		P		FALSE	FALSE	M	_	FALSE
FLY_398	FLY	398	R7	CDC	28/03/2017	3		P		FALSE	FALSE	M	_	FALSE
FLY_396	FLY	396	C13	CDC	28/03/2017	3		P		FALSE	FALSE	M	_	FALSE
FLY_396	FLY	396	C13	CDC	28/03/2017	3		P		FALSE	FALSE	M	_	FALSE
FLY_396	FLY	396	C13	CDC	28/03/2017	3		P		FALSE	FALSE	M	_	FALSE
FLY_396	FLY	396	C13	CDC	28/03/2017	3		P		FALSE	FALSE	M	_	FALSE
FLY_396	FLY	396	C13	CDC	28/03/2017	3		P		FALSE	FALSE	M	_	FALSE
FLY_396	FLY	396	C13	CDC	28/03/2017	3		P		FALSE	FALSE	M	_	FALSE
FLY_396	FLY	396	C13	CDC	28/03/2017	3		P		FALSE	FALSE	M	_	FALSE
FLY_130	FLY	130	S10	CDC	28/03/2017	3		S	SF_635	TRUE	FALSE	F	PL_7	FALSE	N	PL	7	3	C
FLY_361	FLY	361	C13	LAM	28/03/2017	3		P		FALSE	FALSE	M	_	FALSE
FLY_361	FLY	361	C13	LAM	28/03/2017	3		P		FALSE	FALSE	M	_	FALSE
FLY_361	FLY	361	C13	LAM	28/03/2017	3		P		FALSE	FALSE	M	_	FALSE
FLY_361	FLY	361	C13	LAM	28/03/2017	3		P		FALSE	FALSE	M	_	FALSE
FLY_361	FLY	361	C13	LAM	28/03/2017	3		P		FALSE	FALSE	M	_	FALSE
FLY_315	FLY	315	S9	ST	28/03/2017	3		P	SF_636	TRUE	FALSE	F	PL_7	FALSE	N	PL	7	3	D
FLY_315	FLY	315	S9	ST	28/03/2017	3		P	SF_637	TRUE	FALSE	F	PL_7	FALSE	N	PL	7	3	E
FLY_315	FLY	315	S9	ST	28/03/2017	3		P		FALSE	FALSE	M	_	FALSE
FLY_315	FLY	315	S9	ST	28/03/2017	3		P		FALSE	FALSE	M	_	FALSE
FLY_315	FLY	315	S9	ST	28/03/2017	3		P		FALSE	FALSE	M	_	FALSE
FLY_367	FLY	367	S10	LAM	28/03/2017	3		P	SF_638	TRUE	FALSE	F	PL_7	FALSE	N	PL	7	3	F
FLY_367	FLY	367	S10	LAM	28/03/2017	3		S	SF_639	TRUE	FALSE	F	PL_7	FALSE	N	PL	7	3	G
FLY_367	FLY	367	S10	LAM	28/03/2017	3		P	SF_640	TRUE	FALSE	F	PL_7	TRUE	Y	PL	7	3	H
FLY_367	FLY	367	S10	LAM	28/03/2017	3		P	SF_641	TRUE	FALSE	F	PL_7	FALSE	N	PL	7	4	A
FLY_367	FLY	367	S10	LAM	28/03/2017	3		P	SF_642	TRUE	FALSE	F	PL_7	FALSE	N	PL	7	4	B
FLY_367	FLY	367	S10	LAM	28/03/2017	3		P		FALSE	FALSE	M	_	FALSE
FLY_325	FLY	325	S9	LAM	28/03/2017	3		P	SF_643	TRUE	FALSE	F	PL_7	FALSE	N	PL	7	4	C	NO LEGS
FLY_325	FLY	325	S9	LAM	28/03/2017	3		P	SF_644	TRUE	FALSE	F	PL_7	FALSE	N	PL	7	4	D
FLY_325	FLY	325	S9	LAM	28/03/2017	3		P	SF_645	TRUE	FALSE	F	PL_7	FALSE	N	PL	7	4	E
FLY_325	FLY	325	S9	LAM	28/03/2017	3		P		FALSE	FALSE	M	_	FALSE
FLY_325	FLY	325	S9	LAM	28/03/2017	3		P		FALSE	FALSE	M	_	FALSE
FLY_397	FLY	397	C13	CDC	28/03/2017	3		P		FALSE	FALSE	M	_	FALSE
FLY_397	FLY	397	C13	CDC	28/03/2017	3		P		FALSE	FALSE	M	_	FALSE
FLY_397	FLY	397	C13	CDC	28/03/2017	3		P		FALSE	FALSE	M	_	FALSE
FLY_397	FLY	397	C13	CDC	28/03/2017	3		P		FALSE	FALSE	M	_	FALSE
FLY_297	FLY	297	S12	LAM	28/03/2017	3		P	SF_647	TRUE	FALSE	F	PL_7	FALSE	N	PL	7	4	G
FLY_297	FLY	297	S12	LAM	28/03/2017	3		P	SF_648	TRUE	FALSE	F	PL_7	FALSE	N	PL	7	4	H
FLY_297	FLY	297	S12	LAM	28/03/2017	3		P	SF_649	TRUE	FALSE	F	PL_7	FALSE	N	PL	7	5	A
FLY_297	FLY	297	S12	LAM	28/03/2017	3		P		FALSE	FALSE	M	_	FALSE
FLY_297	FLY	297	S12	LAM	28/03/2017	3		P		FALSE	FALSE	M	_	FALSE
FLY_298	FLY	298	S12	LAM	28/03/2017	3		P	SF_650	TRUE	FALSE	F	PL_7	FALSE	N	PL	7	5	B
FLY_298	FLY	298	S12	LAM	28/03/2017	3		P		FALSE	FALSE	M	_	FALSE
FLY_298	FLY	298	S12	LAM	28/03/2017	3		P		FALSE	FALSE	M	_	FALSE
FLY_298	FLY	298	S12	LAM	28/03/2017	3		P		FALSE	FALSE	M	_	FALSE
FLY_298	FLY	298	S12	LAM	28/03/2017	3		P		FALSE	FALSE	M	_	FALSE
FLY_303	FLY	303	S12	LAM	28/03/2017	3		P	SF_651	TRUE	FALSE	F	PL_7	FALSE	N	PL	7	5	C	NO LEGS
FLY_303	FLY	303	S12	LAM	28/03/2017	3		P		FALSE	FALSE	M	_	FALSE
FLY_314	FLY	314	S9	ST	28/03/2017	3		P	SF_652	TRUE	FALSE	F	PL_7	FALSE	N	PL	7	5	D	NO LEGS
FLY_314	FLY	314	S9	ST	28/03/2017	3		P		FALSE	FALSE	M	_	FALSE
FLY_314	FLY	314	S9	ST	28/03/2017	3		P		FALSE	FALSE	M	_	FALSE
FLY_314	FLY	314	S9	ST	28/03/2017	3		P		FALSE	FALSE	M	_	FALSE
FLY_343	FLY	343	S2	ST	28/03/2017	3		P		FALSE	FALSE	M	_	FALSE
FLY_360	FLY	360	C13	LAM	28/03/2017	3		P	SF_653	TRUE	FALSE	F	PL_7	FALSE	N	PL	7	5	E
FLY_360	FLY	360	C13	LAM	28/03/2017	3		P		FALSE	FALSE	M	_	FALSE
FLY_360	FLY	360	C13	LAM	28/03/2017	3		P		FALSE	FALSE	M	_	FALSE
FLY_360	FLY	360	C13	LAM	28/03/2017	3		P		FALSE	FALSE	M	_	FALSE
FLY_331	FLY	331	S9	LAM	28/03/2017	3		P		FALSE	FALSE	M	_	FALSE
FLY_331	FLY	331	S9	LAM	28/03/2017	3		P		FALSE	FALSE	M	_	FALSE
FLY_331	FLY	331	S9	LAM	28/03/2017	3		P		FALSE	FALSE	M	_	FALSE
FLY_331	FLY	331	S9	LAM	28/03/2017	3		P		FALSE	FALSE	M	_	FALSE
FLY_401	FLY	401	C9	CDC	28/03/2017	3		P		FALSE	FALSE	M	_	FALSE
FLY_401	FLY	401	C9	CDC	28/03/2017	3		P	SF_656	TRUE	FALSE	F	PL_7	FALSE	N	PL	7	5	H
FLY_401	FLY	401	C9	CDC	28/03/2017	3		P	SF_657	TRUE	FALSE	F	PL_7	TRUE	Y	PL	7	6	A
FLY_401	FLY	401	C9	CDC	28/03/2017	3		P	SF_658	TRUE	FALSE	F	PL_7	FALSE	N	PL	7	6	B
FLY_401	FLY	401	C9	CDC	28/03/2017	3		P	SF_659	TRUE	FALSE	F	PL_7	FALSE	N	PL	7	6	C
FLY_401	FLY	401	C9	CDC	28/03/2017	3		P	SF_660	TRUE	FALSE	F	PL_7	FALSE	N	PL	7	6	D
FLY_401	FLY	401	C9	CDC	28/03/2017	3		P	SF_661	TRUE	FALSE	F	PL_7	FALSE	N	PL	7	6	E
FLY_401	FLY	401	C9	CDC	28/03/2017	3		P	SF_662	TRUE	FALSE	F	PL_7	FALSE	N	PL	7	6	F
FLY_401	FLY	401	C9	CDC	28/03/2017	3		P	SF_663	TRUE	FALSE	F	PL_7	FALSE	N	PL	7	6	G
FLY_401	FLY	401	C9	CDC	28/03/2017	3		P	SF_664	TRUE	FALSE	F	PL_7	FALSE	N	PL	7	6	H
FLY_358	FLY	358	C13	ST	28/03/2017	3		P	SF_665	TRUE	FALSE	F	PL_7	FALSE	N	PL	7	7	A
FLY_358	FLY	358	C13	ST	28/03/2017	3		P		FALSE	FALSE	M	_	FALSE
FLY_358	FLY	358	C13	ST	28/03/2017	3		P		FALSE	FALSE	M	_	FALSE
FLY_358	FLY	358	C13	ST	28/03/2017	3		P		FALSE	FALSE	M	_	FALSE
FLY_358	FLY	358	C13	ST	28/03/2017	3		P		FALSE	FALSE	M	_	FALSE
FLY_358	FLY	358	C13	ST	28/03/2017	3		P		FALSE	FALSE	M	_	FALSE
FLY_358	FLY	358	C13	ST	28/03/2017	3		P		FALSE	FALSE	M	_	FALSE
FLY_393	FLY	393	R11	CDC	28/03/2017	3		S	SF_666	TRUE	FALSE	F	PL_7	FALSE	N	PL	7	7	B
FLY_393	FLY	393	R11	CDC	28/03/2017	3		P		FALSE	FALSE	M	_	FALSE
FLY_295	FLY	295	S12	ST	28/03/2017	3		P	SF_670	TRUE	FALSE	F	PL_7	FALSE	N	PL	7	7	F
FLY_295	FLY	295	S12	ST	28/03/2017	3		P		FALSE	FALSE	M	_	FALSE
FLY_295	FLY	295	S12	ST	28/03/2017	3		P		FALSE	FALSE	M	_	FALSE
FLY_295	FLY	295	S12	ST	28/03/2017	3		P		FALSE	FALSE	M	_	FALSE
FLY_295	FLY	295	S12	ST	28/03/2017	3		P		FALSE	FALSE	M	_	FALSE
FLY_290	FLY	290	R11	ST	28/03/2017	3		P		FALSE	FALSE	M	_	FALSE
FLY_290	FLY	290	R11	ST	28/03/2017	3		P		FALSE	FALSE	M	_	FALSE
FLY_290	FLY	290	R11	ST	28/03/2017	3		P		FALSE	FALSE	M	_	FALSE
FLY_290	FLY	290	R11	ST	28/03/2017	3		P		FALSE	FALSE	M	_	FALSE
FLY_322	FLY	322	S9	LAM	28/03/2017	3		P	SF_676	TRUE	FALSE	F	PL_7	FALSE	N	PL	7	8	F
FLY_322	FLY	322	S9	LAM	28/03/2017	3		P		FALSE	FALSE	M	_	FALSE
FLY_322	FLY	322	S9	LAM	28/03/2017	3		P		FALSE	FALSE	M	_	FALSE
FLY_322	FLY	322	S9	LAM	28/03/2017	3		P		FALSE	FALSE	M	_	FALSE
FLY_322	FLY	322	S9	LAM	28/03/2017	3		P		FALSE	FALSE	M	_	FALSE
FLY_381	FLY	381	C12	CDC	28/03/2017	3		P	SF_677	TRUE	FALSE	F	PL_7	TRUE	Y	PL	7	8	G
FLY_381	FLY	381	C12	CDC	28/03/2017	3		P	SF_678	TRUE	FALSE	F	PL_7	TRUE	Y	PL	7	8	H
FLY_381	FLY	381	C12	CDC	28/03/2017	3		P	SF_679	TRUE	FALSE	F	PL_7	FALSE	N	PL	7	9	A
FLY_381	FLY	381	C12	CDC	28/03/2017	3		P		FALSE	FALSE	M	_	FALSE
FLY_381	FLY	381	C12	CDC	28/03/2017	3		P		FALSE	FALSE	M	_	FALSE
FLY_381	FLY	381	C12	CDC	28/03/2017	3		P		FALSE	FALSE	M	_	FALSE
FLY_381	FLY	381	C12	CDC	28/03/2017	3		P		FALSE	FALSE	M	_	FALSE
FLY_381	FLY	381	C12	CDC	28/03/2017	3		P		FALSE	FALSE	M	_	FALSE
FLY_381	FLY	381	C12	CDC	28/03/2017	3		P		FALSE	FALSE	M	_	FALSE
FLY_396	FLY	396	S12	ST	28/03/2017	3		P	SF_680	TRUE	FALSE	F	PL_7	FALSE	N	PL	7	9	B
FLY_396	FLY	396	S12	ST	28/03/2017	3		P		FALSE	FALSE	M	_	FALSE
FLY_396	FLY	396	S12	ST	28/03/2017	3		P		FALSE	FALSE	M	_	FALSE
FLY_396	FLY	396	S12	ST	28/03/2017	3		P		FALSE	FALSE	M	_	FALSE
FLY_396	FLY	396	S12	ST	28/03/2017	3		P		FALSE	FALSE	M	_	FALSE
FLY_382	FLY	382	C13	CDC	28/03/2017	3		P	SF_681	TRUE	FALSE	F	PL_7	FALSE	N	PL	7	9	C
FLY_382	FLY	382	C13	CDC	28/03/2017	3		P		FALSE	FALSE	M	_	FALSE
FLY_382	FLY	382	C13	CDC	28/03/2017	3		P		FALSE	FALSE	M	_	FALSE
FLY_382	FLY	382	C13	CDC	28/03/2017	3		P		FALSE	FALSE	M	_	FALSE
FLY_382	FLY	382	C13	CDC	28/03/2017	3		P		FALSE	FALSE	M	_	FALSE
FLY_382	FLY	382	C13	CDC	28/03/2017	3		P		FALSE	FALSE	M	_	FALSE
FLY_382	FLY	382	C13	CDC	28/03/2017	3		P		FALSE	FALSE	M	_	FALSE
FLY_382	FLY	382	C13	CDC	28/03/2017	3		P		FALSE	FALSE	M	_	FALSE
FLY_382	FLY	382	C13	CDC	28/03/2017	3		P		FALSE	FALSE	M	_	FALSE
FLY_382	FLY	382	C13	CDC	28/03/2017	3		P		FALSE	FALSE	M	_	FALSE
FLY_368	FLY	368	S10	LAM	28/03/2017	3		P	SF_682	TRUE	FALSE	F	PL_7	FALSE	N	PL	7	9	D
FLY_368	FLY	368	S10	LAM	28/03/2017	3		P		FALSE	FALSE	M	_	FALSE
FLY_368	FLY	368	S10	LAM	28/03/2017	3		P		FALSE	FALSE	M	_	FALSE
FLY_368	FLY	368	S10	LAM	28/03/2017	3		P		FALSE	FALSE	M	_	FALSE
FLY_436	FLY	436	C9	ST	29/03/2017	3		P	SF_683	TRUE	TRUE	F	PL_7	TRUE	Y	PL	7	9	E
FLY_436	FLY	436	C9	ST	29/03/2017	3		P	SF_684	TRUE	FALSE	F	PL_7	FALSE	N	PL	7	9	F
FLY_422	FLY	422	S10	CDC	29/03/2017	3		P	SF_685	TRUE	FALSE	F	PL_7	FALSE	N	PL	7	9	G
FLY_422	FLY	422	S10	CDC	29/03/2017	3		P		FALSE	FALSE	M	_	FALSE
FLY_210	FLY	210	C9	CDC	29/03/2017	3		S	SF_686	TRUE	FALSE	F	PL_7	FALSE	N	PL	7	9	H
FLY_210	FLY	210	C9	CDC	29/03/2017	3		P	SF_687	TRUE	FALSE	F	PL_7	FALSE	N	PL	7	10	A
FLY_210	FLY	210	C9	CDC	29/03/2017	3		P	SF_688	TRUE	FALSE	F	PL_7	FALSE	N	PL	7	10	B
FLY_210	FLY	210	C9	CDC	29/03/2017	3		P	SF_689	TRUE	FALSE	F	PL_7	FALSE	N	PL	7	10	C
FLY_210	FLY	210	C9	CDC	29/03/2017	3		P	SF_690	TRUE	FALSE	F	PL_7	FALSE	N	PL	7	10	D
FLY_210	FLY	210	C9	CDC	29/03/2017	3		P	SF_691	TRUE	FALSE	F	PL_7	FALSE	N	PL	7	10	E	NO LEGS
FLY_210	FLY	210	C9	CDC	29/03/2017	3		P		FALSE	FALSE	M	_	FALSE
FLY_210	FLY	210	C9	CDC	29/03/2017	3		P		FALSE	FALSE	M	_	FALSE
FLY_457	FLY	457	C4	CDC	29/03/2017	3		P		FALSE	FALSE	M	_	FALSE
FLY_457	FLY	457	C4	CDC	29/03/2017	3		P		FALSE	FALSE	M	_	FALSE
FLY_283	FLY	283	C12	CDC	29/03/2017	3		P	SF_692	TRUE	TRUE	F	PL_7	TRUE	Y	PL	7	10	F
FLY_283	FLY	283	C12	CDC	29/03/2017	3		P	SF_693	TRUE	FALSE	F	PL_7	FALSE	N	PL	7	10	G	NO LEGS
FLY_283	FLY	283	C12	CDC	29/03/2017	3		S	SF_694	TRUE	FALSE	F	PL_7	FALSE	N	PL	7	10	H	NO SF
FLY_283	FLY	283	C12	CDC	29/03/2017	3		P	SF_695	TRUE	FALSE	F	PL_7	FALSE	N	PL	7	11	A
FLY_283	FLY	283	C12	CDC	29/03/2017	3		S	SF_696	TRUE	FALSE	F	PL_7	FALSE	N	PL	7	11	B
FLY_283	FLY	283	C12	CDC	29/03/2017	3		S	SF_697	TRUE	FALSE	F	PL_7	FALSE	N	PL	7	11	C
FLY_283	FLY	283	C12	CDC	29/03/2017	3		P		FALSE	FALSE	M	_	FALSE
FLY_283	FLY	283	C12	CDC	29/03/2017	3		P		FALSE	FALSE	M	_	FALSE
FLY_283	FLY	283	C12	CDC	29/03/2017	3		P		FALSE	FALSE	M	_	FALSE
FLY_283	FLY	283	C12	CDC	29/03/2017	3		P		FALSE	FALSE	M	_	FALSE
FLY_439	FLY	439	R11	ST	29/03/2017	3		S	SF_698	TRUE	FALSE	F	PL_7	FALSE	N	PL	7	11	D
FLY_439	FLY	439	R11	ST	29/03/2017	3		S	SF_699	TRUE	FALSE	F	PL_7	FALSE	N	PL	7	11	E
FLY_439	FLY	439	R11	ST	29/03/2017	3		P		FALSE	FALSE	M	_	FALSE
FLY_439	FLY	439	R11	ST	29/03/2017	3		S		FALSE	FALSE	M	_	FALSE
FLY_439	FLY	439	R11	ST	29/03/2017	3		S		FALSE	FALSE	M	_	FALSE
FLY_439	FLY	439	R11	ST	29/03/2017	3		P		FALSE	FALSE	M	_	FALSE
FLY_409	FLY	409	C9	CDC	29/03/2017	3		P	SF_700	TRUE	TRUE	F	PL_7	FALSE	N	PL	7	11	F
FLY_409	FLY	409	C9	CDC	29/03/2017	3		P	SF_701	TRUE	FALSE	F	PL_7	FALSE	N	PL	7	11	G
FLY_409	FLY	409	C9	CDC	29/03/2017	3		P	SF_702	TRUE	FALSE	F	PL_7	FALSE	N	PL	7	11	H
FLY_409	FLY	409	C9	CDC	29/03/2017	3		P	SF_703	TRUE	FALSE	F	PL_7	FALSE	N	PL	7	12	A
FLY_409	FLY	409	C9	CDC	29/03/2017	3		P	SF_704	TRUE	FALSE	F	PL_7	FALSE	N	PL	7	12	B
FLY_409	FLY	409	C9	CDC	29/03/2017	3		S	SF_705	TRUE	FALSE	F	PL_7	FALSE	N	PL	7	12	C
FLY_409	FLY	409	C9	CDC	29/03/2017	3		P	SF_706	TRUE	FALSE	F	PL_7	FALSE	N	PL	7	12	D
FLY_409	FLY	409	C9	CDC	29/03/2017	3		P	SF_707	TRUE	FALSE	F	PL_7	FALSE	N	PL	7	12	E
FLY_409	FLY	409	C9	CDC	29/03/2017	3		P		FALSE	FALSE	M	_	FALSE
FLY_409	FLY	409	C9	CDC	29/03/2017	3		P		FALSE	FALSE	M	_	FALSE
FLY_409	FLY	409	C9	CDC	29/03/2017	3		P		FALSE	FALSE	M	_	FALSE
FLY_431	FLY	431	R11	CDC	29/03/2017	3		S	SF_708	TRUE	FALSE	F	PL_7	FALSE	N	PL	7	12	F
FLY_431	FLY	431	R11	CDC	29/03/2017	3		S	SF_709	TRUE	FALSE	F	PL_7	FALSE	N	PL	7	12	G
FLY_431	FLY	431	R11	CDC	29/03/2017	3		S	SF_710	TRUE	FALSE	F	PL_7	FALSE	N	PL	7	12	H
FLY_431	FLY	431	R11	CDC	29/03/2017	3		S	SF_711	TRUE	FALSE	F	PL_9	FALSE	N	PL	9	1	A
FLY_431	FLY	431	R11	CDC	29/03/2017	3		P	SF_712	TRUE	FALSE	F	PL_9	FALSE	N	PL	9	1	B
FLY_431	FLY	431	R11	CDC	29/03/2017	3		P		FALSE	FALSE	M	_	FALSE
FLY_431	FLY	431	R11	CDC	29/03/2017	3		S		FALSE	FALSE	M	_	FALSE
FLY_431	FLY	431	R11	CDC	29/03/2017	3		S		FALSE	FALSE	M	_	FALSE
FLY_431	FLY	431	R11	CDC	29/03/2017	3		P		FALSE	FALSE	M	_	FALSE
FLY_446	FLY	446	S12	ST	29/03/2017	3		P	SF_713	TRUE	FALSE	F	PL_9	FALSE	N	PL	9	1	C
FLY_446	FLY	446	S12	ST	29/03/2017	3		P		FALSE	FALSE	M	_	FALSE
FLY_446	FLY	446	S12	ST	29/03/2017	3		P		FALSE	FALSE	M	_	FALSE
FLY_446	FLY	446	S12	ST	29/03/2017	3		P		FALSE	FALSE	M	_	FALSE
FLY_270	FLY	270	S2	ST	29/03/2017	3		S	SF_714	TRUE	FALSE	F	PL_9	FALSE	N	PL	9	1	D
FLY_270	FLY	270	S2	ST	29/03/2017	3		S	SF_715	TRUE	FALSE	F	PL_9	FALSE	N	PL	9	1	E	NO LEGS
FLY_270	FLY	270	S2	ST	29/03/2017	3		P	SF_716	TRUE	FALSE	F	PL_9	FALSE	N	PL	9	1	F
FLY_270	FLY	270	S2	ST	29/03/2017	3		P	SF_717	TRUE	FALSE	F	PL_9	FALSE	N	PL	9	1	G
FLY_270	FLY	270	S2	ST	29/03/2017	3		P	SF_718	TRUE	FALSE	F	PL_9	FALSE	N	PL	9	1	H
FLY_270	FLY	270	S2	ST	29/03/2017	3		P		FALSE	FALSE	M	_	FALSE
FLY_421	FLY	421	R7	CDC	29/03/2017	3		P	SF_719	TRUE	FALSE	F	PL_9	FALSE	N	PL	9	2	A
FLY_421	FLY	421	R7	CDC	29/03/2017	3		P	SF_720	TRUE	FALSE	F	PL_9	FALSE	N	PL	9	2	B
FLY_421	FLY	421	R7	CDC	29/03/2017	3		P		FALSE	FALSE	M	_	FALSE
FLY_421	FLY	421	R7	CDC	29/03/2017	3		P		FALSE	FALSE	M	_	FALSE
FLY_421	FLY	421	R7	CDC	29/03/2017	3		P		FALSE	FALSE	M	_	FALSE
FLY_421	FLY	421	R7	CDC	29/03/2017	3		P		FALSE	FALSE	M	_	FALSE
FLY_421	FLY	421	R7	CDC	29/03/2017	3		P		FALSE	FALSE	M	_	FALSE
FLY_412	FLY	412	C12	CDC	29/03/2017	3		P	SF_721	TRUE	TRUE	F	PL_9	FALSE	N	PL	9	2	C
FLY_412	FLY	412	C12	CDC	29/03/2017	3		P	SF_722	TRUE	FALSE	F	PL_9	TRUE	Y	PL	9	2	D
FLY_412	FLY	412	C12	CDC	29/03/2017	3		P	SF_723	TRUE	FALSE	F	PL_9	TRUE	Y	PL	9	2	E
FLY_412	FLY	412	C12	CDC	29/03/2017	3		S	SF_724	TRUE	FALSE	F	PL_9	FALSE	N	PL	9	2	F
FLY_412	FLY	412	C12	CDC	29/03/2017	3		P	SF_725	TRUE	FALSE	F	PL_9	FALSE	Y	PL	9	2	G
FLY_412	FLY	412	C12	CDC	29/03/2017	3		P	SF_726	TRUE	FALSE	F	PL_9	FALSE	N	PL	9	2	H	NO LEGS
FLY_412	FLY	412	C12	CDC	29/03/2017	3		P		FALSE	FALSE	M	_	FALSE
FLY_412	FLY	412	C12	CDC	29/03/2017	3		P		FALSE	FALSE	M	_	FALSE
FLY_412	FLY	412	C12	CDC	29/03/2017	3		P		FALSE	FALSE	M	_	FALSE
FLY_412	FLY	412	C12	CDC	29/03/2017	3		P		FALSE	FALSE	M	_	FALSE
FLY_425	FLY	425	R7	CDC	29/03/2017	3		S	SF_727	TRUE	FALSE	F	PL_9	FALSE	N	PL	9	3	A
FLY_425	FLY	425	R7	CDC	29/03/2017	3		P		FALSE	FALSE	M	_	FALSE
FLY_425	FLY	425	R7	CDC	29/03/2017	3		P		FALSE	FALSE	M	_	FALSE
FLY_425	FLY	425	R7	CDC	29/03/2017	3		P		FALSE	FALSE	M	_	FALSE
FLY_451	FLY	451	S12	LAM	29/03/2017	3		P	SF_728	TRUE	FALSE	F	PL_9	FALSE	N	PL	9	3	B
FLY_451	FLY	451	S12	LAM	29/03/2017	3		P		FALSE	FALSE	M	_	FALSE
FLY_451	FLY	451	S12	LAM	29/03/2017	3		P		FALSE	FALSE	M	_	FALSE
FLY_451	FLY	451	S12	LAM	29/03/2017	3		P		FALSE	FALSE	M	_	FALSE
FLY_450	FLY	450	S12	LAM	29/03/2017	3		S	SF_734	TRUE	FALSE	F	PL_9	FALSE	N	PL	9	3	H	NO LEGS
FLY_450	FLY	450	S12	LAM	29/03/2017	3		P		FALSE	FALSE	M	_	FALSE
FLY_450	FLY	450	S12	LAM	29/03/2017	3		P		FALSE	FALSE	M	_	FALSE
FLY_450	FLY	450	S12	LAM	29/03/2017	3		P		FALSE	FALSE	M	_	FALSE
FLY_450	FLY	450	S12	LAM	29/03/2017	3		P		FALSE	FALSE	M	_	FALSE
FLY_223	FLY	223	S9	ST	29/03/2017	3		P	SF_735	TRUE	FALSE	F	PL_9	FALSE	N	PL	9	4	A
FLY_223	FLY	223	S9	ST	29/03/2017	3		S	SF_736	TRUE	FALSE	F	PL_9	FALSE	N	PL	9	4	B
FLY_223	FLY	223	S9	ST	29/03/2017	3		P	SF_737	TRUE	FALSE	F	PL_9	FALSE	N	PL	9	4	C	NO LEGS
FLY_223	FLY	223	S9	ST	29/03/2017	3		P		FALSE	FALSE	M	_	FALSE
FLY_223	FLY	223	S9	ST	29/03/2017	3		P		FALSE	FALSE	M	_	FALSE
FLY_223	FLY	223	S9	ST	29/03/2017	3		P		FALSE	FALSE	M	_	FALSE
FLY_410	FLY	410	C9	CDC	29/03/2017	3		P	SF_741	TRUE	FALSE	F	PL_9	FALSE	N	PL	9	4	G	NO LEGS
FLY_410	FLY	410	C9	CDC	29/03/2017	3		P	SF_742	TRUE	FALSE	F	PL_9	FALSE	N	PL	9	4	H
FLY_410	FLY	410	C9	CDC	29/03/2017	3		P	SF_743	TRUE	FALSE	F	PL_9	FALSE	N	PL	9	5	A
FLY_410	FLY	410	C9	CDC	29/03/2017	3		P	SF_744	TRUE	FALSE	F	PL_9	FALSE	N	PL	9	5	B
FLY_410	FLY	410	C9	CDC	29/03/2017	3		P	SF_745	TRUE	FALSE	F	PL_9	FALSE	N	PL	9	5	C
FLY_410	FLY	410	C9	CDC	29/03/2017	3		P	SF_746	TRUE	FALSE	F	PL_9	FALSE	N	PL	9	5	D
FLY_410	FLY	410	C9	CDC	29/03/2017	3		P		FALSE	FALSE	M	_	FALSE
FLY_410	FLY	410	C9	CDC	29/03/2017	3		P		FALSE	FALSE	M	_	FALSE
FLY_461	FLY	461	C4	CDC	29/03/2017	3		S	SF_747	TRUE	FALSE	F	PL_9	FALSE	N	PL	9	5	E
FLY_461	FLY	461	C4	CDC	29/03/2017	3		P	SF_748	TRUE	FALSE	F	PL_9	FALSE	N	PL	9	5	F	NO LEGS
FLY_461	FLY	461	C4	CDC	29/03/2017	3		P		FALSE	FALSE	M	_	FALSE
FLY_461	FLY	461	C4	CDC	29/03/2017	3		P		FALSE	FALSE	M	_	FALSE
FLY_461	FLY	461	C4	CDC	29/03/2017	3		P		FALSE	FALSE	M	_	FALSE
FLY_461	FLY	461	C4	CDC	29/03/2017	3		P		FALSE	FALSE	M	_	FALSE
FLY_461	FLY	461	C4	CDC	29/03/2017	3		P		FALSE	FALSE	M	_	FALSE
FLY_461	FLY	461	C4	CDC	29/03/2017	3		P		FALSE	FALSE	M	_	FALSE
FLY_461	FLY	461	C4	CDC	29/03/2017	3		P		FALSE	FALSE	M	_	FALSE
FLY_405	FLY	405	C12	CDC	29/03/2017	3		P	SF_749	TRUE	FALSE	F	PL_9	FALSE	N	PL	9	5	G
FLY_405	FLY	405	C12	CDC	29/03/2017	3		P	SF_750	TRUE	FALSE	F	PL_9	TRUE	Y	PL	9	5	H
FLY_405	FLY	405	C12	CDC	29/03/2017	3		P	SF_751	TRUE	FALSE	F	PL_9	FALSE	N	PL	9	6	A
FLY_405	FLY	405	C12	CDC	29/03/2017	3		P	SF_752	TRUE	FALSE	F	PL_9	FALSE	N	PL	9	6	B
FLY_405	FLY	405	C12	CDC	29/03/2017	3		P		FALSE	FALSE	M	_	FALSE
FLY_405	FLY	405	C12	CDC	29/03/2017	3		P		FALSE	FALSE	M	_	FALSE
FLY_405	FLY	405	C12	CDC	29/03/2017	3		P		FALSE	FALSE	M	_	FALSE
FLY_405	FLY	405	C12	CDC	29/03/2017	3		P		FALSE	FALSE	M	_	FALSE
FLY_405	FLY	405	C12	CDC	29/03/2017	3		P		FALSE	FALSE	M	_	FALSE
FLY_405	FLY	405	C12	CDC	29/03/2017	3		P		FALSE	FALSE	M	_	FALSE
FLY_214	FLY	214	S9	ST	29/03/2017	3		P	SF_753	TRUE	FALSE	F	PL_9	FALSE	N	PL	9	6	C
FLY_214	FLY	214	S9	ST	29/03/2017	3		P		FALSE	FALSE	M	_	FALSE
FLY_214	FLY	214	S9	ST	29/03/2017	3		P		FALSE	FALSE	M	_	FALSE
FLY_214	FLY	214	S9	ST	29/03/2017	3		P		FALSE	FALSE	M	_	FALSE
FLY_214	FLY	214	S9	ST	29/03/2017	3		P		FALSE	FALSE	M	_	FALSE
FLY_418	FLY	418	C9	CDC	29/03/2017	3		S	SF_756	TRUE	FALSE	F	PL_9	FALSE	N	PL	9	6	F
FLY_418	FLY	418	C9	CDC	29/03/2017	3		P	SF_757	TRUE	FALSE	F	PL_9	FALSE	N	PL	9	6	G
FLY_418	FLY	418	C9	CDC	29/03/2017	3		S	SF_758	TRUE	FALSE	F	PL_9	FALSE	N	PL	9	6	H
FLY_418	FLY	418	C9	CDC	29/03/2017	3		P	SF_759	TRUE	FALSE	F	PL_9	FALSE	N	PL	9	7	A
FLY_418	FLY	418	C9	CDC	29/03/2017	3		P	SF_760	TRUE	FALSE	F	PL_9	FALSE	N	PL	9	7	B
FLY_418	FLY	418	C9	CDC	29/03/2017	3		P	SF_761	TRUE	FALSE	F	PL_9	FALSE	N	PL	9	7	C
FLY_418	FLY	418	C9	CDC	29/03/2017	3		P	SF_762	TRUE	FALSE	F	PL_9	FALSE	N	PL	9	7	D
FLY_418	FLY	418	C9	CDC	29/03/2017	3		P		FALSE	FALSE	M	_	FALSE
FLY_265	FLY	265	C12	ST	29/03/2017	3		S		FALSE	FALSE	M	_	FALSE
FLY_265	FLY	265	C12	ST	29/03/2017	3		S		FALSE	FALSE	M	_	FALSE
FLY_265	FLY	265	C12	ST	29/03/2017	3		P		FALSE	FALSE	M	_	FALSE
FLY_222	FLY	222	S9	ST	29/03/2017	3		S	SF_763	TRUE	FALSE	F	PL_9	FALSE	N	PL	9	7	E
FLY_222	FLY	222	S9	ST	29/03/2017	3		S	SF_764	TRUE	FALSE	F	PL_9	FALSE	N	PL	9	7	F
FLY_222	FLY	222	S9	ST	29/03/2017	3		P		FALSE	FALSE	M	_	FALSE
FLY_222	FLY	222	S9	ST	29/03/2017	3		P		FALSE	FALSE	M	_	FALSE
FLY_277	FLY	277	S10	ST	29/03/2017	3		S	SF_765	TRUE	FALSE	F	PL_9	FALSE	N	PL	9	7	G
FLY_277	FLY	277	S10	ST	29/03/2017	3		P	SF_766	TRUE	FALSE	F	PL_9	FALSE	N	PL	9	7	H	NO LEGS
FLY_277	FLY	277	S10	ST	29/03/2017	3		P	SF_767	TRUE	FALSE	F	PL_9	FALSE	N	PL	9	8	A
FLY_277	FLY	277	S10	ST	29/03/2017	3		P		FALSE	FALSE	M	_	FALSE
FLY_277	FLY	277	S10	ST	29/03/2017	3		P		FALSE	FALSE	M	_	FALSE
FLY_437	FLY	437	C12	ST	29/03/2017	3		P	SF_770	TRUE	FALSE	F	PL_9	FALSE	N	PL	9	8	D
FLY_437	FLY	437	C12	ST	29/03/2017	3		P		FALSE	FALSE	M	_	FALSE
FLY_437	FLY	437	C12	ST	29/03/2017	3		P		FALSE	FALSE	M	_	FALSE
FLY_437	FLY	437	C12	ST	29/03/2017	3		P		FALSE	FALSE	M	_	FALSE
FLY_437	FLY	437	C12	ST	29/03/2017	3		P		FALSE	FALSE	M	_	FALSE
FLY_407	FLY	407	C9	CDC	29/03/2017	3		P	SF_774	TRUE	FALSE	F	PL_9	FALSE	N	PL	9	8	H
FLY_407	FLY	407	C9	CDC	29/03/2017	3		P	SF_775	TRUE	FALSE	F	PL_9	FALSE	N	PL	9	9	A
FLY_407	FLY	407	C9	CDC	29/03/2017	3		P	SF_776	TRUE	FALSE	F	PL_9	FALSE	N	PL	9	9	B
FLY_407	FLY	407	C9	CDC	29/03/2017	3		P	SF_777	TRUE	FALSE	F	PL_9	TRUE	Y	PL	9	9	C
FLY_407	FLY	407	C9	CDC	29/03/2017	3		S	SF_778	TRUE	FALSE	F	PL_9	FALSE	N	PL	9	9	D
FLY_407	FLY	407	C9	CDC	29/03/2017	3		P	SF_779	TRUE	FALSE	F	PL_9	FALSE	N	PL	9	9	E	NO LEGS
FLY_407	FLY	407	C9	CDC	29/03/2017	3		P	SF_780	TRUE	FALSE	F	PL_9	FALSE	N	PL	9	9	F
FLY_407	FLY	407	C9	CDC	29/03/2017	3		P	SF_781	TRUE	FALSE	F	PL_9	FALSE	N	PL	9	9	G
FLY_407	FLY	407	C9	CDC	29/03/2017	3		P	SF_782	TRUE	FALSE	F	PL_9	FALSE	N	PL	9	9	H
FLY_407	FLY	407	C9	CDC	29/03/2017	3		P	SF_783	TRUE	FALSE	F	PL_9	FALSE	Y	PL	9	10	A
FLY_215	FLY	215	S9	ST	29/03/2017	3		S	SF_784	TRUE	FALSE	F	PL_9	FALSE	N	PL	9	10	B
FLY_215	FLY	215	S9	ST	29/03/2017	3		P	SF_785	TRUE	FALSE	F	PL_9	FALSE	N	PL	9	10	C
FLY_215	FLY	215	S9	ST	29/03/2017	3		S	SF_786	TRUE	FALSE	F	PL_9	FALSE	N	PL	9	10	D
FLY_402	FLY	402	C9	CDC	29/03/2017	3		P	SF_813	TRUE	FALSE	F	PL_8	FALSE	N	PL	8	7	F
FLY_402	FLY	402	C9	CDC	29/03/2017	3		P	SF_814	TRUE	FALSE	F	PL_8	FALSE	N	PL	8	7	G
FLY_402	FLY	402	C9	CDC	29/03/2017	3		P	SF_815	TRUE	FALSE	F	PL_8	FALSE	N	PL	8	7	H
FLY_402	FLY	402	C9	CDC	29/03/2017	3		P	SF_816	TRUE	FALSE	F	PL_8	FALSE	N	PL	8	8	A
FLY_402	FLY	402	C9	CDC	29/03/2017	3		P	SF_817	TRUE	FALSE	F	PL_8	FALSE	N	PL	8	8	B
FLY_402	FLY	402	C9	CDC	29/03/2017	3		P	SF_818	TRUE	FALSE	F	PL_8	FALSE	N	PL	8	8	C
FLY_402	FLY	402	C9	CDC	29/03/2017	3		P	SF_819	TRUE	FALSE	F	PL_8	FALSE	N	PL	8	8	D
FLY_402	FLY	402	C9	CDC	29/03/2017	3		P	SF_820	TRUE	FALSE	F	PL_8	FALSE	N	PL	8	8	E
FLY_402	FLY	402	C9	CDC	29/03/2017	3		P	SF_821	TRUE	FALSE	F	PL_8	FALSE	N	PL	8	8	F
FLY_402	FLY	402	C9	CDC	29/03/2017	3		P	SF_822	TRUE	FALSE	F	PL_8	FALSE	N	PL	8	8	G
FLY_402	FLY	402	C9	CDC	29/03/2017	3		P	SF_823	TRUE	FALSE	F	PL_8	FALSE	N	PL	8	8	H
FLY_447	FLY	447	S12	ST	29/03/2017	3		P		FALSE	FALSE	M	_	FALSE
FLY_447	FLY	447	S12	ST	29/03/2017	3		P		FALSE	FALSE	M	_	FALSE
FLY_447	FLY	447	S12	ST	29/03/2017	3		P		FALSE	FALSE	M	_	FALSE
FLY_447	FLY	447	S12	ST	29/03/2017	3		P		FALSE	FALSE	M	_	FALSE
FLY_447	FLY	447	S12	ST	29/03/2017	3		P		FALSE	FALSE	M	_	FALSE
FLY_447	FLY	447	S12	ST	29/03/2017	3		P	SF_824	TRUE	FALSE	F	PL_8	FALSE	N	PL	8	9	A	BODY DAMAGED
FLY_424	FLY	424	S12	CDC	29/03/2017	3		P		FALSE	FALSE	M	_	FALSE
FLY_424	FLY	424	S12	CDC	29/03/2017	3		P		FALSE	FALSE	M	_	FALSE
FLY_424	FLY	424	S12	CDC	29/03/2017	3		S	SF_825	TRUE	FALSE	F	PL_8	FALSE	N	PL	8	9	B
FLY_424	FLY	424	S12	CDC	29/03/2017	3		S	SF_826	TRUE	FALSE	F	PL_8	FALSE	N	PL	8	9	C
FLY_424	FLY	424	S12	CDC	29/03/2017	3		P	SF_827	TRUE	FALSE	F	PL_8	FALSE	N	PL	8	9	D	NO LEGS
FLY_424	FLY	424	S12	CDC	29/03/2017	3		S	SF_828	TRUE	FALSE	F	PL_8	FALSE	N	PL	8	9	E
FLY_424	FLY	424	S12	CDC	29/03/2017	3		P	SF_829	TRUE	FALSE	F	PL_8	FALSE	N	PL	8	9	F	NO LEGS
FLY_424	FLY	424	S12	CDC	29/03/2017	3		S	SF_1180	TRUE	FALSE	F	PL_8	FALSE	N	PL	8	9	G
FLY_408	FLY	408	C9	CDC	29/03/2017	3		S		FALSE	FALSE	M	_	FALSE
FLY_408	FLY	408	C9	CDC	29/03/2017	3		S		FALSE	FALSE	M	_	FALSE
FLY_408	FLY	408	C9	CDC	29/03/2017	3		P		FALSE	FALSE	M	_	FALSE
FLY_408	FLY	408	C9	CDC	29/03/2017	3		P	SF_830	TRUE	FALSE	F	PL_8	FALSE	N	PL	8	9	H
FLY_408	FLY	408	C9	CDC	29/03/2017	3		P	SF_831	TRUE	FALSE	F	PL_8	FALSE	N	PL	8	10	A
FLY_408	FLY	408	C9	CDC	29/03/2017	3		P	SF_832	TRUE	FALSE	F	PL_8	FALSE	N	PL	8	10	B
FLY_408	FLY	408	C9	CDC	29/03/2017	3		P	SF_833	TRUE	FALSE	F	PL_8	FALSE	N	PL	8	10	C
FLY_408	FLY	408	C9	CDC	29/03/2017	3		P	SF_834	TRUE	FALSE	F	PL_8	FALSE	N	PL	8	10	D
FLY_408	FLY	408	C9	CDC	29/03/2017	3		P	SF_835	TRUE	FALSE	F	PL_8	FALSE	N	PL	8	10	E
FLY_408	FLY	408	C9	CDC	29/03/2017	3		P	SF_836	TRUE	FALSE	F	PL_8	FALSE	N	PL	8	10	F
FLY_419	FLY	419	C9	CDC	29/03/2017	3		P		FALSE	FALSE	M	_	FALSE
FLY_419	FLY	419	C9	CDC	29/03/2017	3		P	SF_837	TRUE	FALSE	F	PL_8	FALSE	N	PL	8	10	G
FLY_419	FLY	419	C9	CDC	29/03/2017	3		P	SF_838	TRUE	FALSE	F	PL_8	FALSE	N	PL	8	10	H
FLY_419	FLY	419	C9	CDC	29/03/2017	3		P	SF_839	TRUE	FALSE	F	PL_8	FALSE	N	PL	8	11	A	NO LEGS
FLY_419	FLY	419	C9	CDC	29/03/2017	3		P	SF_840	TRUE	FALSE	F	PL_8	FALSE	N	PL	8	11	B
FLY_419	FLY	419	C9	CDC	29/03/2017	3		P	SF_841	TRUE	FALSE	F	PL_8	FALSE	N	PL	8	11	C
FLY_419	FLY	419	C9	CDC	29/03/2017	3		P	SF_842	TRUE	FALSE	F	PL_8	FALSE	N	PL	8	11	D
FLY_419	FLY	419	C9	CDC	29/03/2017	3		P	SF_843	TRUE	TRUE	F	PL_8	FALSE	N	PL	8	11	E
FLY_419	FLY	419	C9	CDC	29/03/2017	3		P	SF_844	TRUE	FALSE	F	PL_8	FALSE	N	PL	8	11	F
FLY_419	FLY	419	C9	CDC	29/03/2017	3		P	SF_845	TRUE	FALSE	F	PL_8	TRUE	Y	PL	8	11	G
FLY_445	FLY	445	S12	ST	29/03/2017	3		P		FALSE	FALSE	M	_	FALSE
FLY_445	FLY	445	S12	ST	29/03/2017	3		P		FALSE	FALSE	M	_	FALSE
FLY_445	FLY	445	S12	ST	29/03/2017	3		P		FALSE	FALSE	M	_	FALSE
FLY_445	FLY	445	S12	ST	29/03/2017	3		P		FALSE	FALSE	M	_	FALSE
FLY_445	FLY	445	S12	ST	29/03/2017	3		P	SF_846	TRUE	FALSE	F	PL_8	FALSE	N	PL	8	11	H
FLY_226	FLY	226	C8	ST	29/03/2017	3		P		FALSE	FALSE	M	_	FALSE
FLY_226	FLY	226	C8	ST	29/03/2017	3		P		FALSE	FALSE	M	_	FALSE
FLY_226	FLY	226	C8	ST	29/03/2017	3		P		FALSE	FALSE	M	_	FALSE
FLY_226	FLY	226	C8	ST	29/03/2017	3		S		FALSE	FALSE	M	_	FALSE
FLY_452	FLY	452	S12	LAM	29/03/2017	3		P		FALSE	FALSE	M	_	FALSE
FLY_452	FLY	452	S12	LAM	29/03/2017	3		P		FALSE	FALSE	M	_	FALSE
FLY_438	FLY	438	R11	ST	29/03/2017	3		P		FALSE	FALSE	M	_	FALSE
FLY_438	FLY	438	R11	ST	29/03/2017	3		P		FALSE	FALSE	M	_	FALSE
FLY_438	FLY	438	R11	ST	29/03/2017	3		P		FALSE	FALSE	M	_	FALSE
FLY_438	FLY	438	R11	ST	29/03/2017	3		P	SF_847	TRUE	FALSE	F	PL_8	FALSE	N	PL	8	12	A
FLY_537	FLY	537	R7	LAM	30/03/2017	3		P		FALSE	FALSE	M	_	FALSE
FLY_537	FLY	537	R7	LAM	30/03/2017	3		P		FALSE	FALSE	M	_	FALSE
FLY_537	FLY	537	R7	LAM	30/03/2017	3		P		FALSE	FALSE	M	_	FALSE
FLY_476	FLY	476	C7	ST	30/03/2017	3		P		FALSE	FALSE	M	_	FALSE
FLY_476	FLY	476	C7	ST	30/03/2017	3		P	SF_851	TRUE	FALSE	F	PL_8	FALSE	N	PL	8	12	E
FLY_476	FLY	476	C7	ST	30/03/2017	3		P	SF_852	TRUE	FALSE	F	PL_8	FALSE	N	PL	8	12	F
FLY_476	FLY	476	C7	ST	30/03/2017	3		P	SF_853	TRUE	FALSE	F	PL_8	FALSE	N	PL	8	12	G
FLY_476	FLY	476	C7	ST	30/03/2017	3		P	SF_854	TRUE	FALSE	F	PL_8	TRUE	Y	PL	8	12	H
FLY_468	FLY	468	S9	LAM	30/03/2017	3		P		FALSE	FALSE	M	_	FALSE
FLY_468	FLY	468	S9	LAM	30/03/2017	3		P		FALSE	FALSE	M	_	FALSE
FLY_468	FLY	468	S9	LAM	30/03/2017	3		P		FALSE	FALSE	M	_	FALSE
FLY_468	FLY	468	S9	LAM	30/03/2017	3		P	SF_855	TRUE	FALSE	F	PL_11	FALSE	N	PL	11	1	A
FLY_567	FLY	567	C9	CDC	30/03/2017	3		P		FALSE	FALSE	M	_	FALSE
FLY_567	FLY	567	C9	CDC	30/03/2017	3		P		FALSE	FALSE	M	_	FALSE
FLY_567	FLY	567	C9	CDC	30/03/2017	3		P		FALSE	FALSE	M	_	FALSE
FLY_567	FLY	567	C9	CDC	30/03/2017	3		P		FALSE	FALSE	M	_	FALSE
FLY_567	FLY	567	C9	CDC	30/03/2017	3		P	SF_856	TRUE	FALSE	F	PL_11	FALSE	N	PL	11	1	B
FLY_567	FLY	567	C9	CDC	30/03/2017	3		P	SF_857	TRUE	TRUE	F	PL_11	FALSE	N	PL	11	1	C
FLY_567	FLY	567	C9	CDC	30/03/2017	3		P	SF_858	TRUE	FALSE	F	PL_11	FALSE	N	PL	11	1	D
FLY_567	FLY	567	C9	CDC	30/03/2017	3		P	SF_859	FALSE	FALSE	F	PL_11	FALSE	Y	PL	11	1	E
FLY_567	FLY	567	C9	CDC	30/03/2017	3		P	SF_860	TRUE	FALSE	F	PL_11	FALSE	N	PL	11	1	F
FLY_485	FLY	485	S2	ST	30/03/2017	3		P		FALSE	FALSE	M	_	FALSE
FLY_485	FLY	485	S2	ST	30/03/2017	3		P		FALSE	FALSE	M	_	FALSE
FLY_485	FLY	485	S2	ST	30/03/2017	3		P		FALSE	FALSE	M	_	FALSE
FLY_413	FLY	413	C2	CDC	30/03/2017	3		P	SF_861	TRUE	FALSE	F	PL_11	FALSE	N	PL	11	1	G
FLY_413	FLY	413	C2	CDC	30/03/2017	3		P		FALSE	FALSE	M	_	FALSE
FLY_413	FLY	413	C2	CDC	30/03/2017	3		P		FALSE	FALSE	M	_	FALSE
FLY_413	FLY	413	C2	CDC	30/03/2017	3		P		FALSE	FALSE	M	_	FALSE
FLY_413	FLY	413	C2	CDC	30/03/2017	3		P		FALSE	FALSE	M	_	FALSE
FLY_413	FLY	413	C2	CDC	30/03/2017	3		P		FALSE	FALSE	M	_	FALSE
FLY_413	FLY	413	C2	CDC	30/03/2017	3		P		FALSE	FALSE	M	_	FALSE
FLY_487	FLY	487	S2	ST	30/03/2017	3		P		FALSE	FALSE	M	_	FALSE
FLY_487	FLY	487	S2	ST	30/03/2017	3		P		FALSE	FALSE	M	_	FALSE
FLY_487	FLY	487	S2	ST	30/03/2017	3		P		FALSE	FALSE	M	_	FALSE
FLY_487	FLY	487	S2	ST	30/03/2017	3		P	SF_862	TRUE	FALSE	F	PL_11	FALSE	N	PL	11	1	H
FLY_487	FLY	487	S2	ST	30/03/2017	3		P	SF_863	TRUE	FALSE	F	PL_11	FALSE	N	PL	11	2	A
FLY_541	FLY	541	S12	ST	30/03/2017	3		P		FALSE	FALSE	M	_	FALSE
FLY_541	FLY	541	S12	ST	30/03/2017	3		P	SF_864	TRUE	FALSE	F	PL_11	FALSE	N	PL	11	2	B
FLY_482	FLY	482	C10	ST	30/03/2017	3		P		FALSE	FALSE	M	_	FALSE
FLY_482	FLY	482	C10	ST	30/03/2017	3		P		FALSE	FALSE	M	_	FALSE
FLY_482	FLY	482	C10	ST	30/03/2017	3		P		FALSE	FALSE	M	_	FALSE
FLY_482	FLY	482	C10	ST	30/03/2017	3		P		FALSE	FALSE	M	_	FALSE
FLY_482	FLY	482	C10	ST	30/03/2017	3		P		FALSE	FALSE	M	_	FALSE
FLY_540	FLY	540	R11	ST	30/03/2017	3		P		FALSE	FALSE	M	_	FALSE
FLY_540	FLY	540	R11	ST	30/03/2017	3		P		FALSE	FALSE	M	_	FALSE
FLY_540	FLY	540	R11	ST	30/03/2017	3		P		FALSE	FALSE	M	_	FALSE
FLY_540	FLY	540	R11	ST	30/03/2017	3		P	SF_865	TRUE	FALSE	F	PL_11	FALSE	N	PL	11	2	C
FLY_542	FLY	542	S12	LAM	30/03/2017	3		P	SF_866	TRUE	FALSE	F	PL_11	FALSE	N	PL	11	2	D
FLY_542	FLY	542	S12	LAM	30/03/2017	3		P	SF_867	TRUE	FALSE	F	PL_11	FALSE	N	PL	11	2	E
FLY_539	FLY	539	C2	ST	30/03/2017	3		P		FALSE	FALSE	M	_	FALSE
FLY_539	FLY	539	C2	ST	30/03/2017	3		P		FALSE	FALSE	M	_	FALSE
FLY_539	FLY	539	C2	ST	30/03/2017	3		P	SF_868	TRUE	FALSE	F	PL_11	FALSE	N	PL	11	2	F
FLY_539	FLY	539	C2	ST	30/03/2017	3		S	SF_869	TRUE	FALSE	F	PL_11	FALSE	N	PL	11	2	G
FLY_466	FLY	466	S9	ST	30/03/2017	3		P		FALSE	FALSE	M	_	FALSE
FLY_466	FLY	466	S9	ST	30/03/2017	3		P		FALSE	FALSE	M	_	FALSE
FLY_466	FLY	466	S9	ST	30/03/2017	3		P	SF_870	TRUE	FALSE	F	PL_11	FALSE	N	PL	11	2	H	NO LEGS
FLY_466	FLY	466	S9	ST	30/03/2017	3		P	SF_871	TRUE	FALSE	F	PL_11	FALSE	N	PL	11	3	A
FLY_466	FLY	466	S9	ST	30/03/2017	3		P	SF_872	TRUE	FALSE	F	PL_11	FALSE	N	PL	11	3	B
FLY_569	FLY	569	C9	CDC	30/03/2017	3		P		FALSE	FALSE	M	_	FALSE
FLY_569	FLY	569	C9	CDC	30/03/2017	3		P		FALSE	FALSE	M	_	FALSE
FLY_569	FLY	569	C9	CDC	30/03/2017	3		P		FALSE	FALSE	M	_	FALSE
FLY_569	FLY	569	C9	CDC	30/03/2017	3		P		FALSE	FALSE	M	_	FALSE
FLY_569	FLY	569	C9	CDC	30/03/2017	3		P		FALSE	FALSE	M	_	FALSE
FLY_569	FLY	569	C9	CDC	30/03/2017	3		P		FALSE	FALSE	M	_	FALSE
FLY_569	FLY	569	C9	CDC	30/03/2017	3		P	SF_873	TRUE	FALSE	F	PL_11	FALSE	N	PL	11	3	C
FLY_569	FLY	569	C9	CDC	30/03/2017	3		P	SF_874	TRUE	FALSE	F	PL_11	FALSE	N	PL	11	3	D
FLY_569	FLY	569	C9	CDC	30/03/2017	3		P	SF_875	TRUE	FALSE	F	PL_11	FALSE	N	PL	11	3	E
FLY_569	FLY	569	C9	CDC	30/03/2017	3		P	SF_876	TRUE	FALSE	F	PL_11	FALSE	N	PL	11	3	F
FLY_565	FLY	565	C9	CDC	30/03/2017	3		P		FALSE	FALSE	M	_	FALSE
FLY_565	FLY	565	C9	CDC	30/03/2017	3		P		FALSE	FALSE	M	_	FALSE
FLY_565	FLY	565	C9	CDC	30/03/2017	3		P		FALSE	FALSE	M	_	FALSE
FLY_565	FLY	565	C9	CDC	30/03/2017	3		P		FALSE	FALSE	M	_	FALSE
FLY_565	FLY	565	C9	CDC	30/03/2017	3		P		FALSE	FALSE	M	_	FALSE
FLY_565	FLY	565	C9	CDC	30/03/2017	3		P		FALSE	FALSE	M	_	FALSE
FLY_565	FLY	565	C9	CDC	30/03/2017	3		P		FALSE	FALSE	M	_	FALSE
FLY_565	FLY	565	C9	CDC	30/03/2017	3		P	SF_877	TRUE	TRUE	F	PL_11	FALSE	N	PL	11	3	G
FLY_565	FLY	565	C9	CDC	30/03/2017	3		P	SF_878	TRUE	FALSE	F	PL_11	FALSE	N	PL	11	3	H
FLY_565	FLY	565	C9	CDC	30/03/2017	3		P	SF_879	TRUE	FALSE	F	PL_11	FALSE	N	PL	11	4	A
FLY_565	FLY	565	C9	CDC	30/03/2017	3		P	SF_880	TRUE	FALSE	F	PL_11	FALSE	N	PL	11	4	B
FLY_561	FLY	561	C9	CDC	30/03/2017	3		P		FALSE	FALSE	M	_	FALSE
FLY_561	FLY	561	C9	CDC	30/03/2017	3		P		FALSE	FALSE	M	_	FALSE
FLY_561	FLY	561	C9	CDC	30/03/2017	3		P		FALSE	FALSE	M	_	FALSE
FLY_561	FLY	561	C9	CDC	30/03/2017	3		P		FALSE	FALSE	M	_	FALSE
FLY_561	FLY	561	C9	CDC	30/03/2017	3		P		FALSE	FALSE	M	_	FALSE
FLY_561	FLY	561	C9	CDC	30/03/2017	3		P		FALSE	FALSE	M	_	FALSE
FLY_561	FLY	561	C9	CDC	30/03/2017	3		P		FALSE	FALSE	M	_	FALSE
FLY_561	FLY	561	C9	CDC	30/03/2017	3		P	SF_881	TRUE	FALSE	F	PL_11	FALSE	N	PL	11	4	C
FLY_561	FLY	561	C9	CDC	30/03/2017	3		P	SF_882	TRUE	FALSE	F	PL_11	FALSE	N	PL	11	4	D
FLY_566	FLY	566	S12	CDC	30/03/2017	3		P		FALSE	FALSE	M	_	FALSE
FLY_566	FLY	566	S12	CDC	30/03/2017	3		S		FALSE	FALSE	M	_	FALSE
FLY_566	FLY	566	S12	CDC	30/03/2017	3		S		FALSE	FALSE	M	_	FALSE
FLY_566	FLY	566	S12	CDC	30/03/2017	3		P		FALSE	FALSE	M	_	FALSE
FLY_566	FLY	566	S12	CDC	30/03/2017	3		P		FALSE	FALSE	M	_	FALSE
FLY_566	FLY	566	S12	CDC	30/03/2017	3		P	SF_883	TRUE	FALSE	F	PL_11	FALSE	N	PL	11	4	E
FLY_566	FLY	566	S12	CDC	30/03/2017	3		P	SF_884	TRUE	FALSE	F	PL_11	FALSE	N	PL	11	4	F
FLY_566	FLY	566	S12	CDC	30/03/2017	3		P	SF_885	TRUE	FALSE	F	PL_11	FALSE	N	PL	11	4	G
FLY_566	FLY	566	S12	CDC	30/03/2017	3		P	SF_886	TRUE	FALSE	F	PL_11	FALSE	N	PL	11	4	H
FLY_566	FLY	566	S12	CDC	30/03/2017	3		P	SF_887	TRUE	FALSE	F	PL_11	FALSE	N	PL	11	5	A
FLY_566	FLY	566	S12	CDC	30/03/2017	3		P	SF_888	TRUE	FALSE	F	PL_11	FALSE	N	PL	11	5	B
FLY_566	FLY	566	S12	CDC	30/03/2017	3		S		FALSE	FALSE	M	_	FALSE
FLY_544	FLY	544	C2	CDC	30/03/2017	3		P		FALSE	FALSE	M	_	FALSE
FLY_544	FLY	544	C2	CDC	30/03/2017	3		P		FALSE	FALSE	M	_	FALSE
FLY_544	FLY	544	C2	CDC	30/03/2017	3		P		FALSE	FALSE	M	_	FALSE
FLY_544	FLY	544	C2	CDC	30/03/2017	3		P		FALSE	FALSE	M	_	FALSE
FLY_544	FLY	544	C2	CDC	30/03/2017	3		P		FALSE	FALSE	M	_	FALSE
FLY_544	FLY	544	C2	CDC	30/03/2017	3		P		FALSE	FALSE	M	_	FALSE
FLY_544	FLY	544	C2	CDC	30/03/2017	3		P		FALSE	FALSE	M	_	FALSE
FLY_544	FLY	544	C2	CDC	30/03/2017	3		P		FALSE	FALSE	M	_	FALSE
FLY_544	FLY	544	C2	CDC	30/03/2017	3		P		FALSE	FALSE	M	_	FALSE
FLY_544	FLY	544	C2	CDC	30/03/2017	3		P		FALSE	FALSE	M	_	FALSE
FLY_544	FLY	544	C2	CDC	30/03/2017	3		P		FALSE	FALSE	M	_	FALSE
FLY_544	FLY	544	C2	CDC	30/03/2017	3		P	SF_889	TRUE	FALSE	F	PL_11	FALSE	N	PL	11	5	C
FLY_483	FLY	483	C10	ST	30/03/2017	3		S	SF_890	TRUE	FALSE	F	PL_11	FALSE	N	PL	11	5	D
FLY_488	FLY	488	S2	ST	30/03/2017	3		P		FALSE	FALSE	M	_	FALSE
FLY_488	FLY	488	S2	ST	30/03/2017	3		P		FALSE	FALSE	M	_	FALSE
FLY_488	FLY	488	S2	ST	30/03/2017	3		P		FALSE	FALSE	M	_	FALSE
FLY_488	FLY	488	S2	ST	30/03/2017	3		P		FALSE	FALSE	M	_	FALSE
FLY_488	FLY	488	S2	ST	30/03/2017	3		P	SF_891	TRUE	FALSE	F	PL_11	FALSE	N	PL	11	5	E
FLY_559	FLY	559	S14	CDC	30/03/2017	3		S		FALSE	FALSE	M	_	FALSE
FLY_559	FLY	559	S14	CDC	30/03/2017	3		S	SF_892	TRUE	FALSE	F	PL_11	FALSE	N	PL	11	5	F
FLY_559	FLY	559	S14	CDC	30/03/2017	3		P	SF_893	TRUE	FALSE	F	PL_11	FALSE	N	PL	11	5	G
FLY_486	FLY	486	S2	ST	30/03/2017	3		P		FALSE	FALSE	M	_	FALSE
FLY_486	FLY	486	S2	ST	30/03/2017	3		P		FALSE	FALSE	M	_	FALSE
FLY_486	FLY	486	S2	ST	30/03/2017	3		P	SF_894	TRUE	FALSE	F	PL_11	FALSE	N	PL	11	5	H
FLY_486	FLY	486	S2	ST	30/03/2017	3		P	SF_895	TRUE	FALSE	F	PL_11	FALSE	N	PL	11	5	A
FLY_486	FLY	486	S2	ST	30/03/2017	3		P	SF_896	TRUE	FALSE	F	PL_11	FALSE	N	PL	11	6	B
FLY_535	FLY	535	S14	CDC	30/03/2017	3		P		FALSE	FALSE	M	_	FALSE
FLY_535	FLY	535	S14	CDC	30/03/2017	3		P	SF_897	TRUE	FALSE	F	PL_11	FALSE	N	PL	11	6	C
FLY_535	FLY	535	S14	CDC	30/03/2017	3		P	SF_898	TRUE	FALSE	F	PL_11	FALSE	N	PL	11	6	D
FLY_564	FLY	564	C10	CDC	30/03/2017	3		P		FALSE	FALSE	M	_	FALSE
FLY_465	FLY	465	S9	ST	30/03/2017	3		P		FALSE	FALSE	M	_	FALSE
FLY_465	FLY	465	S9	ST	30/03/2017	3		P		FALSE	FALSE	M	_	FALSE
FLY_465	FLY	465	S9	ST	30/03/2017	3		P		FALSE	FALSE	M	_	FALSE
FLY_465	FLY	465	S9	ST	30/03/2017	3		P	SF_899	TRUE	FALSE	F	PL_11	FALSE	N	PL	11	6	E
FLY_489	FLY	489	S2	ST	30/03/2017	3		P		FALSE	FALSE	M	_	FALSE
FLY_489	FLY	489	S2	ST	30/03/2017	3		P	SF_1100	TRUE	FALSE	F	PL_11	FALSE	N	PL	11	6	F
FLY_489	FLY	489	S2	ST	30/03/2017	3		P	SF_1101	TRUE	FALSE	F	PL_11	FALSE	N	PL	11	6	G
FLY_572	FLY	572	C9	CDC	30/03/2017	3		P		FALSE	FALSE	M	_	FALSE
FLY_572	FLY	572	C9	CDC	30/03/2017	3		P		FALSE	FALSE	M	_	FALSE
FLY_572	FLY	572	C9	CDC	30/03/2017	3		P		FALSE	FALSE	M	_	FALSE
FLY_572	FLY	572	C9	CDC	30/03/2017	3		P		FALSE	FALSE	M	_	FALSE
FLY_215	FLY	215	S9	ST	29/03/2017	3		P		FALSE	FALSE	M	_	FALSE
FLY_215	FLY	215	S9	ST	29/03/2017	3		P		FALSE	FALSE	M	_	FALSE
FLY_221	FLY	221	S9	ST	29/03/2017	3		P	SF_787	TRUE	FALSE	F	PL_9	FALSE	N	PL	9	10	E
FLY_221	FLY	221	S9	ST	29/03/2017	3		P		FALSE	FALSE	M	_	FALSE
FLY_221	FLY	221	S9	ST	29/03/2017	3		P		FALSE	FALSE	M	_	FALSE
FLY_221	FLY	221	S9	ST	29/03/2017	3		P		FALSE	FALSE	M	_	FALSE
FLY_221	FLY	221	S9	ST	29/03/2017	3		P		FALSE	FALSE	M	_	FALSE
FLY_432	FLY	432	R11	CDC	29/03/2017	3		S	SF_788	TRUE	FALSE	F	PL_9	FALSE	N	PL	9	10	F
FLY_432	FLY	432	R11	CDC	29/03/2017	3		S	SF_789	TRUE	FALSE	F	PL_9	FALSE	N	PL	9	10	G	NO LEGS
FLY_432	FLY	432	R11	CDC	29/03/2017	3		S	SF_790	TRUE	FALSE	F	PL_9	FALSE	N	PL	9	10	H
FLY_432	FLY	432	R11	CDC	29/03/2017	3		S	SF_791	TRUE	FALSE	F	PL_9	FALSE	N	PL	9	11	A
FLY_432	FLY	432	R11	CDC	29/03/2017	3		S	SF_792	TRUE	FALSE	F	PL_9	FALSE	N	PL	9	11	B	NO LEGS
FLY_432	FLY	432	R11	CDC	29/03/2017	3		P		FALSE	FALSE	M	_	FALSE
FLY_432	FLY	432	R11	CDC	29/03/2017	3		P		FALSE	FALSE	M	_	FALSE
FLY_432	FLY	432	R11	CDC	29/03/2017	3		P		FALSE	FALSE	M	_	FALSE
FLY_432	FLY	432	R11	CDC	29/03/2017	3		P		FALSE	FALSE	M	_	FALSE
FLY_432	FLY	432	R11	CDC	29/03/2017	3		P		FALSE	FALSE	M	_	FALSE
FLY_463	FLY	463	C4	CDC	29/03/2017	3		P	SF_793	TRUE	FALSE	F	PL_9	FALSE	N	PL	9	11	C
FLY_463	FLY	463	C4	CDC	29/03/2017	3		P	SF_794	TRUE	FALSE	F	PL_9	FALSE	N	PL	9	11	D
FLY_463	FLY	463	C4	CDC	29/03/2017	3		P	SF_795	TRUE	FALSE	F	PL_9	FALSE	N	PL	9	11	E
FLY_463	FLY	463	C4	CDC	29/03/2017	3		P	SF_796	TRUE	TRUE	F	PL_9	FALSE	N	PL	9	11	F
FLY_463	FLY	463	C4	CDC	29/03/2017	3		P	SF_797	TRUE	TRUE	F	PL_9	FALSE	N	PL	9	11	G
FLY_463	FLY	463	C4	CDC	29/03/2017	3		S	SF_798	TRUE	FALSE	F	PL_9	FALSE	N	PL	9	11	H	NO LEGS
FLY_463	FLY	463	C4	CDC	29/03/2017	3		P	SF_799	TRUE	FALSE	F	PL_9	FALSE	N	PL	9	12	A
FLY_463	FLY	463	C4	CDC	29/03/2017	3		S	SF_900	TRUE	FALSE	F	PL_9	FALSE	N	PL	9	12	B
FLY_463	FLY	463	C4	CDC	29/03/2017	3		P	SF_901	TRUE	FALSE	F	PL_9	FALSE	N	PL	9	12	C
FLY_463	FLY	463	C4	CDC	29/03/2017	3		P		FALSE	FALSE	M	_	FALSE
FLY_463	FLY	463	C4	CDC	29/03/2017	3		P		FALSE	FALSE	M	_	FALSE
FLY_463	FLY	463	C4	CDC	29/03/2017	3		P		FALSE	FALSE	M	_	FALSE
FLY_263	FLY	263	C12	ST	29/03/2017	3		P	SF_902	TRUE	FALSE	F	PL_9	FALSE	N	PL	9	12	D
FLY_263	FLY	263	C12	ST	29/03/2017	3		P	SF_903	TRUE	FALSE	F	PL_9	FALSE	N	PL	9	12	E
FLY_263	FLY	263	C12	ST	29/03/2017	3		P		FALSE	FALSE	M	_	FALSE
FLY_263	FLY	263	C12	ST	29/03/2017	3		P		FALSE	FALSE	M	_	FALSE
FLY_309	FLY	309	C9	CDC	29/03/2017	3		P	SF_907	TRUE	FALSE	F	PL_10	TRUE	Y	PL	10	1	A
FLY_309	FLY	309	C9	CDC	29/03/2017	3		P	SF_908	TRUE	FALSE	F	PL_10	FALSE	N	PL	10	1	B
FLY_309	FLY	309	C9	CDC	29/03/2017	3		P	SF_909	FALSE	FALSE	F	PL_10	FALSE	Y	PL	10	1	C
FLY_309	FLY	309	C9	CDC	29/03/2017	3		P	SF_910	TRUE	FALSE	F	PL_10	FALSE	N	PL	10	1	D
FLY_309	FLY	309	C9	CDC	29/03/2017	3		P	SF_911	TRUE	FALSE	F	PL_10	FALSE	N	PL	10	1	E	NO LEGS
FLY_309	FLY	309	C9	CDC	29/03/2017	3		P	SF_912	TRUE	FALSE	F	PL_10	FALSE	N	PL	10	1	F
FLY_309	FLY	309	C9	CDC	29/03/2017	3		P	SF_913	TRUE	FALSE	F	PL_10	FALSE	N	PL	10	1	G
FLY_309	FLY	309	C9	CDC	29/03/2017	3		P	SF_914	TRUE	FALSE	F	PL_10	FALSE	N	PL	10	1	H
FLY_309	FLY	309	C9	CDC	29/03/2017	3		P		FALSE	FALSE	M	_	FALSE
FLY_309	FLY	309	C9	CDC	29/03/2017	3		P		FALSE	FALSE	M	_	FALSE
FLY_415	FLY	415	C9	CDC	29/03/2017	3		P	SF_915	TRUE	FALSE	F	PL_10	FALSE	N	PL	10	2	A
FLY_415	FLY	415	C9	CDC	29/03/2017	3		P	SF_916	TRUE	FALSE	F	PL_10	FALSE	N	PL	10	2	B
FLY_415	FLY	415	C9	CDC	29/03/2017	3		P	SF_917	TRUE	FALSE	F	PL_10	FALSE	N	PL	10	2	C
FLY_415	FLY	415	C9	CDC	29/03/2017	3		P	SF_918	TRUE	FALSE	F	PL_10	FALSE	N	PL	10	2	D
FLY_415	FLY	415	C9	CDC	29/03/2017	3		P		FALSE	FALSE	M	_	FALSE
FLY_415	FLY	415	C9	CDC	29/03/2017	3		P		FALSE	FALSE	M	_	FALSE
FLY_415	FLY	415	C9	CDC	29/03/2017	3		P		FALSE	FALSE	M	_	FALSE
FLY_415	FLY	415	C9	CDC	29/03/2017	3		P		FALSE	FALSE	M	_	FALSE
FLY_415	FLY	415	C9	CDC	29/03/2017	3		P		FALSE	FALSE	M	_	FALSE
FLY_443	FLY	443	R11	LAM	29/03/2017	3		P		FALSE	FALSE	M	_	FALSE
FLY_443	FLY	443	R11	LAM	29/03/2017	3		P		FALSE	FALSE	M	_	FALSE
FLY_443	FLY	443	R11	LAM	29/03/2017	3		P		FALSE	FALSE	M	_	FALSE
FLY_443	FLY	443	R11	LAM	29/03/2017	3		P		FALSE	FALSE	M	_	FALSE
FLY_443	FLY	443	R11	LAM	29/03/2017	3		P		FALSE	FALSE	M	_	FALSE
FLY_428	FLY	428	R11	CDC	29/03/2017	3		P	SF_919	TRUE	FALSE	F	PL_10	FALSE	N	PL	10	2	E
FLY_428	FLY	428	R11	CDC	29/03/2017	3		S	SF_920	TRUE	FALSE	F	PL_10	FALSE	N	PL	10	2	F
FLY_428	FLY	428	R11	CDC	29/03/2017	3		S	SF_921	TRUE	FALSE	F	PL_10	FALSE	N	PL	10	2	G
FLY_428	FLY	428	R11	CDC	29/03/2017	3		S	SF_922	TRUE	FALSE	F	PL_10	FALSE	N	PL	10	2	H
FLY_428	FLY	428	R11	CDC	29/03/2017	3		P	SF_923	TRUE	FALSE	F	PL_10	FALSE	N	PL	10	3	A	NO LEGS
FLY_428	FLY	428	R11	CDC	29/03/2017	3		P	SF_924	TRUE	FALSE	F	PL_10	FALSE	N	PL	10	3	B
FLY_428	FLY	428	R11	CDC	29/03/2017	3		P		FALSE	FALSE	M	_	FALSE
FLY_428	FLY	428	R11	CDC	29/03/2017	3		P		FALSE	FALSE	M	_	FALSE
FLY_428	FLY	428	R11	CDC	29/03/2017	3		P		FALSE	FALSE	M	_	FALSE
FLY_219	FLY	219	C9	ST	29/03/2017	3		P		FALSE	FALSE	M	_	FALSE
FLY_219	FLY	219	C9	ST	29/03/2017	3		P		FALSE	FALSE	M	_	FALSE
FLY_219	FLY	219	C9	ST	29/03/2017	3		P		FALSE	FALSE	M	_	FALSE
FLY_448	FLY	448	S12	LAM	29/03/2017	3		S	SF_925	TRUE	FALSE	F	PL_10	FALSE	N	PL	10	3	C
FLY_448	FLY	448	S12	LAM	29/03/2017	3		P		FALSE	FALSE	M	_	FALSE
FLY_448	FLY	448	S12	LAM	29/03/2017	3		P		FALSE	FALSE	M	_	FALSE
FLY_448	FLY	448	S12	LAM	29/03/2017	3		P	SF_926	TRUE	FALSE	F	PL_10	TRUE	Y	PL	10	3	D
FLY_406	FLY	406	C12	CDC	29/03/2017	3		P	SF_927	TRUE	FALSE	F	PL_10	FALSE	N	PL	10	3	E
FLY_406	FLY	406	C12	CDC	29/03/2017	3		P	SF_928	TRUE	FALSE	F	PL_10	FALSE	N	PL	10	3	F
FLY_406	FLY	406	C12	CDC	29/03/2017	3		P	SF_930	TRUE	FALSE	F	PL_10	FALSE	N	PL	10	3	G
FLY_406	FLY	406	C12	CDC	29/03/2017	3		P	SF_931	TRUE	FALSE	F	PL_10	FALSE	N	PL	10	3	H
FLY_406	FLY	406	C12	CDC	29/03/2017	3		P	SF_932	TRUE	FALSE	F	PL_10	FALSE	N	PL	10	3	A
FLY_406	FLY	406	C12	CDC	29/03/2017	3		P	SF_933	TRUE	FALSE	F	PL_10	FALSE	N	PL	10	4	B
FLY_406	FLY	406	C12	CDC	29/03/2017	3		P		FALSE	FALSE	M	_	FALSE
FLY_406	FLY	406	C12	CDC	29/03/2017	3		P		FALSE	FALSE	M	_	FALSE
FLY_406	FLY	406	C12	CDC	29/03/2017	3		P		FALSE	FALSE	M	_	FALSE
FLY_430	FLY	430	S9	CDC	29/03/2017	3		S	SF_934	TRUE	FALSE	F	PL_10	FALSE	N	PL	10	4	C
FLY_430	FLY	430	S9	CDC	29/03/2017	3		P		FALSE	FALSE	M	_	FALSE
FLY_430	FLY	430	S9	CDC	29/03/2017	3		P		FALSE	FALSE	M	_	FALSE
FLY_430	FLY	430	S9	CDC	29/03/2017	3		P		FALSE	FALSE	M	_	FALSE
FLY_430	FLY	430	S9	CDC	29/03/2017	3		P		FALSE	FALSE	M	_	FALSE
FLY_275	FLY	275	C4	ST	29/03/2017	3		P	SF_935	TRUE	FALSE	F	PL_10	FALSE	N	PL	10	4	D
FLY_275	FLY	275	C4	ST	29/03/2017	3		P	SF_936	TRUE	FALSE	F	PL_10	FALSE	N	PL	10	4	E
FLY_275	FLY	275	C4	ST	29/03/2017	3		P	SF_937	TRUE	FALSE	F	PL_10	FALSE	N	PL	10	4	F
FLY_275	FLY	275	C4	ST	29/03/2017	3		P		FALSE	FALSE	M	_	FALSE
FLY_275	FLY	275	C4	ST	29/03/2017	3		P		FALSE	FALSE	M	_	FALSE
FLY_420	FLY	420	C9	CDC	29/03/2017	3		P	SF_938	TRUE	FALSE	F	PL_10	FALSE	N	PL	10	4	G
FLY_420	FLY	420	C9	CDC	29/03/2017	3		P	SF_939	TRUE	TRUE	F	PL_10	FALSE	N	PL	10	4	H
FLY_420	FLY	420	C9	CDC	29/03/2017	3		P	SF_940	TRUE	FALSE	F	PL_10	FALSE	N	PL	10	5	A
FLY_420	FLY	420	C9	CDC	29/03/2017	3		P	SF_941	TRUE	FALSE	F	PL_10	FALSE	N	PL	10	5	B
FLY_420	FLY	420	C9	CDC	29/03/2017	3		P	SF_942	TRUE	FALSE	F	PL_10	FALSE	N	PL	10	5	C
FLY_420	FLY	420	C9	CDC	29/03/2017	3		P	SF_943	TRUE	FALSE	F	PL_10	FALSE	N	PL	10	5	D
FLY_420	FLY	420	C9	CDC	29/03/2017	3		P		FALSE	FALSE	M	_	FALSE
FLY_420	FLY	420	C9	CDC	29/03/2017	3		P		FALSE	FALSE	M	_	FALSE
FLY_420	FLY	420	C9	CDC	29/03/2017	3		P		FALSE	FALSE	M	_	FALSE
FLY_420	FLY	420	C9	CDC	29/03/2017	3		P		FALSE	FALSE	M	_	FALSE
FLY_417	FLY	417	C12	CDC	29/03/2017	3		P	SF_944	TRUE	FALSE	F	PL_10	FALSE	Y	PL	10	5	E
FLY_417	FLY	417	C12	CDC	29/03/2017	3		P	SF_945	TRUE	TRUE	F	PL_10	FALSE	Y	PL	10	5	F
FLY_417	FLY	417	C12	CDC	29/03/2017	3		P	SF_946	TRUE	FALSE	F	PL_10	FALSE	N	PL	10	5	G	NO LEGS
FLY_417	FLY	417	C12	CDC	29/03/2017	3		P	SF_947	TRUE	FALSE	F	PL_10	TRUE	N	PL	10	5	H	NO LEGS
FLY_417	FLY	417	C12	CDC	29/03/2017	3		P	SF_948	TRUE	FALSE	F	PL_10	FALSE	N	PL	10	6	A	NO LEGS
FLY_417	FLY	417	C12	CDC	29/03/2017	3		P	SF_949	TRUE	FALSE	F	PL_10	TRUE	N	PL	10	6	B
FLY_417	FLY	417	C12	CDC	29/03/2017	3		P	SF_950	TRUE	FALSE	F	PL_10	FALSE	N	PL	10	6	C	NO LEGS
FLY_417	FLY	417	C12	CDC	29/03/2017	3		P		FALSE	FALSE	M	_	FALSE
FLY_417	FLY	417	C12	CDC	29/03/2017	3		P		FALSE	FALSE	M	_	FALSE
FLY_417	FLY	417	C12	CDC	29/03/2017	3		P		FALSE	FALSE	M	_	FALSE
FLY_213	FLY	213	S9	ST	29/03/2017	3		P	SF_951	TRUE	FALSE	F	PL_10	FALSE	N	PL	10	6	D
FLY_213	FLY	213	S9	ST	29/03/2017	3		P		FALSE	FALSE	M	_	FALSE
FLY_213	FLY	213	S9	ST	29/03/2017	3		P		FALSE	FALSE	M	_	FALSE
FLY_213	FLY	213	S9	ST	29/03/2017	3		P		FALSE	FALSE	M	_	FALSE
FLY_216	FLY	216	S9	ST	29/03/2017	3		P	SF_952	TRUE	FALSE	F	PL_10	FALSE	N	PL	10	6	E
FLY_216	FLY	216	S9	ST	29/03/2017	3		P	SF_953	TRUE	FALSE	F	PL_10	FALSE	N	PL	10	6	F
FLY_216	FLY	216	S9	ST	29/03/2017	3		P		FALSE	FALSE	M	_	FALSE
FLY_216	FLY	216	S9	ST	29/03/2017	3		P		FALSE	FALSE	M	_	FALSE
FLY_216	FLY	216	S9	ST	29/03/2017	3		P		FALSE	FALSE	M	_	FALSE
FLY_444	FLY	444	S12	ST	29/03/2017	3		P	SF_954	TRUE	FALSE	F	PL_10	FALSE	N	PL	10	6	G
FLY_444	FLY	444	S12	ST	29/03/2017	3		P		FALSE	FALSE	M	_	FALSE
FLY_444	FLY	444	S12	ST	29/03/2017	3		P		FALSE	FALSE	M	_	FALSE
FLY_444	FLY	444	S12	ST	29/03/2017	3		P		FALSE	FALSE	M	_	FALSE
FLY_429	FLY	429	R11	CDC	29/03/2017	3		S	SF_955	TRUE	FALSE	F	PL_10	FALSE	N	PL	10	6	H
FLY_429	FLY	429	R11	CDC	29/03/2017	3		S	SF_956	TRUE	FALSE	F	PL_10	FALSE	N	PL	10	7	A	NO LEGS
FLY_429	FLY	429	R11	CDC	29/03/2017	3		S	SF_957	TRUE	FALSE	F	PL_10	FALSE	N	PL	10	7	B
FLY_429	FLY	429	R11	CDC	29/03/2017	3		P	SF_958	TRUE	FALSE	F	PL_10	FALSE	N	PL	10	7	C
FLY_429	FLY	429	R11	CDC	29/03/2017	3		P	SF_959	TRUE	FALSE	F	PL_10	FALSE	N	PL	10	7	D	NO LEGS
FLY_429	FLY	429	R11	CDC	29/03/2017	3		S	SF_960	TRUE	FALSE	F	PL_10	FALSE	N	PL	10	7	E
FLY_429	FLY	429	R11	CDC	29/03/2017	3		P	SF_961	TRUE	FALSE	F	PL_10	FALSE	N	PL	10	7	F	NO LEGS
FLY_429	FLY	429	R11	CDC	29/03/2017	3		S	SF_962	TRUE	FALSE	F	PL_10	FALSE	N	PL	10	7	G
FLY_429	FLY	429	R11	CDC	29/03/2017	3		P		FALSE	FALSE	M	_	FALSE
FLY_429	FLY	429	R11	CDC	29/03/2017	3		P		FALSE	FALSE	M	_	FALSE
FLY_442	FLY	442	R11	LAM	29/03/2017	3		S	SF_963	TRUE	FALSE	F	PL_10	FALSE	N	PL	10	7	H
FLY_442	FLY	442	R11	LAM	29/03/2017	3		S	SF_964	TRUE	FALSE	F	PL_10	FALSE	N	PL	10	8	A
FLY_442	FLY	442	R11	LAM	29/03/2017	3		P	SF_965	TRUE	FALSE	F	PL_10	FALSE	N	PL	10	8	B
FLY_442	FLY	442	R11	LAM	29/03/2017	3		P		FALSE	FALSE	M	_	FALSE
FLY_442	FLY	442	R11	LAM	29/03/2017	3		P		FALSE	FALSE	M	_	FALSE
FLY_442	FLY	442	R11	LAM	29/03/2017	3		P		FALSE	FALSE	M	_	FALSE
FLY_225	FLY	225	S9	LAM	29/03/2017	3		P		FALSE	FALSE	M	_	FALSE
FLY_225	FLY	225	S9	LAM	29/03/2017	3		P		FALSE	FALSE	M	_	FALSE
FLY_225	FLY	225	S9	LAM	29/03/2017	3		P		FALSE	FALSE	M	_	FALSE
FLY_225	FLY	225	S9	LAM	29/03/2017	3		P		FALSE	FALSE	M	_	FALSE
FLY_225	FLY	225	S9	LAM	29/03/2017	3		P		FALSE	FALSE	M	_	FALSE
FLY_264	FLY	264	C12	ST	29/03/2017	3		P		FALSE	FALSE	M	_	FALSE
FLY_264	FLY	264	C12	ST	29/03/2017	3		P		FALSE	FALSE	M	_	FALSE
FLY_264	FLY	264	C12	ST	29/03/2017	3		P		FALSE	FALSE	M	_	FALSE
FLY_264	FLY	264	C12	ST	29/03/2017	3		P		FALSE	FALSE	M	_	FALSE
FLY_264	FLY	264	C12	ST	29/03/2017	3		P		FALSE	FALSE	M	_	FALSE
FLY_545	FLY	545	C9	CDC	30/03/2017	3		S	SF_977	TRUE	FALSE	F	PL_10	FALSE	N	PL	10	9	F
FLY_545	FLY	545	C9	CDC	30/03/2017	3		P	SF_978	TRUE	FALSE	F	PL_10	FALSE	N	PL	10	9	G
FLY_545	FLY	545	C9	CDC	30/03/2017	3		P		FALSE	FALSE	M	_	FALSE
FLY_545	FLY	545	C9	CDC	30/03/2017	3		P		FALSE	FALSE	M	_	FALSE
FLY_545	FLY	545	C9	CDC	30/03/2017	3		P		FALSE	FALSE	M	_	FALSE
FLY_554	FLY	554	C9	CDC	30/03/2017	3		P	SF_979	TRUE	FALSE	F	PL_10	FALSE	Y	PL	10	9	H
FLY_554	FLY	554	C9	CDC	30/03/2017	3		P	SF_980	TRUE	FALSE	F	PL_10	FALSE	N	PL	10	10	A
FLY_554	FLY	554	C9	CDC	30/03/2017	3		P	SF_981	TRUE	FALSE	F	PL_10	FALSE	N	PL	10	10	B
FLY_554	FLY	554	C9	CDC	30/03/2017	3		P	SF_982	TRUE	FALSE	F	PL_10	FALSE	N	PL	10	10	C
FLY_554	FLY	554	C9	CDC	30/03/2017	3		P		FALSE	FALSE	M	_	FALSE
FLY_554	FLY	554	C9	CDC	30/03/2017	3		P		FALSE	FALSE	M	_	FALSE
FLY_554	FLY	554	C9	CDC	30/03/2017	3		P		FALSE	FALSE	M	_	FALSE
FLY_554	FLY	554	C9	CDC	30/03/2017	3		P		FALSE	FALSE	M	_	FALSE
FLY_554	FLY	554	C9	CDC	30/03/2017	3		P		FALSE	FALSE	M	_	FALSE
FLY_563	FLY	563	R7	CDC	30/03/2017	3		P	SF_988	TRUE	FALSE	F	PL_10	FALSE	N	PL	10	11	A
FLY_563	FLY	563	R7	CDC	30/03/2017	3		P		FALSE	FALSE	M	_	FALSE
FLY_414	FLY	414	C2	CDC	30/03/2017	3		P	SF_989	TRUE	FALSE	F	PL_10	TRUE	Y	PL	10	11	B
FLY_414	FLY	414	C2	CDC	30/03/2017	3		P	SF_990	TRUE	FALSE	F	PL_10	FALSE	N	PL	10	11	C	NO LEGS
FLY_414	FLY	414	C2	CDC	30/03/2017	3		P	SF_991	TRUE	FALSE	F	PL_10	FALSE	N	PL	10	11	D	NO LEGS
FLY_414	FLY	414	C2	CDC	30/03/2017	3		P		FALSE	FALSE	M	_	FALSE
FLY_414	FLY	414	C2	CDC	30/03/2017	3		P		FALSE	FALSE	M	_	FALSE
FLY_414	FLY	414	C2	CDC	30/03/2017	3		P		FALSE	FALSE	M	_	FALSE
FLY_414	FLY	414	C2	CDC	30/03/2017	3		P		FALSE	FALSE	M	_	FALSE
FLY_414	FLY	414	C2	CDC	30/03/2017	3		P		FALSE	FALSE	M	_	FALSE
FLY_414	FLY	414	C2	CDC	30/03/2017	3		P		FALSE	FALSE	M	_	FALSE
FLY_464	FLY	464	S9	ST	30/03/2017	3		P	SF_1000	TRUE	FALSE	F	PL_10	FALSE	N	PL	10	12	E
FLY_464	FLY	464	S9	ST	30/03/2017	3		P		FALSE	FALSE	M	_	FALSE
FLY_464	FLY	464	S9	ST	30/03/2017	3		P		FALSE	FALSE	M	_	FALSE
FLY_464	FLY	464	S9	ST	30/03/2017	3		P		FALSE	FALSE	M	_	FALSE
FLY_546	FLY	546	C9	CDC	30/03/2017	3		P	SF_1001	TRUE	FALSE	F	PL_10	FALSE	N	PL	10	12	F
FLY_546	FLY	546	C9	CDC	30/03/2017	3		S	SF_1002	TRUE	FALSE	F	PL_10	FALSE	N	PL	10	12	G
FLY_546	FLY	546	C9	CDC	30/03/2017	3		S		FALSE	FALSE	M	_	FALSE
FLY_546	FLY	546	C9	CDC	30/03/2017	3		P		FALSE	FALSE	M	_	FALSE
FLY_546	FLY	546	C9	CDC	30/03/2017	3		P		FALSE	FALSE	M	_	FALSE
FLY_546	FLY	546	C9	CDC	30/03/2017	3		P		FALSE	FALSE	M	_	FALSE
FLY_546	FLY	546	C9	CDC	30/03/2017	3		P		FALSE	FALSE	M	_	FALSE
FLY_546	FLY	546	C9	CDC	30/03/2017	3		P		FALSE	FALSE	M	_	FALSE
FLY_546	FLY	546	C9	CDC	30/03/2017	3		P		FALSE	FALSE	M	_	FALSE
FLY_470	FLY	470	S9	LAM	30/03/2017	3		P	SF_1004	TRUE	FALSE	F	PL_12	FALSE	N	PL	12	1	A
FLY_470	FLY	470	S9	LAM	30/03/2017	3		P	SF_1005	TRUE	FALSE	F	PL_12	FALSE	N	PL	12	1	B
FLY_470	FLY	470	S9	LAM	30/03/2017	3		P	SF_1006	TRUE	FALSE	F	PL_12	FALSE	N	PL	12	1	C
FLY_470	FLY	470	S9	LAM	30/03/2017	3		P	SF_1007	TRUE	FALSE	F	PL_12	FALSE	N	PL	12	1	D
FLY_470	FLY	470	S9	LAM	30/03/2017	3		P		FALSE	FALSE	M	_	FALSE
FLY_469	FLY	469	S9	LAM	30/03/2017	3		P	SF_1008	TRUE	FALSE	F	PL_12	FALSE	N	PL	12	1	F	NO LEGS
FLY_469	FLY	469	S9	LAM	30/03/2017	3		P	SF_1009	TRUE	FALSE	F	PL_12	FALSE	N	PL	12	1	G
FLY_469	FLY	469	S9	LAM	30/03/2017	3		P		FALSE	FALSE	M	_	FALSE
FLY_469	FLY	469	S9	LAM	30/03/2017	3		P		FALSE	FALSE	M	_	FALSE
FLY_469	FLY	469	S9	LAM	30/03/2017	3		P		FALSE	FALSE	M	_	FALSE
FLY_469	FLY	469	S9	LAM	30/03/2017	3		P		FALSE	FALSE	M	_	FALSE
FLY_550	FLY	550	C9	CDC	30/03/2017	3		P	SF_1010	TRUE	TRUE	F	PL_12	FALSE	N	PL	12	1	H
FLY_550	FLY	550	C9	CDC	30/03/2017	3		P	SF_1011	TRUE	FALSE	F	PL_12	TRUE	Y	PL	12	2	A
FLY_550	FLY	550	C9	CDC	30/03/2017	3		P	SF_1012	TRUE	FALSE	F	PL_12	TRUE	Y	PL	12	2	B
FLY_550	FLY	550	C9	CDC	30/03/2017	3		P	SF_1013	TRUE	FALSE	F	PL_12	FALSE	N	PL	12	2	C
FLY_550	FLY	550	C9	CDC	30/03/2017	3		P	SF_1014	TRUE	FALSE	F	PL_12	FALSE	N	PL	12	2	D
FLY_550	FLY	550	C9	CDC	30/03/2017	3		P		FALSE	FALSE	M	_	FALSE
FLY_550	FLY	550	C9	CDC	30/03/2017	3		P		FALSE	FALSE	M	_	FALSE
FLY_550	FLY	550	C9	CDC	30/03/2017	3		P		FALSE	FALSE	M	_	FALSE
FLY_550	FLY	550	C9	CDC	30/03/2017	3		P		FALSE	FALSE	M	_	FALSE
FLY_550	FLY	550	C9	CDC	30/03/2017	3		P		FALSE	FALSE	M	_	FALSE
FLY_549	FLY	549	R11	CDC	30/03/2017	3		S	SF_1015	TRUE	FALSE	F	PL_12	FALSE	N	PL	12	2	E
FLY_549	FLY	549	R11	CDC	30/03/2017	3		S	SF_1016	TRUE	FALSE	F	PL_12	FALSE	N	PL	12	2	F
FLY_549	FLY	549	R11	CDC	30/03/2017	3		S	SF_1017	TRUE	FALSE	F	PL_12	FALSE	N	PL	12	2	G
FLY_549	FLY	549	R11	CDC	30/03/2017	3		S	SF_1018	TRUE	FALSE	F	PL_12	FALSE	N	PL	12	2	H
FLY_549	FLY	549	R11	CDC	30/03/2017	3		S	SF_1019	TRUE	FALSE	F	PL_12	FALSE	N	PL	12	3	A
FLY_549	FLY	549	R11	CDC	30/03/2017	3		P	SF_1020	TRUE	FALSE	F	PL_12	FALSE	N	PL	12	3	B
FLY_549	FLY	549	R11	CDC	30/03/2017	3		P		FALSE	FALSE	M	_	FALSE
FLY_549	FLY	549	R11	CDC	30/03/2017	3		S		FALSE	FALSE	M	_	FALSE
FLY_549	FLY	549	R11	CDC	30/03/2017	3		S		FALSE	FALSE	M	_	FALSE
FLY_570	FLY	570	C2	CDC	30/03/2017	3		P	SF_1021	TRUE	FALSE	F	PL_12	FALSE	N	PL	12	3	C
FLY_570	FLY	570	C2	CDC	30/03/2017	3		P	SF_1022	TRUE	FALSE	F	PL_12	FALSE	N	PL	12	3	D
FLY_570	FLY	570	C2	CDC	30/03/2017	3		P	SF_1023	TRUE	FALSE	F	PL_12	FALSE	N	PL	12	3	E
FLY_570	FLY	570	C2	CDC	30/03/2017	3		P	SF_1024	TRUE	FALSE	F	PL_12	FALSE	N	PL	12	3	F
FLY_570	FLY	570	C2	CDC	30/03/2017	3		P		FALSE	FALSE	M	_	FALSE
FLY_570	FLY	570	C2	CDC	30/03/2017	3		P		FALSE	FALSE	M	_	FALSE
FLY_570	FLY	570	C2	CDC	30/03/2017	3		P		FALSE	FALSE	M	_	FALSE
FLY_570	FLY	570	C2	CDC	30/03/2017	3		P		FALSE	FALSE	M	_	FALSE
FLY_570	FLY	570	C2	CDC	30/03/2017	3		P		FALSE	FALSE	M	_	FALSE
FLY_568	FLY	568	S3	CDC	30/03/2017	3		S	SF_1025	TRUE	FALSE	F	PL_12	FALSE	N	PL	12	3	G
FLY_568	FLY	568	S3	CDC	30/03/2017	3		S		FALSE	FALSE	M	_	FALSE
FLY_568	FLY	568	S3	CDC	30/03/2017	3		S		FALSE	FALSE	M	_	FALSE
FLY_568	FLY	568	S3	CDC	30/03/2017	3		S		FALSE	FALSE	M	_	FALSE
FLY_548	FLY	548	C9	CDC	30/03/2017	3		P	SF_1026	TRUE	FALSE	F	PL_12	TRUE	N	PL	12	3	H		E
FLY_548	FLY	548	C9	CDC	30/03/2017	3		P	SF_1761	TRUE	FALSE	F	PL_12	FALSE	N	PL	12	4	A	NO LEGS
FLY_548	FLY	548	C9	CDC	30/03/2017	3		P	SF_1027	TRUE	FALSE	F	PL_12	FALSE	N	PL	12	4	B
FLY_548	FLY	548	C9	CDC	30/03/2017	3		P	SF_1028	TRUE	FALSE	F	PL_12	FALSE	N	PL	12	4	C
FLY_548	FLY	548	C9	CDC	30/03/2017	3		P	SF_1029	TRUE	FALSE	F	PL_12	FALSE	N	PL	12	4	D
FLY_548	FLY	548	C9	CDC	30/03/2017	3		P		FALSE	FALSE	M	_	FALSE
FLY_548	FLY	548	C9	CDC	30/03/2017	3		P		FALSE	FALSE	M	_	FALSE
FLY_548	FLY	548	C9	CDC	30/03/2017	3		P		FALSE	FALSE	M	_	FALSE
FLY_548	FLY	548	C9	CDC	30/03/2017	3		P		FALSE	FALSE	M	_	FALSE
FLY_548	FLY	548	C9	CDC	30/03/2017	3		P		FALSE	FALSE	M	_	FALSE
FLY_416	FLY	416	C9	CDC	30/03/2017	3		P	SF_1030	TRUE	FALSE	F	PL_12	FALSE	N	PL	12	4	E
FLY_416	FLY	416	C9	CDC	30/03/2017	3		P	SF_1031	TRUE	FALSE	F	PL_12	FALSE	N	PL	12	4	F
FLY_416	FLY	416	C9	CDC	30/03/2017	3		P		FALSE	FALSE	M	_	FALSE
FLY_416	FLY	416	C9	CDC	30/03/2017	3		P		FALSE	FALSE	M	_	FALSE
FLY_416	FLY	416	C9	CDC	30/03/2017	3		P		FALSE	FALSE	M	_	FALSE
FLY_416	FLY	416	C9	CDC	30/03/2017	3		P		FALSE	FALSE	M	_	FALSE
FLY_416	FLY	416	C9	CDC	30/03/2017	3		P		FALSE	FALSE	M	_	FALSE
FLY_416	FLY	416	C9	CDC	30/03/2017	3		P		FALSE	FALSE	M	_	FALSE
FLY_411	FLY	411	C9	CDC	30/03/2017	3		S		FALSE	FALSE	M	_	FALSE
FLY_411	FLY	411	C9	CDC	30/03/2017	3		P		FALSE	FALSE	M	_	FALSE
FLY_411	FLY	411	C9	CDC	30/03/2017	3		P		FALSE	FALSE	M	_	FALSE
FLY_411	FLY	411	C9	CDC	30/03/2017	3		P		FALSE	FALSE	M	_	FALSE
FLY_411	FLY	411	C9	CDC	30/03/2017	3		P		FALSE	FALSE	M	_	FALSE
FLY_411	FLY	411	C9	CDC	30/03/2017	3		P		FALSE	FALSE	M	_	FALSE
FLY_411	FLY	411	C9	CDC	30/03/2017	3		P		FALSE	FALSE	M	_	FALSE
FLY_411	FLY	411	C9	CDC	30/03/2017	3		P		FALSE	FALSE	M	_	FALSE
FLY_411	FLY	411	C9	CDC	30/03/2017	3		P		FALSE	FALSE	M	_	FALSE
FLY_411	FLY	411	C9	CDC	30/03/2017	3		P		FALSE	FALSE	M	_	FALSE
FLY_471	FLY	471	S3	LAM	30/03/2017	3		P	SF_1033	TRUE	FALSE	F	PL_11	FALSE	N	PL	11	7	F	NO LEGS
FLY_471	FLY	471	S3	LAM	30/03/2017	3		P	SF_1034	TRUE	FALSE	F	PL_11	FALSE	N	PL	11	7	G	NO LEGS
FLY_471	FLY	471	S3	LAM	30/03/2017	3		P		FALSE	FALSE	M	_	FALSE
FLY_471	FLY	471	S3	LAM	30/03/2017	3		P		FALSE	FALSE	M	_	FALSE
FLY_471	FLY	471	S3	LAM	30/03/2017	3		P		FALSE	FALSE	M	_	FALSE
FLY_471	FLY	471	S3	LAM	30/03/2017	3		P		FALSE	FALSE	M	_	FALSE
FLY_557	FLY	557	C12	CDC	30/03/2017	3		S	SF_1035	TRUE	FALSE	F	PL_11	FALSE	N	PL	11	8	A	NO LEGS
FLY_557	FLY	557	C12	CDC	30/03/2017	3		S	SF_1036	TRUE	FALSE	F	PL_11	FALSE	N	PL	11	8	B
FLY_557	FLY	557	C12	CDC	30/03/2017	3		S	SF_1037	TRUE	FALSE	F	PL_11	FALSE	N	PL	11	8	E
FLY_557	FLY	557	C12	CDC	30/03/2017	3		S	SF_1038	TRUE	FALSE	F	PL_11	FALSE	N	PL	11	8	F	NO LEGS
FLY_557	FLY	557	C12	CDC	30/03/2017	3		P		FALSE	FALSE	M	_	FALSE
FLY_557	FLY	557	C12	CDC	30/03/2017	3		P		FALSE	FALSE	M	_	FALSE
FLY_557	FLY	557	C12	CDC	30/03/2017	3		P		FALSE	FALSE	M	_	FALSE
FLY_572	FLY	572	C9	CDC	30/03/2017	3		P		FALSE	FALSE	M	_	FALSE
FLY_572	FLY	572	C9	CDC	30/03/2017	3		P	SF_1102	TRUE	FALSE	F	PL_11	FALSE	N	PL	11	7	A
FLY_572	FLY	572	C9	CDC	30/03/2017	3		P	SF_1103	TRUE	FALSE	F	PL_11	FALSE	N	PL	11	7	B
FLY_572	FLY	572	C9	CDC	30/03/2017	3		P	SF_1104	TRUE	FALSE	F	PL_11	FALSE	N	PL	11	7	C
FLY_572	FLY	572	C9	CDC	30/03/2017	3		P	SF_1105	TRUE	FALSE	F	PL_11	FALSE	N	PL	11	7	D
FLY_572	FLY	572	C9	CDC	30/03/2017	3		P	SF_1106	TRUE	FALSE	F	PL_11	FALSE	N	PL	11	7	E
FLY_467	FLY	467	S9	LAM	30/03/2017	3		P		FALSE	FALSE	M	_	FALSE
FLY_467	FLY	467	S9	LAM	30/03/2017	3		P		FALSE	FALSE	M	_	FALSE
FLY_467	FLY	467	S9	LAM	30/03/2017	3		P		FALSE	FALSE	M	_	FALSE
FLY_467	FLY	467	S9	LAM	30/03/2017	3		S	SF_1108	TRUE	FALSE	F	PL_11	FALSE	N	PL	11	8	C
FLY_467	FLY	467	S9	LAM	30/03/2017	3		P	SF_1109	TRUE	FALSE	F	PL_11	FALSE	N	PL	11	8	D
FLY_538	FLY	538	C2	CDC	30/03/2017	3		P		FALSE	FALSE	M	_	FALSE
FLY_538	FLY	538	C2	CDC	30/03/2017	3		P		FALSE	FALSE	M	_	FALSE
FLY_538	FLY	538	C2	CDC	30/03/2017	3		P		FALSE	FALSE	M	_	FALSE
FLY_538	FLY	538	C2	CDC	30/03/2017	3		P		FALSE	FALSE	M	_	FALSE
FLY_538	FLY	538	C2	CDC	30/03/2017	3		P		FALSE	FALSE	M	_	FALSE
FLY_952	FLY	952	C9	CDC	25/04/2017	4		P	SF_1635	TRUE	FALSE	F	PL_17	FALSE	N	PL	17	8	C
FLY_952	FLY	952	C9	CDC	25/04/2017	4		P	SF_1636	TRUE	FALSE	F	PL_17	FALSE	N	PL	17	8	D
FLY_952	FLY	952	C9	CDC	25/04/2017	4		P	SF_1637	TRUE	FALSE	F	PL_17	FALSE	N	PL	17	8	E
FLY_952	FLY	952	C9	CDC	25/04/2017	4		P	SF_1638	TRUE	FALSE	F	PL_17	FALSE	N	PL	17	8	F
FLY_952	FLY	952	C9	CDC	25/04/2017	4		P	SF_1639	TRUE	FALSE	F	PL_17	FALSE	N	PL	17	8	G
FLY_952	FLY	952	C9	CDC	25/04/2017	4		P		FALSE	FALSE	M	_	FALSE
FLY_952	FLY	952	C9	CDC	25/04/2017	4		P		FALSE	FALSE	M	_	FALSE
FLY_952	FLY	952	C9	CDC	25/04/2017	4		P		FALSE	FALSE	M	_	FALSE
FLY_951	FLY	951	C9	CDC	25/04/2017	4		P	SF_1640	TRUE	FALSE	F	PL_17	FALSE	N	PL	17	8	H
FLY_951	FLY	951	C9	CDC	25/04/2017	4		P	SF_1641	TRUE	FALSE	F	PL_17	FALSE	N	PL	17	9	A
FLY_951	FLY	951	C9	CDC	25/04/2017	4		P	SF_1642	TRUE	TRUE	F	PL_17	FALSE	N	PL	17	9	B
FLY_951	FLY	951	C9	CDC	25/04/2017	4		P	SF_1643	TRUE	FALSE	F	PL_17	FALSE	N	PL	17	9	C
FLY_951	FLY	951	C9	CDC	25/04/2017	4		P		FALSE	FALSE	M	_	FALSE
FLY_951	FLY	951	C9	CDC	25/04/2017	4		P		FALSE	FALSE	M	_	FALSE
FLY_951	FLY	951	C9	CDC	25/04/2017	4		P		FALSE	FALSE	M	_	FALSE
FLY_951	FLY	951	C9	CDC	25/04/2017	4		P		FALSE	FALSE	M	_	FALSE
FLY_951	FLY	951	C9	CDC	25/04/2017	4		P		FALSE	FALSE	M	_	FALSE
FLY_951	FLY	951	C9	CDC	25/04/2017	4		P		FALSE	FALSE	M	_	FALSE
FLY_763	FLY	763	C12	CDC	25/04/2017	4		P	SF_1644	TRUE	FALSE	F	PL_17	FALSE	N	PL	17	9	D
FLY_763	FLY	763	C12	CDC	25/04/2017	4		P	SF_1645	TRUE	FALSE	F	PL_17	FALSE	N	PL	17	9	E
FLY_763	FLY	763	C12	CDC	25/04/2017	4		P	SF_1646	TRUE	FALSE	F	PL_17	FALSE	N	PL	17	9	F
FLY_763	FLY	763	C12	CDC	25/04/2017	4		P	SF_1647	TRUE	FALSE	F	PL_17	FALSE	N	PL	17	9	G
FLY_763	FLY	763	C12	CDC	25/04/2017	4		P	SF_1648	TRUE	FALSE	F	PL_17	FALSE	N	PL	17	9	H
FLY_763	FLY	763	C12	CDC	25/04/2017	4		P		FALSE	FALSE	M	_	FALSE
FLY_763	FLY	763	C12	CDC	25/04/2017	4		P		FALSE	FALSE	M	_	FALSE
FLY_763	FLY	763	C12	CDC	25/04/2017	4		P		FALSE	FALSE	M	_	FALSE
FLY_763	FLY	763	C12	CDC	25/04/2017	4		P		FALSE	FALSE	M	_	FALSE
FLY_763	FLY	763	C12	CDC	25/04/2017	4		P		FALSE	FALSE	M	_	FALSE
FLY_929	FLY	929	R12	LAM	25/04/2017	4		P	SF_1649	TRUE	FALSE	F	PL_17	FALSE	N	PL	17	10	A
FLY_929	FLY	929	R12	LAM	25/04/2017	4		S	SF_1650	TRUE	FALSE	F	PL_17	FALSE	N	PL	17	10	B
FLY_929	FLY	929	R12	LAM	25/04/2017	4		S	SF_1651	TRUE	FALSE	F	PL_17	FALSE	N	PL	17	10	C
FLY_929	FLY	929	R12	LAM	25/04/2017	4		S	SF_1652	TRUE	FALSE	F	PL_17	FALSE	N	PL	17	10	D
FLY_929	FLY	929	R12	LAM	25/04/2017	4		S		FALSE	FALSE	M	_	FALSE
FLY_767	FLY	767	C12	CDC	25/04/2017	4		P	SF_1653	TRUE	FALSE	F	PL_17	FALSE	N	PL	17	10	E	NO LEGS
FLY_767	FLY	767	C12	CDC	25/04/2017	4		P	SF_1654	TRUE	FALSE	F	PL_17	FALSE	N	PL	17	10	F
FLY_767	FLY	767	C12	CDC	25/04/2017	4		P	SF_1655	TRUE	FALSE	F	PL_17	FALSE	N	PL	17	10	G
FLY_767	FLY	767	C12	CDC	25/04/2017	4		P	SF_1656	TRUE	FALSE	F	PL_17	FALSE	Y	PL	17	10	H
FLY_767	FLY	767	C12	CDC	25/04/2017	4		P	SF_1657	TRUE	FALSE	F	PL_17	FALSE	N	PL	17	11	A
FLY_767	FLY	767	C12	CDC	25/04/2017	4		P	SF_1658	TRUE	FALSE	F	PL_17	FALSE	N	PL	17	11	B
FLY_767	FLY	767	C12	CDC	25/04/2017	4		P	SF_1659	TRUE	FALSE	F	PL_17	FALSE	N	PL	17	11	C
FLY_767	FLY	767	C12	CDC	25/04/2017	4		P	SF_1660	TRUE	FALSE	F	PL_17	FALSE	N	PL	17	11	D
FLY_767	FLY	767	C12	CDC	25/04/2017	4		P		FALSE	FALSE	M	_	FALSE
FLY_767	FLY	767	C12	CDC	25/04/2017	4		P		FALSE	FALSE	M	_	FALSE
FLY_767	FLY	767	C12	CDC	25/04/2017	4		P		FALSE	FALSE	M	_	FALSE
FLY_936	FLY	936	C2	LAM	25/04/2017	4		P	SF_1661	TRUE	FALSE	F	PL_17	FALSE	N	PL	17	11	E
FLY_936	FLY	936	C2	LAM	25/04/2017	4		S	SF_1662	TRUE	FALSE	F	PL_17	FALSE	N	PL	17	11	F
FLY_936	FLY	936	C2	LAM	25/04/2017	4		S	SF_1663	TRUE	FALSE	F	PL_17	FALSE	N	PL	17	11	G
FLY_936	FLY	936	C2	LAM	25/04/2017	4		S	SF_1664	TRUE	FALSE	F	PL_17	FALSE	N	PL	17	11	H
FLY_936	FLY	936	C2	LAM	25/04/2017	4		S	SF_1665	TRUE	FALSE	F	PL_17	FALSE	N	PL	17	12	A
FLY_936	FLY	936	C2	LAM	25/04/2017	4		S	SF_1666	TRUE	FALSE	F	PL_17	FALSE	N	PL	17	12	B
FLY_936	FLY	936	C2	LAM	25/04/2017	4		S		FALSE	FALSE	M	_	FALSE
FLY_911	FLY	911	S9	LAM	25/04/2017	4		S	SF_1667	TRUE	FALSE	F	PL_17	FALSE	N	PL	17	12	C
FLY_911	FLY	911	S9	LAM	25/04/2017	4		P		FALSE	FALSE	M	_	FALSE
FLY_911	FLY	911	S9	LAM	25/04/2017	4		P		FALSE	FALSE	M	_	FALSE
FLY_911	FLY	911	S9	LAM	25/04/2017	4		P		FALSE	FALSE	M	_	FALSE
FLY_911	FLY	911	S9	LAM	25/04/2017	4		P		FALSE	FALSE	M	_	FALSE
FLY_957	FLY	957	C9	CDC	25/04/2017	4		S	SF_1668	TRUE	FALSE	F	PL_17	FALSE	N	PL	17	12	D
FLY_957	FLY	957	C9	CDC	25/04/2017	4		P	SF_1669	TRUE	FALSE	F	PL_17	TRUE	Y	PL	17	12	E
FLY_957	FLY	957	C9	CDC	25/04/2017	4		P	SF_1670	TRUE	FALSE	F	PL_17	FALSE	N	PL	17	12	F
FLY_957	FLY	957	C9	CDC	25/04/2017	4		P	SF_1671	TRUE	FALSE	F	PL_17	FALSE	N	PL	17	12	G	NO LEGS
FLY_957	FLY	957	C9	CDC	25/04/2017	4		P	SF_1672	TRUE	FALSE	F	PL_17	FALSE	N	PL	17	12	H
FLY_957	FLY	957	C9	CDC	25/04/2017	4		P		FALSE	FALSE	M	_	FALSE
FLY_957	FLY	957	C9	CDC	25/04/2017	4		P		FALSE	FALSE	M	_	FALSE
FLY_957	FLY	957	C9	CDC	25/04/2017	4		P		FALSE	FALSE	M	_	FALSE
FLY_957	FLY	957	C9	CDC	25/04/2017	4		P		FALSE	FALSE	M	_	FALSE
FLY_907	FLY	907	S9	ST	25/04/2017	4		P	SF_1673	TRUE	FALSE	F	PL_19	FALSE	N	PL	19	1	A
FLY_907	FLY	907	S9	ST	25/04/2017	4		P		FALSE	FALSE	M	_	FALSE
FLY_907	FLY	907	S9	ST	25/04/2017	4		P		FALSE	FALSE	M	_	FALSE
FLY_907	FLY	907	S9	ST	25/04/2017	4		P		FALSE	FALSE	M	_	FALSE
FLY_771	FLY	771	C2	CDC	25/04/2017	4		P	SF_1674	TRUE	FALSE	F	PL_19	TRUE	Y	PL	19	1	B
FLY_771	FLY	771	C2	CDC	25/04/2017	4		P	SF_1675	TRUE	FALSE	F	PL_19	TRUE	Y	PL	19	1	C
FLY_771	FLY	771	C2	CDC	25/04/2017	4		P	SF_1676	TRUE	FALSE	F	PL_19	FALSE	N	PL	19	1	D
FLY_771	FLY	771	C2	CDC	25/04/2017	4		P	SF_1677	TRUE	FALSE	F	PL_19	FALSE	N	PL	19	1	E
FLY_771	FLY	771	C2	CDC	25/04/2017	4		S	SF_1678	TRUE	FALSE	F	PL_19	FALSE	N	PL	19	1	F
FLY_771	FLY	771	C2	CDC	25/04/2017	4		P	SF_1679	TRUE	FALSE	F	PL_19	FALSE	N	PL	19	1	G
FLY_771	FLY	771	C2	CDC	25/04/2017	4		P		FALSE	FALSE	M	_	FALSE
FLY_771	FLY	771	C2	CDC	25/04/2017	4		P		FALSE	FALSE	M	_	FALSE
FLY_771	FLY	771	C2	CDC	25/04/2017	4		P		FALSE	FALSE	M	_	FALSE
FLY_771	FLY	771	C2	CDC	25/04/2017	4		P		FALSE	FALSE	M	_	FALSE
FLY_771	FLY	771	C2	CDC	25/04/2017	4		P		FALSE	FALSE	M	_	FALSE
FLY_771	FLY	771	C2	CDC	25/04/2017	4		P		FALSE	FALSE	M	_	FALSE
FLY_771	FLY	771	C2	CDC	25/04/2017	4		P		FALSE	FALSE	M	_	FALSE
FLY_771	FLY	771	C2	CDC	25/04/2017	4		P		FALSE	FALSE	M	_	FALSE
FLY_771	FLY	771	C2	CDC	25/04/2017	4		P		FALSE	FALSE	M	_	FALSE
FLY_771	FLY	771	C2	CDC	25/04/2017	4		P		FALSE	FALSE	M	_	FALSE
FLY_930	FLY	930	R12	LAM	25/04/2017	4		S	SF_1680	TRUE	FALSE	F	PL_19	FALSE	N	PL	19	1	H
FLY_930	FLY	930	R12	LAM	25/04/2017	4		S	SF_1681	TRUE	FALSE	F	PL_19	TRUE	Y	PL	19	2	A
FLY_930	FLY	930	R12	LAM	25/04/2017	4		S	SF_1682	TRUE	FALSE	F	PL_19	FALSE	N	PL	19	2	B
FLY_930	FLY	930	R12	LAM	25/04/2017	4		S		FALSE	FALSE	M	_	FALSE
FLY_930	FLY	930	R12	LAM	25/04/2017	4		S		FALSE	FALSE	M	_	FALSE
FLY_908	FLY	908	S9	LAM	25/04/2017	4		P	SF_1683	TRUE	FALSE	F	PL_19	FALSE	N	PL	19	2	C
FLY_908	FLY	908	S9	LAM	25/04/2017	4		P	SF_1684	TRUE	FALSE	F	PL_19	FALSE	N	PL	19	2	D
FLY_908	FLY	908	S9	LAM	25/04/2017	4		P	SF_1685	TRUE	FALSE	F	PL_19	FALSE	N	PL	19	2	E
FLY_908	FLY	908	S9	LAM	25/04/2017	4		P		FALSE	FALSE	M	_	FALSE
FLY_908	FLY	908	S9	LAM	25/04/2017	4		P		FALSE	FALSE	M	_	FALSE
FLY_953	FLY	953	C9	CDC	25/04/2017	4		P	SF_1686	TRUE	FALSE	F	PL_19	FALSE	N	PL	19	2	F	NO LEGS
FLY_953	FLY	953	C9	CDC	25/04/2017	4		P		FALSE	FALSE	M	_	FALSE
FLY_953	FLY	953	C9	CDC	25/04/2017	4		P		FALSE	FALSE	M	_	FALSE
FLY_953	FLY	953	C9	CDC	25/04/2017	4		P		FALSE	FALSE	M	_	FALSE
FLY_953	FLY	953	C9	CDC	25/04/2017	4		P		FALSE	FALSE	M	_	FALSE
FLY_953	FLY	953	C9	CDC	25/04/2017	4		P		FALSE	FALSE	M	_	FALSE
FLY_953	FLY	953	C9	CDC	25/04/2017	4		P		FALSE	FALSE	M	_	FALSE
FLY_953	FLY	953	C9	CDC	25/04/2017	4		P		FALSE	FALSE	M	_	FALSE
FLY_953	FLY	953	C9	CDC	25/04/2017	4		P		FALSE	FALSE	M	_	FALSE
FLY_953	FLY	953	C9	CDC	25/04/2017	4		P		FALSE	FALSE	M	_	FALSE
FLY_770	FLY	770	C2	CDC	25/04/2017	4		P	SF_1687	TRUE	FALSE	F	PL_19	FALSE	N	PL	19	2	G
FLY_770	FLY	770	C2	CDC	25/04/2017	4		P	SF_1688	TRUE	FALSE	F	PL_19	FALSE	N	PL	19	2	H
FLY_770	FLY	770	C2	CDC	25/04/2017	4		S	SF_1689	TRUE	FALSE	F	PL_19	FALSE	N	PL	19	3	A
FLY_770	FLY	770	C2	CDC	25/04/2017	4		P	SF_1690	TRUE	FALSE	F	PL_19	FALSE	N	PL	19	3	B
FLY_770	FLY	770	C2	CDC	25/04/2017	4		P	SF_1691	TRUE	FALSE	F	PL_19	FALSE	N	PL	19	3	C
FLY_770	FLY	770	C2	CDC	25/04/2017	4		S	SF_1692	TRUE	FALSE	F	PL_19	FALSE	N	PL	19	3	D
FLY_770	FLY	770	C2	CDC	25/04/2017	4		P		FALSE	FALSE	M	_	FALSE
FLY_770	FLY	770	C2	CDC	25/04/2017	4		P		FALSE	FALSE	M	_	FALSE
FLY_770	FLY	770	C2	CDC	25/04/2017	4		P		FALSE	FALSE	M	_	FALSE
FLY_770	FLY	770	C2	CDC	25/04/2017	4		P		FALSE	FALSE	M	_	FALSE
FLY_940	FLY	940	S11	LAM	25/04/2017	4		S	SF_1693	TRUE	FALSE	F	PL_19	FALSE	N	PL	19	3	E
FLY_940	FLY	940	S11	LAM	25/04/2017	4		S	SF_1694	TRUE	FALSE	F	PL_19	FALSE	N	PL	19	3	F
FLY_940	FLY	940	S11	LAM	25/04/2017	4		P	SF_1695	TRUE	FALSE	F	PL_19	FALSE	N	PL	19	3	G
FLY_940	FLY	940	S11	LAM	25/04/2017	4		P		FALSE	FALSE	M	_	FALSE
FLY_940	FLY	940	S11	LAM	25/04/2017	4		P		FALSE	FALSE	M	_	FALSE
FLY_900	FLY	900	R17	LAM	25/04/2017	4		P	SF_1764	TRUE	FALSE	F	PL_19	FALSE	Y	PL	19	3	H
FLY_900	FLY	900	R17	LAM	25/04/2017	4		P		FALSE	FALSE	M	_	FALSE
FLY_900	FLY	900	R17	LAM	25/04/2017	4		P		FALSE	FALSE	M	_	FALSE
FLY_900	FLY	900	R17	LAM	25/04/2017	4		P		FALSE	FALSE	M	_	FALSE
FLY_900	FLY	900	R17	LAM	25/04/2017	4		P		FALSE	FALSE	M	_	FALSE
FLY_768	FLY	768	R17	CDC	25/04/2017	4		P	SF_1696	TRUE	FALSE	F	PL_19	FALSE	N	PL	19	4	A
FLY_768	FLY	768	R17	CDC	25/04/2017	4		S	SF_1697	TRUE	FALSE	F	PL_19	FALSE	N	PL	19	4	B
FLY_768	FLY	768	R17	CDC	25/04/2017	4		P	SF_1698	TRUE	FALSE	F	PL_19	FALSE	N	PL	19	4	C
FLY_768	FLY	768	R17	CDC	25/04/2017	4		P	SF_1699	TRUE	FALSE	F	PL_19	FALSE	N	PL	19	4	D
FLY_768	FLY	768	R17	CDC	25/04/2017	4		S	SF_1800	TRUE	FALSE	F	PL_19	FALSE	N	PL	19	4	E	NO LEGS
FLY_768	FLY	768	R17	CDC	25/04/2017	4		P	SF_1801	TRUE	FALSE	F	PL_19	FALSE	N	PL	19	4	F
FLY_768	FLY	768	R17	CDC	25/04/2017	4		P		FALSE	FALSE	M	_	FALSE
FLY_768	FLY	768	R17	CDC	25/04/2017	4		P		FALSE	FALSE	M	_	FALSE
FLY_768	FLY	768	R17	CDC	25/04/2017	4		P		FALSE	FALSE	M	_	FALSE
FLY_768	FLY	768	R17	CDC	25/04/2017	4		P		FALSE	FALSE	M	_	FALSE
FLY_773	FLY	773	C2	CDC	25/04/2017	4		P	SF_1802	TRUE	FALSE	F	PL_19	TRUE	Y	PL	19	4	G
FLY_773	FLY	773	C2	CDC	25/04/2017	4		P	SF_1803	TRUE	FALSE	F	PL_19	FALSE	N	PL	19	4	H
FLY_773	FLY	773	C2	CDC	25/04/2017	4		P	SF_1804	TRUE	FALSE	F	PL_19	FALSE	N	PL	19	5	A	NO LEGS
FLY_773	FLY	773	C2	CDC	25/04/2017	4		P	SF_1805	TRUE	FALSE	F	PL_19	FALSE	N	PL	19	5	B
FLY_773	FLY	773	C2	CDC	25/04/2017	4		P	SF_1806	TRUE	FALSE	F	PL_19	FALSE	N	PL	19	5	C
FLY_773	FLY	773	C2	CDC	25/04/2017	4		P	SF_1807	TRUE	FALSE	F	PL_19	FALSE	N	PL	19	5	D
FLY_773	FLY	773	C2	CDC	25/04/2017	4		P		FALSE	FALSE	M	_	FALSE
FLY_773	FLY	773	C2	CDC	25/04/2017	4		P		FALSE	FALSE	M	_	FALSE
FLY_773	FLY	773	C2	CDC	25/04/2017	4		P		FALSE	FALSE	M	_	FALSE
FLY_773	FLY	773	C2	CDC	25/04/2017	4		P		FALSE	FALSE	M	_	FALSE
FLY_773	FLY	773	C2	CDC	25/04/2017	4		P		FALSE	FALSE	M	_	FALSE
FLY_773	FLY	773	C2	CDC	25/04/2017	4		P		FALSE	FALSE	M	_	FALSE
FLY_773	FLY	773	C2	CDC	25/04/2017	4		P		FALSE	FALSE	M	_	FALSE
FLY_905	FLY	905	S9	ST	25/04/2017	4		P	SF_1808	TRUE	FALSE	F	PL_19	FALSE	N	PL	19	5	E
FLY_905	FLY	905	S9	ST	25/04/2017	4		P	SF_1809	TRUE	FALSE	F	PL_19	FALSE	N	PL	19	5	F
FLY_905	FLY	905	S9	ST	25/04/2017	4		P	SF_1810	TRUE	FALSE	F	PL_19	FALSE	N	PL	19	5	G
FLY_905	FLY	905	S9	ST	25/04/2017	4		P		FALSE	FALSE	M	_	FALSE
FLY_903	FLY	903	C12	LAM	25/04/2017	4		P	SF_1811	TRUE	FALSE	F	PL_19	FALSE	N	PL	19	5	H	NO LEGS
FLY_903	FLY	903	C12	LAM	25/04/2017	4		P	SF_1812	TRUE	FALSE	F	PL_19	FALSE	N	PL	19	6	A
FLY_903	FLY	903	C12	LAM	25/04/2017	4		P	SF_1813	TRUE	FALSE	F	PL_19	FALSE	N	PL	19	6	B
FLY_903	FLY	903	C12	LAM	25/04/2017	4		P	SF_1814	TRUE	FALSE	F	PL_19	FALSE	N	PL	19	6	C
FLY_903	FLY	903	C12	LAM	25/04/2017	4		P		FALSE	FALSE	M	_	FALSE
FLY_918	FLY	918	S9	CDC	25/04/2017	4		P	SF_1815	TRUE	FALSE	F	PL_19	FALSE	N	PL	19	6	D	NO LEGS
FLY_918	FLY	918	S9	CDC	25/04/2017	4		P	SF_1816	TRUE	FALSE	F	PL_19	FALSE	N	PL	19	6	E	NO LEGS
FLY_918	FLY	918	S9	CDC	25/04/2017	4		P		FALSE	FALSE	M	_	FALSE
FLY_918	FLY	918	S9	CDC	25/04/2017	4		P		FALSE	FALSE	M	_	FALSE
FLY_918	FLY	918	S9	CDC	25/04/2017	4		P		FALSE	FALSE	M	_	FALSE
FLY_918	FLY	918	S9	CDC	25/04/2017	4		P		FALSE	FALSE	M	_	FALSE
FLY_918	FLY	918	S9	CDC	25/04/2017	4		P		FALSE	FALSE	M	_	FALSE
FLY_918	FLY	918	S9	CDC	25/04/2017	4		P		FALSE	FALSE	M	_	FALSE
FLY_918	FLY	918	S9	CDC	25/04/2017	4		P		FALSE	FALSE	M	_	FALSE
FLY_918	FLY	918	S9	CDC	25/04/2017	4		P		FALSE	FALSE	M	_	FALSE
FLY_915	FLY	915	S9	CDC	25/04/2017	4		S	SF_1817	TRUE	FALSE	F	PL_19	FALSE	N	PL	19	6	F
FLY_915	FLY	915	S9	CDC	25/04/2017	4		S	SF_1818	TRUE	FALSE	F	PL_19	FALSE	N	PL	19	6	G
FLY_915	FLY	915	S9	CDC	25/04/2017	4		S	SF_1819	TRUE	FALSE	F	PL_19	FALSE	N	PL	19	6	H
FLY_915	FLY	915	S9	CDC	25/04/2017	4		S	SF_1820	TRUE	FALSE	F	PL_19	FALSE	N	PL	19	7	A
FLY_915	FLY	915	S9	CDC	25/04/2017	4		P	SF_1821	TRUE	FALSE	F	PL_19	FALSE	N	PL	19	7	B
FLY_915	FLY	915	S9	CDC	25/04/2017	4		S	SF_1823	TRUE	FALSE	F	PL_19	FALSE	N	PL	19	7	C
FLY_915	FLY	915	S9	CDC	25/04/2017	4		P	SF_1824	TRUE	FALSE	F	PL_19	FALSE	N	PL	19	7	D
FLY_915	FLY	915	S9	CDC	25/04/2017	4		P		FALSE	FALSE	M	_	FALSE
FLY_915	FLY	915	S9	CDC	25/04/2017	4		P		FALSE	FALSE	M	_	FALSE
FLY_915	FLY	915	S9	CDC	25/04/2017	4		P		FALSE	FALSE	M	_	FALSE
FLY_901	FLY	901	R17	LAM	25/04/2017	4		P	SF_1825	TRUE	FALSE	F	PL_19	TRUE	N	PL	19	7	E
FLY_901	FLY	901	R17	LAM	25/04/2017	4		P	SF_1826	TRUE	FALSE	F	PL_19	FALSE	N	PL	19	7	F
FLY_901	FLY	901	R17	LAM	25/04/2017	4		P		FALSE	FALSE	M	_	FALSE
FLY_901	FLY	901	R17	LAM	25/04/2017	4		P		FALSE	FALSE	M	_	FALSE
FLY_901	FLY	901	R17	LAM	25/04/2017	4		P		FALSE	FALSE	M	_	FALSE
FLY_901	FLY	901	R17	LAM	25/04/2017	4		P		FALSE	FALSE	M	_	FALSE
FLY_901	FLY	901	R17	LAM	25/04/2017	4		P		FALSE	FALSE	M	_	FALSE
FLY_945	FLY	945	S11	LAM	25/04/2017	4		S	SF_1827	TRUE	FALSE	F	PL_19	FALSE	N	PL	19	7	G
FLY_945	FLY	945	S11	LAM	25/04/2017	4		S	SF_1828	TRUE	FALSE	F	PL_19	FALSE	N	PL	19	7	H
FLY_945	FLY	945	S11	LAM	25/04/2017	4		P		FALSE	FALSE	M	_	FALSE
FLY_945	FLY	945	S11	LAM	25/04/2017	4		P		FALSE	FALSE	M	_	FALSE
FLY_945	FLY	945	S11	LAM	25/04/2017	4		P		FALSE	FALSE	M	_	FALSE
FLY_945	FLY	945	S11	LAM	25/04/2017	4		P		FALSE	FALSE	M	_	FALSE
FLY_945	FLY	945	S11	LAM	25/04/2017	4		P		FALSE	FALSE	M	_	FALSE
FLY_945	FLY	945	S11	LAM	25/04/2017	4		P		FALSE	FALSE	M	_	FALSE
FLY_943	FLY	943	S11	LAM	25/04/2017	4		S	SF_1829	TRUE	FALSE	F	PL_19	FALSE	N	PL	19	8	A
FLY_943	FLY	943	S11	LAM	25/04/2017	4		S	SF_1830	TRUE	FALSE	F	PL_19	FALSE	N	PL	19	8	B
FLY_943	FLY	943	S11	LAM	25/04/2017	4		S	SF_1831	TRUE	FALSE	F	PL_19	FALSE	N	PL	19	8	C
FLY_943	FLY	943	S11	LAM	25/04/2017	4		S	SF_1832	TRUE	FALSE	F	PL_19	FALSE	N	PL	19	8	D
FLY_943	FLY	943	S11	LAM	25/04/2017	4		S		FALSE	FALSE	M	_	FALSE
FLY_943	FLY	943	S11	LAM	25/04/2017	4		S		FALSE	FALSE	M	_	FALSE
FLY_943	FLY	943	S11	LAM	25/04/2017	4		S		FALSE	FALSE	M	_	FALSE
FLY_943	FLY	943	S11	LAM	25/04/2017	4		S		FALSE	FALSE	M	_	FALSE
FLY_943	FLY	943	S11	LAM	25/04/2017	4		S		FALSE	FALSE	M	_	FALSE
FLY_955	FLY	955	C9	CDC	25/04/2017	4		P	SF_1833	TRUE	TRUE	F	PL_19	FALSE	Y	PL	19	8	E
FLY_955	FLY	955	C9	CDC	25/04/2017	4		P	SF_1834	TRUE	FALSE	F	PL_19	FALSE	N	PL	19	8	F
FLY_955	FLY	955	C9	CDC	25/04/2017	4		P	SF_1835	TRUE	FALSE	F	PL_19	FALSE	N	PL	19	8	G
FLY_955	FLY	955	C9	CDC	25/04/2017	4		S	SF_1836	TRUE	FALSE	F	PL_19	FALSE	N	PL	19	8	H
FLY_955	FLY	955	C9	CDC	25/04/2017	4		P		FALSE	FALSE	M	_	FALSE
FLY_955	FLY	955	C9	CDC	25/04/2017	4		P		FALSE	FALSE	M	_	FALSE
FLY_955	FLY	955	C9	CDC	25/04/2017	4		P		FALSE	FALSE	M	_	FALSE
FLY_955	FLY	955	C9	CDC	25/04/2017	4		P		FALSE	FALSE	M	_	FALSE
FLY_955	FLY	955	C9	CDC	25/04/2017	4		P		FALSE	FALSE	M	_	FALSE
FLY_955	FLY	955	C9	CDC	25/04/2017	4		P		FALSE	FALSE	M	_	FALSE
FLY_889	FLY	889	S16	LAM	25/04/2017	4		P	SF_1837	TRUE	FALSE	F	PL_19	TRUE	N	PL	19	9	A
FLY_889	FLY	889	S16	LAM	25/04/2017	4		P	SF_1838	TRUE	FALSE	F	PL_19	FALSE	N	PL	19	9	B
FLY_889	FLY	889	S16	LAM	25/04/2017	4		P	SF_1839	TRUE	FALSE	F	PL_19	FALSE	N	PL	19	9	C
FLY_889	FLY	889	S16	LAM	25/04/2017	4		P	SF_1840	TRUE	FALSE	F	PL_19	FALSE	N	PL	19	9	D
FLY_889	FLY	889	S16	LAM	25/04/2017	4		S	SF_1841	TRUE	FALSE	F	PL_19	FALSE	N	PL	19	9	E
FLY_888	FLY	888	S16	LAM	25/04/2017	4		S	SF_1842	TRUE	FALSE	F	PL_19	FALSE	N	PL	19	9	F
FLY_888	FLY	888	S16	LAM	25/04/2017	4		S	SF_1843	TRUE	FALSE	F	PL_19	FALSE	N	PL	19	9	G
FLY_888	FLY	888	S16	LAM	25/04/2017	4		S		FALSE	FALSE	M	_	FALSE
FLY_888	FLY	888	S16	LAM	25/04/2017	4		S		FALSE	FALSE	M	_	FALSE
FLY_888	FLY	888	S16	LAM	25/04/2017	4		S		FALSE	FALSE	M	_	FALSE
FLY_888	FLY	888	S16	LAM	25/04/2017	4		S		FALSE	FALSE	M	_	FALSE
FLY_765	FLY	765	C12	CDC	25/04/2017	4		S	SF_1844	TRUE	FALSE	F	PL_19	FALSE	N	PL	19	9	H
FLY_765	FLY	765	C12	CDC	25/04/2017	4		S	SF_1845	TRUE	FALSE	F	PL_19	FALSE	N	PL	19	10	A
FLY_765	FLY	765	C12	CDC	25/04/2017	4		P	SF_1846	TRUE	FALSE	F	PL_19	FALSE	N	PL	19	10	B	NO LEGS
FLY_765	FLY	765	C12	CDC	25/04/2017	4		P		FALSE	FALSE	M	_	FALSE
FLY_765	FLY	765	C12	CDC	25/04/2017	4		P		FALSE	FALSE	M	_	FALSE
FLY_765	FLY	765	C12	CDC	25/04/2017	4		P		FALSE	FALSE	M	_	FALSE
FLY_765	FLY	765	C12	CDC	25/04/2017	4		P		FALSE	FALSE	M	_	FALSE
FLY_765	FLY	765	C12	CDC	25/04/2017	4		P		FALSE	FALSE	M	_	FALSE
FLY_765	FLY	765	C12	CDC	25/04/2017	4		P		FALSE	FALSE	M	_	FALSE
FLY_765	FLY	765	C12	CDC	25/04/2017	4		P		FALSE	FALSE	M	_	FALSE
FLY_883	FLY	883	S16	ST	25/04/2017	4		P	SF_1847	TRUE	FALSE	F	PL_19	FALSE	N	PL	19	10	C
FLY_883	FLY	883	S16	ST	25/04/2017	4		S	SF_1848	TRUE	FALSE	F	PL_19	FALSE	N	PL	19	10	D
FLY_886	FLY	886	S16	ST	25/04/2017	4		S		FALSE	FALSE	M	_	FALSE
FLY_886	FLY	886	S16	ST	25/04/2017	4		S	SF_1706	TRUE	FALSE	F	PL_18	FALSE	N	PL	18	7	C
FLY_886	FLY	886	S16	ST	25/04/2017	4		S	SF_1707	TRUE	FALSE	F	PL_18	FALSE	N	PL	18	7	D
FLY_886	FLY	886	S16	ST	25/04/2017	4		S	SF_1708	TRUE	FALSE	F	PL_18	FALSE	N	PL	18	7	E
FLY_886	FLY	886	S16	ST	25/04/2017	4		S	SF_1709	TRUE	FALSE	F	PL_18	FALSE	N	PL	18	7	F
FLY_774	FLY	774	C2	CDC	25/04/2017	4		P		FALSE	FALSE	M	_	FALSE
FLY_774	FLY	774	C2	CDC	25/04/2017	4		P		FALSE	FALSE	M	_	FALSE
FLY_774	FLY	774	C2	CDC	25/04/2017	4		P		FALSE	FALSE	M	_	FALSE
FLY_774	FLY	774	C2	CDC	25/04/2017	4		P		FALSE	FALSE	M	_	FALSE
FLY_774	FLY	774	C2	CDC	25/04/2017	4		P		FALSE	FALSE	M	_	FALSE
FLY_774	FLY	774	C2	CDC	25/04/2017	4		P		FALSE	FALSE	M	_	FALSE
FLY_774	FLY	774	C2	CDC	25/04/2017	4		P		FALSE	FALSE	M	_	FALSE
FLY_774	FLY	774	C2	CDC	25/04/2017	4		P		FALSE	FALSE	M	_	FALSE
FLY_774	FLY	774	C2	CDC	25/04/2017	4		P		FALSE	FALSE	M	_	FALSE
FLY_774	FLY	774	C2	CDC	25/04/2017	4		P		FALSE	FALSE	M	_	FALSE
FLY_774	FLY	774	C2	CDC	25/04/2017	4		P		FALSE	FALSE	M	_	FALSE
FLY_774	FLY	774	C2	CDC	25/04/2017	4		P		FALSE	FALSE	M	_	FALSE
FLY_774	FLY	774	C2	CDC	25/04/2017	4		S	SF_1710	TRUE	FALSE	F	PL_18	FALSE	N	PL	18	7	G
FLY_774	FLY	774	C2	CDC	25/04/2017	4		P	SF_1711	TRUE	FALSE	F	PL_18	TRUE	N	PL	18	7	H
FLY_774	FLY	774	C2	CDC	25/04/2017	4		S	SF_1712	TRUE	FALSE	F	PL_18	FALSE	N	PL	18	8	A
FLY_774	FLY	774	C2	CDC	25/04/2017	4		S	SF_1713	TRUE	FALSE	F	PL_18	FALSE	N	PL	18	8	B
FLY_774	FLY	774	C2	CDC	25/04/2017	4		S	SF_1714	TRUE	FALSE	F	PL_18	FALSE	N	PL	18	8	C
FLY_774	FLY	774	C2	CDC	25/04/2017	4		S	SF_1715	TRUE	FALSE	F	PL_18	FALSE	N	PL	18	8	D
FLY_774	FLY	774	C2	CDC	25/04/2017	4		S	SF_1716	TRUE	FALSE	F	PL_18	FALSE	N	PL	18	8	E
FLY_942	FLY	942	S11	LAM	25/04/2017	4		P		FALSE	FALSE	M	_	FALSE
FLY_942	FLY	942	S11	LAM	25/04/2017	4		P		FALSE	FALSE	M	_	FALSE
FLY_942	FLY	942	S11	LAM	25/04/2017	4		P		FALSE	FALSE	M	_	FALSE
FLY_942	FLY	942	S11	LAM	25/04/2017	4		P		FALSE	FALSE	M	_	FALSE
FLY_942	FLY	942	S11	LAM	25/04/2017	4		P		FALSE	FALSE	M	_	FALSE
FLY_942	FLY	942	S11	LAM	25/04/2017	4		S	SF_1717	TRUE	FALSE	F	PL_18	FALSE	N	PL	18	8	F
FLY_942	FLY	942	S11	LAM	25/04/2017	4		P	SF_1718	TRUE	FALSE	F	PL_18	FALSE	N	PL	18	8	G
FLY_942	FLY	942	S11	LAM	25/04/2017	4		P	SF_1719	FALSE	FALSE	F	PL_18	FALSE	N	PL	18	8	H	thorax/abdomen lost
FLY_948	FLY	948	S11	ST	25/04/2017	4		S		FALSE	FALSE	M	_	FALSE
FLY_948	FLY	948	S11	ST	25/04/2017	4		S	SF_1720	TRUE	FALSE	F	PL_18	FALSE	N	PL	18	9	A
FLY_948	FLY	948	S11	ST	25/04/2017	4		S	SF_1721	TRUE	FALSE	F	PL_18	FALSE	N	PL	18	9	B
FLY_948	FLY	948	S11	ST	25/04/2017	4		S	SF_1722	TRUE	FALSE	F	PL_18	FALSE	N	PL	18	9	C
FLY_948	FLY	948	S11	ST	25/04/2017	4		S	SF_1723	TRUE	FALSE	F	PL_18	FALSE	N	PL	18	9	D
FLY_766	FLY	766	C12	CDC	25/04/2017	4		P		FALSE	FALSE	M	_	FALSE
FLY_766	FLY	766	C12	CDC	25/04/2017	4		P		FALSE	FALSE	M	_	FALSE
FLY_766	FLY	766	C12	CDC	25/04/2017	4		P		FALSE	FALSE	M	_	FALSE
FLY_766	FLY	766	C12	CDC	25/04/2017	4		P		FALSE	FALSE	M	_	FALSE
FLY_766	FLY	766	C12	CDC	25/04/2017	4		P		FALSE	FALSE	M	_	FALSE
FLY_766	FLY	766	C12	CDC	25/04/2017	4		P		FALSE	FALSE	M	_	FALSE
FLY_766	FLY	766	C12	CDC	25/04/2017	4		P		FALSE	FALSE	M	_	FALSE
FLY_766	FLY	766	C12	CDC	25/04/2017	4		P		FALSE	FALSE	M	_	FALSE
FLY_766	FLY	766	C12	CDC	25/04/2017	4		P		FALSE	FALSE	M	_	FALSE
FLY_766	FLY	766	C12	CDC	25/04/2017	4		P	SF_1724	TRUE	FALSE	F	PL_18	TRUE	Y	PL	18	9	E
FLY_766	FLY	766	C12	CDC	25/04/2017	4		P	SF_1725	TRUE	FALSE	F	PL_18	FALSE	N	PL	18	9	F	NO LEGS
FLY_766	FLY	766	C12	CDC	25/04/2017	4		S	SF_1726	TRUE	FALSE	F	PL_18	FALSE	N	PL	18	9	G
FLY_766	FLY	766	C12	CDC	25/04/2017	4		S	SF_1727	TRUE	FALSE	F	PL_18	FALSE	N	PL	18	9	H
FLY_772	FLY	772	C2	CDC	25/04/2017	4		P		FALSE	FALSE	M	_	FALSE
FLY_772	FLY	772	C2	CDC	25/04/2017	4		P		FALSE	FALSE	M	_	FALSE
FLY_772	FLY	772	C2	CDC	25/04/2017	4		P		FALSE	FALSE	M	_	FALSE
FLY_772	FLY	772	C2	CDC	25/04/2017	4		P		FALSE	FALSE	M	_	FALSE
FLY_772	FLY	772	C2	CDC	25/04/2017	4		P		FALSE	FALSE	M	_	FALSE
FLY_772	FLY	772	C2	CDC	25/04/2017	4		P		FALSE	FALSE	M	_	FALSE
FLY_772	FLY	772	C2	CDC	25/04/2017	4		P		FALSE	FALSE	M	_	FALSE
FLY_772	FLY	772	C2	CDC	25/04/2017	4		P		FALSE	FALSE	M	_	FALSE
FLY_772	FLY	772	C2	CDC	25/04/2017	4		P		FALSE	FALSE	M	_	FALSE
FLY_772	FLY	772	C2	CDC	25/04/2017	4		P		FALSE	FALSE	M	_	FALSE
FLY_772	FLY	772	C2	CDC	25/04/2017	4		P		FALSE	FALSE	M	_	FALSE
FLY_772	FLY	772	C2	CDC	25/04/2017	4		P		FALSE	FALSE	M	_	FALSE
FLY_772	FLY	772	C2	CDC	25/04/2017	4		P		FALSE	FALSE	M	_	FALSE
FLY_772	FLY	772	C2	CDC	25/04/2017	4		P		FALSE	FALSE	M	_	FALSE
FLY_772	FLY	772	C2	CDC	25/04/2017	4		P		FALSE	FALSE	M	_	FALSE
FLY_772	FLY	772	C2	CDC	25/04/2017	4		P		FALSE	FALSE	M	_	FALSE
FLY_772	FLY	772	C2	CDC	25/04/2017	4		P		FALSE	FALSE	M	_	FALSE
FLY_772	FLY	772	C2	CDC	25/04/2017	4		P		FALSE	FALSE	M	_	FALSE
FLY_772	FLY	772	C2	CDC	25/04/2017	4		P		FALSE	FALSE	M	_	FALSE
FLY_772	FLY	772	C2	CDC	25/04/2017	4		P	SF_1728	TRUE	FALSE	F	PL_18	FALSE	N	PL	18	10	A
FLY_772	FLY	772	C2	CDC	25/04/2017	4		P	SF_1729	TRUE	FALSE	F	PL_18	TRUE	Y	PL	18	10	B
FLY_772	FLY	772	C2	CDC	25/04/2017	4		P	SF_1730	TRUE	FALSE	F	PL_18	FALSE	N	PL	18	10	C
FLY_772	FLY	772	C2	CDC	25/04/2017	4		S	SF_1731	TRUE	FALSE	F	PL_18	FALSE	N	PL	18	10	D
FLY_772	FLY	772	C2	CDC	25/04/2017	4		S	SF_1732	TRUE	FALSE	F	PL_18	FALSE	N	PL	18	10	E
FLY_772	FLY	772	C2	CDC	25/04/2017	4		S	SF_1733	TRUE	FALSE	F	PL_18	FALSE	N	PL	18	10	F
FLY_769	FLY	769	C2	CDC	25/04/2017	4		P		FALSE	FALSE	M	_	FALSE
FLY_769	FLY	769	C2	CDC	25/04/2017	4		P		FALSE	FALSE	M	_	FALSE
FLY_769	FLY	769	C2	CDC	25/04/2017	4		P		FALSE	FALSE	M	_	FALSE
FLY_769	FLY	769	C2	CDC	25/04/2017	4		P		FALSE	FALSE	M	_	FALSE
FLY_769	FLY	769	C2	CDC	25/04/2017	4		P		FALSE	FALSE	M	_	FALSE
FLY_769	FLY	769	C2	CDC	25/04/2017	4		P		FALSE	FALSE	M	_	FALSE
FLY_769	FLY	769	C2	CDC	25/04/2017	4		P		FALSE	FALSE	M	_	FALSE
FLY_769	FLY	769	C2	CDC	25/04/2017	4		P		FALSE	FALSE	M	_	FALSE
FLY_769	FLY	769	C2	CDC	25/04/2017	4		P		FALSE	FALSE	M	_	FALSE
FLY_769	FLY	769	C2	CDC	25/04/2017	4		P		FALSE	FALSE	M	_	FALSE
FLY_769	FLY	769	C2	CDC	25/04/2017	4		P		FALSE	FALSE	M	_	FALSE
FLY_769	FLY	769	C2	CDC	25/04/2017	4		P		FALSE	FALSE	M	_	FALSE
FLY_769	FLY	769	C2	CDC	25/04/2017	4		P		FALSE	FALSE	M	_	FALSE
FLY_769	FLY	769	C2	CDC	25/04/2017	4		P	SF_1734	TRUE	FALSE	F	PL_18	TRUE	Y	PL	18	10	G
FLY_769	FLY	769	C2	CDC	25/04/2017	4		P	SF_1735	TRUE	FALSE	F	PL_18	FALSE	N	PL	18	10	H
FLY_769	FLY	769	C2	CDC	25/04/2017	4		P	SF_1736	TRUE	FALSE	F	PL_18	FALSE	N	PL	18	11	A
FLY_769	FLY	769	C2	CDC	25/04/2017	4		P	SF_1737	TRUE	FALSE	F	PL_18	FALSE	N	PL	18	11	B
FLY_769	FLY	769	C2	CDC	25/04/2017	4		P	SF_1738	TRUE	FALSE	F	PL_18	FALSE	N	PL	18	11	C
FLY_769	FLY	769	C2	CDC	25/04/2017	4		S	SF_1739	TRUE	FALSE	F	PL_18	FALSE	N	PL	18	11	D
FLY_769	FLY	769	C2	CDC	25/04/2017	4		S	SF_1740	TRUE	FALSE	F	PL_18	FALSE	N	PL	18	11	E
FLY_764	FLY	764	C12	CDC	25/04/2017	4		P		FALSE	FALSE	M	_	FALSE
FLY_764	FLY	764	C12	CDC	25/04/2017	4		P		FALSE	FALSE	M	_	FALSE
FLY_764	FLY	764	C12	CDC	25/04/2017	4		P		FALSE	FALSE	M	_	FALSE
FLY_764	FLY	764	C12	CDC	25/04/2017	4		P		FALSE	FALSE	M	_	FALSE
FLY_764	FLY	764	C12	CDC	25/04/2017	4		P		FALSE	FALSE	M	_	FALSE
FLY_764	FLY	764	C12	CDC	25/04/2017	4		P		FALSE	FALSE	M	_	FALSE
FLY_764	FLY	764	C12	CDC	25/04/2017	4		P		FALSE	FALSE	M	_	FALSE
FLY_764	FLY	764	C12	CDC	25/04/2017	4		P		FALSE	FALSE	M	_	FALSE
FLY_764	FLY	764	C12	CDC	25/04/2017	4		P	SF_1741	TRUE	FALSE	F	PL_18	FALSE	N	PL	18	11	F
FLY_764	FLY	764	C12	CDC	25/04/2017	4		P	SF_1742	TRUE	FALSE	F	PL_18	FALSE	N	PL	18	11	G
FLY_764	FLY	764	C12	CDC	25/04/2017	4		P	SF_1743	TRUE	TRUE	F	PL_18	TRUE	Y	PL	18	11	H	NO LEGS
FLY_764	FLY	764	C12	CDC	25/04/2017	4		P	SF_1744	TRUE	FALSE	F	PL_18	FALSE	N	PL	18	12	A
FLY_950	FLY	950	C9	CDC	25/04/2017	4		P		FALSE	FALSE	M	_	FALSE
FLY_950	FLY	950	C9	CDC	25/04/2017	4		P		FALSE	FALSE	M	_	FALSE
FLY_950	FLY	950	C9	CDC	25/04/2017	4		P		FALSE	FALSE	M	_	FALSE
FLY_950	FLY	950	C9	CDC	25/04/2017	4		P		FALSE	FALSE	M	_	FALSE
FLY_950	FLY	950	C9	CDC	25/04/2017	4		P		FALSE	FALSE	M	_	FALSE
FLY_950	FLY	950	C9	CDC	25/04/2017	4		P	SF_1745	TRUE	FALSE	F	PL_18	FALSE	N	PL	18	12	B
FLY_950	FLY	950	C9	CDC	25/04/2017	4		P	SF_1746	TRUE	FALSE	F	PL_18	FALSE	N	PL	18	12	C
FLY_950	FLY	950	C9	CDC	25/04/2017	4		P	SF_1747	TRUE	FALSE	F	PL_18	FALSE	N	PL	18	12	D
FLY_950	FLY	950	C9	CDC	25/04/2017	4		P	SF_1748	TRUE	TRUE	F	PL_18	FALSE	N	PL	18	12	E
FLY_950	FLY	950	C9	CDC	25/04/2017	4		P	SF_1749	TRUE	FALSE	F	PL_18	FALSE	N	PL	18	12	F
FLY_893	FLY	893	S16	LAM	25/04/2017	4		P		FALSE	FALSE	M	_	FALSE
FLY_893	FLY	893	S16	LAM	25/04/2017	4		P		FALSE	FALSE	M	_	FALSE
FLY_893	FLY	893	S16	LAM	25/04/2017	4		P		FALSE	FALSE	M	_	FALSE
FLY_893	FLY	893	S16	LAM	25/04/2017	4		P		FALSE	FALSE	M	_	FALSE
FLY_893	FLY	893	S16	LAM	25/04/2017	4		P		FALSE	FALSE	M	_	FALSE
FLY_893	FLY	893	S16	LAM	25/04/2017	4		S	SF_1750	TRUE	FALSE	F	PL_18	FALSE	Y	PL	18	12	G
FLY_893	FLY	893	S16	LAM	25/04/2017	4		S	SF_1751	TRUE	FALSE	F	PL_18	FALSE	N	PL	18	12	H
FLY_893	FLY	893	S16	LAM	25/04/2017	4		S	SF_1752	TRUE	FALSE	F	PL_20	FALSE	N	PL	20	1	A
FLY_893	FLY	893	S16	LAM	25/04/2017	4		S	SF_1753	TRUE	FALSE	F	PL_20	FALSE	N	PL	20	1	B
FLY_895	FLY	895	S16	LAM	25/04/2017	4		P		FALSE	FALSE	M	_	FALSE
FLY_895	FLY	895	S16	LAM	25/04/2017	4		S	SF_1754	TRUE	FALSE	F	PL_20	FALSE	N	PL	20	1	C
FLY_895	FLY	895	S16	LAM	25/04/2017	4		S	SF_1755	TRUE	FALSE	F	PL_20	FALSE	N	PL	20	1	D
FLY_895	FLY	895	S16	LAM	25/04/2017	4		S	SF_1756	TRUE	FALSE	F	PL_20	FALSE	N	PL	20	1	E
FLY_895	FLY	895	S16	LAM	25/04/2017	4		S	SF_1757	TRUE	FALSE	F	PL_20	FALSE	N	PL	20	1	F
FLY_895	FLY	895	S16	LAM	25/04/2017	4		P	SF_1758	TRUE	FALSE	F	PL_20	FALSE	N	PL	20	1	G
FLY_883	FLY	883	S16	ST	25/04/2017	4		P	SF_1849	TRUE	FALSE	F	PL_19	FALSE	N	PL	19	10	E
FLY_883	FLY	883	S16	ST	25/04/2017	4		P	SF_1850	TRUE	FALSE	F	PL_19	FALSE	N	PL	19	10	F	NO LEGS	E
FLY_883	FLY	883	S16	ST	25/04/2017	4		P		FALSE	FALSE	M	_	FALSE
FLY_932	FLY	932	R12	ST	25/04/2017	4		P	SF_1851	TRUE	FALSE	F	PL_19	FALSE	N	PL	19	10	G
FLY_932	FLY	932	R12	ST	25/04/2017	4		P	SF_1852	TRUE	FALSE	F	PL_19	FALSE	N	PL	19	10	H
FLY_932	FLY	932	R12	ST	25/04/2017	4		P	SF_1853	TRUE	FALSE	F	PL_19	FALSE	N	PL	19	11	A
FLY_932	FLY	932	R12	ST	25/04/2017	4		P		FALSE	FALSE	M	_	FALSE
FLY_932	FLY	932	R12	ST	25/04/2017	4		P		FALSE	FALSE	M	_	FALSE
FLY_932	FLY	932	R12	ST	25/04/2017	4		P		FALSE	FALSE	M	_	FALSE
FLY_906	FLY	906	S9	ST	25/04/2017	4		P	SF_1854	TRUE	FALSE	F	PL_19	FALSE	N	PL	19	11	B
FLY_906	FLY	906	S9	ST	25/04/2017	4		P	SF_1855	TRUE	FALSE	F	PL_19	FALSE	N	PL	19	11	C
FLY_906	FLY	906	S9	ST	25/04/2017	4		P		FALSE	FALSE	M	_	FALSE
FLY_906	FLY	906	S9	ST	25/04/2017	4		P		FALSE	FALSE	M	_	FALSE
FLY_906	FLY	906	S9	ST	25/04/2017	4		P		FALSE	FALSE	M	_	FALSE
FLY_899	FLY	899	R17	ST	25/04/2017	4		S	SF_1856	TRUE	FALSE	F	PL_19	FALSE	N	PL	19	11	D
FLY_899	FLY	899	R17	ST	25/04/2017	4		P		FALSE	FALSE	M	_	FALSE
FLY_899	FLY	899	R17	ST	25/04/2017	4		P		FALSE	FALSE	M	_	FALSE
FLY_899	FLY	899	R17	ST	25/04/2017	4		P		FALSE	FALSE	M	_	FALSE
FLY_899	FLY	899	R17	ST	25/04/2017	4		P		FALSE	FALSE	M	_	FALSE
FLY_892	FLY	892	S16	LAM	25/04/2017	4		S	SF_1857	TRUE	FALSE	F	PL_19	FALSE	N	PL	19	11	E
FLY_892	FLY	892	S16	LAM	25/04/2017	4		P	SF_1858	TRUE	FALSE	F	PL_19	FALSE	N	PL	19	11	F		E
FLY_892	FLY	892	S16	LAM	25/04/2017	4		P		FALSE	FALSE	M	_	FALSE
FLY_892	FLY	892	S16	LAM	25/04/2017	4		P		FALSE	FALSE	M	_	FALSE
FLY_892	FLY	892	S16	LAM	25/04/2017	4		P		FALSE	FALSE	M	_	FALSE
FLY_914	FLY	914	R12	CDC	25/04/2017	4		S	SF_1859	TRUE	FALSE	F	PL_19	FALSE	N	PL	19	11	G
FLY_914	FLY	914	R12	CDC	25/04/2017	4		S	SF_1860	TRUE	FALSE	F	PL_19	FALSE	N	PL	19	11	H
FLY_914	FLY	914	R12	CDC	25/04/2017	4		S	SF_1861	FALSE	FALSE	F	PL_19	FALSE	N	PL	19	12	A		E
FLY_914	FLY	914	R12	CDC	25/04/2017	4		S	SF_1862	TRUE	TRUE	F	PL_19	FALSE	N	PL	19	12	B
FLY_914	FLY	914	R12	CDC	25/04/2017	4		S	SF_1863	FALSE	FALSE	F	PL_19	FALSE	N	PL	19	12	C
FLY_914	FLY	914	R12	CDC	25/04/2017	4		S	SF_1864	TRUE	FALSE	F	PL_19	FALSE	N	PL	19	12	D
FLY_914	FLY	914	R12	CDC	25/04/2017	4		S	SF_1865	TRUE	FALSE	F	PL_19	FALSE	N	PL	19	12	E	NO LEGS
FLY_914	FLY	914	R12	CDC	25/04/2017	4		S	SF_1866	TRUE	FALSE	F	PL_19	FALSE	N	PL	19	12	F	NO LEGS	E
FLY_914	FLY	914	R12	CDC	25/04/2017	4		P	SF_1867	TRUE	FALSE	F	PL_19	FALSE	N	PL	19	12	G	NO LEGS
FLY_914	FLY	914	R12	CDC	25/04/2017	4		P		FALSE	FALSE	M	_	FALSE
FLY_914	FLY	914	R12	CDC	25/04/2017	4		S		FALSE	FALSE	M	_	FALSE
FLY_949	FLY	949	S11	ST	25/04/2017	4		S	SF_1868	TRUE	FALSE	F	PL_19	FALSE	N	PL	19	12	H
FLY_949	FLY	949	S11	ST	25/04/2017	4		S	SF_1869	TRUE	FALSE	F	PL_20	FALSE	N	PL	20	1	H
FLY_949	FLY	949	S11	ST	25/04/2017	4		S		FALSE	FALSE	M	_	FALSE
FLY_949	FLY	949	S11	ST	25/04/2017	4		S		FALSE	FALSE	M	_	FALSE
FLY_949	FLY	949	S11	ST	25/04/2017	4		S		FALSE	FALSE	M	_	FALSE
FLY_949	FLY	949	S11	ST	25/04/2017	4		S		FALSE	FALSE	M	_	FALSE
FLY_949	FLY	949	S11	ST	25/04/2017	4		S		FALSE	FALSE	M	_	FALSE
FLY_956	FLY	956	C9	CDC	25/04/2017	4		P	SF_1870	TRUE	FALSE	F	PL_20	FALSE	N	PL	20	2	A
FLY_956	FLY	956	C9	CDC	25/04/2017	4		P	SF_1871	TRUE	FALSE	F	PL_20	FALSE	N	PL	20	2	B
FLY_956	FLY	956	C9	CDC	25/04/2017	4		P	SF_1872	TRUE	FALSE	F	PL_20	FALSE	N	PL	20	2	C
FLY_956	FLY	956	C9	CDC	25/04/2017	4		P	SF_1873	TRUE	FALSE	F	PL_20	FALSE	N	PL	20	2	D
FLY_956	FLY	956	C9	CDC	25/04/2017	4		P	SF_1874	TRUE	FALSE	F	PL_20	FALSE	Y	PL	20	2	E	NO LEGS
FLY_956	FLY	956	C9	CDC	25/04/2017	4		P	SF_1875	TRUE	FALSE	F	PL_20	FALSE	N	PL	20	2	F
FLY_956	FLY	956	C9	CDC	25/04/2017	4		P	SF_1876	TRUE	FALSE	F	PL_20	FALSE	N	PL	20	2	G
FLY_956	FLY	956	C9	CDC	25/04/2017	4		P		FALSE	FALSE	M	_	FALSE
FLY_956	FLY	956	C9	CDC	25/04/2017	4		P		FALSE	FALSE	M	_	FALSE
FLY_956	FLY	956	C9	CDC	25/04/2017	4		P		FALSE	FALSE	M	_	FALSE
FLY_890	FLY	890	S16	LAM	25/04/2017	4		P	SF_1877	TRUE	FALSE	F	PL_20	FALSE	N	PL	20	2	H
FLY_890	FLY	890	S16	LAM	25/04/2017	4		P	SF_1878	TRUE	FALSE	F	PL_20	FALSE	N	PL	20	3	A
FLY_890	FLY	890	S16	LAM	25/04/2017	4		P	SF_1879	TRUE	FALSE	F	PL_20	FALSE	N	PL	20	3	B
FLY_890	FLY	890	S16	LAM	25/04/2017	4		P	SF_1880	TRUE	FALSE	F	PL_20	FALSE	N	PL	20	3	C
FLY_890	FLY	890	S16	LAM	25/04/2017	4		P		FALSE	FALSE	M	_	FALSE
FLY_890	FLY	890	S16	LAM	25/04/2017	4		P		FALSE	FALSE	M	_	FALSE
FLY_941	FLY	941	S11	LAM	25/04/2017	4		S	SF_1881	TRUE	FALSE	F	PL_20	FALSE	N	PL	20	3	D
FLY_941	FLY	941	S11	LAM	25/04/2017	4		P	SF_1882	TRUE	FALSE	F	PL_20	FALSE	N	PL	20	3	E
FLY_941	FLY	941	S11	LAM	25/04/2017	4		P		FALSE	FALSE	M	_	FALSE
FLY_941	FLY	941	S11	LAM	25/04/2017	4		P		FALSE	FALSE	M	_	FALSE
FLY_941	FLY	941	S11	LAM	25/04/2017	4		P		FALSE	FALSE	M	_	FALSE
FLY_904	FLY	904	S9	ST	25/04/2017	4		P	SF_1883	TRUE	FALSE	F	PL_20	FALSE	N	PL	20	3	F
FLY_904	FLY	904	S9	ST	25/04/2017	4		P		FALSE	FALSE	M	_	FALSE
FLY_904	FLY	904	S9	ST	25/04/2017	4		P		FALSE	FALSE	M	_	FALSE
FLY_904	FLY	904	S9	ST	25/04/2017	4		P		FALSE	FALSE	M	_	FALSE
FLY_904	FLY	904	S9	ST	25/04/2017	4		P		FALSE	FALSE	M	_	FALSE
FLY_935	FLY	935	C2	LAM	25/04/2017	4		S	SF_1884	TRUE	FALSE	F	PL_20	FALSE	N	PL	20	3	G
FLY_935	FLY	935	C2	LAM	25/04/2017	4		S	SF_1885	TRUE	FALSE	F	PL_20	FALSE	N	PL	20	3	H
FLY_935	FLY	935	C2	LAM	25/04/2017	4		P	SF_1886	TRUE	FALSE	F	PL_20	FALSE	Y	PL	20	4	A
FLY_935	FLY	935	C2	LAM	25/04/2017	4		S	SF_1887	TRUE	FALSE	F	PL_20	FALSE	N	PL	20	4	B
FLY_935	FLY	935	C2	LAM	25/04/2017	4		P	SF_1888	TRUE	FALSE	F	PL_20	FALSE	N	PL	20	4	C
FLY_935	FLY	935	C2	LAM	25/04/2017	4		P		FALSE	FALSE	M	_	FALSE
FLY_935	FLY	935	C2	LAM	25/04/2017	4		P		FALSE	FALSE	M	_	FALSE
FLY_935	FLY	935	C2	LAM	25/04/2017	4		P		FALSE	FALSE	M	_	FALSE
FLY_887	FLY	887	S16	ST	25/04/2017	4		P		FALSE	FALSE	M	_	FALSE
FLY_887	FLY	887	S16	ST	25/04/2017	4		P		FALSE	FALSE	M	_	FALSE
FLY_896	FLY	896	S16	ST	25/04/2017	4		P	SF_1889	TRUE	FALSE	F	PL_20	FALSE	N	PL	20	4	D
FLY_896	FLY	896	S16	ST	25/04/2017	4		P	SF_1890	TRUE	FALSE	F	PL_20	FALSE	N	PL	20	4	E
FLY_896	FLY	896	S16	ST	25/04/2017	4		P	SF_1891	TRUE	FALSE	F	PL_20	FALSE	N	PL	20	4	F
FLY_896	FLY	896	S16	ST	25/04/2017	4		P		FALSE	FALSE	M	_	FALSE
FLY_896	FLY	896	S16	ST	25/04/2017	4		P		FALSE	FALSE	M	_	FALSE
FLY_916	FLY	916	S11	CDC	25/04/2017	4		S	SF_1892	TRUE	FALSE	F	PL_20	FALSE	N	PL	20	4	G	NO LEGS
FLY_916	FLY	916	S11	CDC	25/04/2017	4		P	SF_1893	TRUE	FALSE	F	PL_20	FALSE	N	PL	20	4	H
FLY_916	FLY	916	S11	CDC	25/04/2017	4		S	SF_1894	TRUE	FALSE	F	PL_20	FALSE	N	PL	20	5	A	NO LEGS
FLY_916	FLY	916	S11	CDC	25/04/2017	4		S	SF_1895	TRUE	FALSE	F	PL_20	FALSE	Y	PL	20	5	B
FLY_916	FLY	916	S11	CDC	25/04/2017	4		S		FALSE	FALSE	M	_	FALSE
FLY_916	FLY	916	S11	CDC	25/04/2017	4		S		FALSE	FALSE	M	_	FALSE
FLY_939	FLY	939	S11	LAM	25/04/2017	4		P	SF_1896	TRUE	FALSE	F	PL_20	FALSE	N	PL	20	5	C
FLY_939	FLY	939	S11	LAM	25/04/2017	4		S	SF_1897	TRUE	FALSE	F	PL_20	FALSE	N	PL	20	5	D
FLY_939	FLY	939	S11	LAM	25/04/2017	4		S	SF_1898	TRUE	FALSE	F	PL_20	FALSE	N	PL	20	5	E
FLY_939	FLY	939	S11	LAM	25/04/2017	4		S		FALSE	FALSE	M	_	FALSE
FLY_939	FLY	939	S11	LAM	25/04/2017	4		S		FALSE	FALSE	M	_	FALSE
FLY_939	FLY	939	S11	LAM	25/04/2017	4		S		FALSE	FALSE	M	_	FALSE
FLY_939	FLY	939	S11	LAM	25/04/2017	4		S		FALSE	FALSE	M	_	FALSE
FLY_939	FLY	939	S11	LAM	25/04/2017	4		S		FALSE	FALSE	M	_	FALSE
FLY_944	FLY	944	S11	LAM	25/04/2017	4		S	SF_1899	TRUE	FALSE	F	PL_20	FALSE	N	PL	20	5	F
FLY_944	FLY	944	S11	LAM	25/04/2017	4		S	SF_1900	TRUE	FALSE	F	PL_20	FALSE	N	PL	20	5	G
FLY_944	FLY	944	S11	LAM	25/04/2017	4		S	SF_1901	TRUE	FALSE	F	PL_20	FALSE	N	PL	20	5	H
FLY_944	FLY	944	S11	LAM	25/04/2017	4		S	SF_1902	TRUE	FALSE	F	PL_20	FALSE	N	PL	20	6	A
FLY_944	FLY	944	S11	LAM	25/04/2017	4		S		FALSE	FALSE	M	_	FALSE
FLY_944	FLY	944	S11	LAM	25/04/2017	4		S		FALSE	FALSE	M	_	FALSE
FLY_944	FLY	944	S11	LAM	25/04/2017	4		S		FALSE	FALSE	M	_	FALSE
FLY_944	FLY	944	S11	LAM	25/04/2017	4		S		FALSE	FALSE	M	_	FALSE
FLY_944	FLY	944	S11	LAM	25/04/2017	4		S		FALSE	FALSE	M	_	FALSE
FLY_944	FLY	944	S11	LAM	25/04/2017	4		S		FALSE	FALSE	M	_	FALSE
FLY_933	FLY	933	R12	ST	25/04/2017	4		S	SF_1903	TRUE	FALSE	F	PL_20	FALSE	N	PL	20	6	B
FLY_933	FLY	933	R12	ST	25/04/2017	4		S		FALSE	FALSE	M	_	FALSE
FLY_933	FLY	933	R12	ST	25/04/2017	4		S		FALSE	FALSE	M	_	FALSE
FLY_931	FLY	931	R12	ST	25/04/2017	4		P	SF_1904	TRUE	FALSE	F	PL_20	FALSE	N	PL	20	6	C
FLY_931	FLY	931	R12	ST	25/04/2017	4		P	SF_1905	TRUE	FALSE	F	PL_20	FALSE	N	PL	20	6	D
FLY_931	FLY	931	R12	ST	25/04/2017	4		P	SF_1906	TRUE	FALSE	F	PL_20	FALSE	N	PL	20	6	E
FLY_931	FLY	931	R12	ST	25/04/2017	4		S	SF_1907	TRUE	FALSE	F	PL_20	FALSE	N	PL	20	6	F
FLY_931	FLY	931	R12	ST	25/04/2017	4		P		FALSE	FALSE	M	_	FALSE
FLY_931	FLY	931	R12	ST	25/04/2017	4		P		FALSE	FALSE	M	_	FALSE
FLY_931	FLY	931	R12	ST	25/04/2017	4		P		FALSE	FALSE	M	_	FALSE
FLY_898	FLY	898	R17	ST	25/04/2017	4		P	SF_1908	TRUE	FALSE	F	PL_20	FALSE	N	PL	20	6	G	NO LEGS
FLY_898	FLY	898	R17	ST	25/04/2017	4		P	SF_1909	TRUE	FALSE	F	PL_20	FALSE	N	PL	20	6	H
FLY_898	FLY	898	R17	ST	25/04/2017	4		P		FALSE	FALSE	M	_	FALSE
FLY_898	FLY	898	R17	ST	25/04/2017	4		P		FALSE	FALSE	M	_	FALSE
FLY_898	FLY	898	R17	ST	25/04/2017	4		P		FALSE	FALSE	M	_	FALSE
FLY_912	FLY	912	S9	LAM	25/04/2017	4		P	SF_1910	TRUE	FALSE	F	PL_20	FALSE	N	PL	20	7	A
FLY_912	FLY	912	S9	LAM	25/04/2017	4		P	SF_1911	TRUE	FALSE	F	PL_20	FALSE	N	PL	20	7	B
FLY_912	FLY	912	S9	LAM	25/04/2017	4		P	SF_1912	TRUE	FALSE	F	PL_20	FALSE	N	PL	20	7	C	NO LEGS
FLY_912	FLY	912	S9	LAM	25/04/2017	4		P		FALSE	FALSE	M	_	FALSE
FLY_912	FLY	912	S9	LAM	25/04/2017	4		P		FALSE	FALSE	M	_	FALSE
FLY_912	FLY	912	S9	LAM	25/04/2017	4		P		FALSE	FALSE	M	_	FALSE
FLY_946	FLY	946	S11	LAM	25/04/2017	4		S	SF_1913	TRUE	FALSE	F	PL_20	FALSE	N	PL	20	7	D
FLY_946	FLY	946	S11	LAM	25/04/2017	4		P	SF_1914	TRUE	FALSE	F	PL_20	FALSE	N	PL	20	7	E
FLY_946	FLY	946	S11	LAM	25/04/2017	4		S	SF_1915	TRUE	FALSE	F	PL_20	FALSE	N	PL	20	7	F
FLY_946	FLY	946	S11	LAM	25/04/2017	4		P		FALSE	FALSE	M	_	FALSE
FLY_946	FLY	946	S11	LAM	25/04/2017	4		P		FALSE	FALSE	M	_	FALSE
FLY_946	FLY	946	S11	LAM	25/04/2017	4		P		FALSE	FALSE	M	_	FALSE
FLY_946	FLY	946	S11	LAM	25/04/2017	4		P		FALSE	FALSE	M	_	FALSE
FLY_938	FLY	938	S11	LAM	25/04/2017	4		P	SF_1916	TRUE	FALSE	F	PL_20	FALSE	N	PL	20	7	G
FLY_938	FLY	938	S11	LAM	25/04/2017	4		S	SF_1917	TRUE	FALSE	F	PL_20	FALSE	N	PL	20	7	H
FLY_938	FLY	938	S11	LAM	25/04/2017	4		S	SF_1918	TRUE	FALSE	F	PL_20	FALSE	Y	PL	20	8	A
FLY_938	FLY	938	S11	LAM	25/04/2017	4		S	SF_1919	TRUE	FALSE	F	PL_20	FALSE	N	PL	20	8	B	NO LEGS
FLY_938	FLY	938	S11	LAM	25/04/2017	4		S	SF_1920	TRUE	FALSE	F	PL_20	FALSE	N	PL	20	8	C
FLY_938	FLY	938	S11	LAM	25/04/2017	4		S	SF_1921	TRUE	FALSE	F	PL_20	FALSE	N	PL	20	8	D
FLY_938	FLY	938	S11	LAM	25/04/2017	4		S		FALSE	FALSE	M	_	FALSE
FLY_938	FLY	938	S11	LAM	25/04/2017	4		S		FALSE	FALSE	M	_	FALSE
FLY_947	FLY	947	S11	LAM	25/04/2017	4		P	SF_1922	TRUE	FALSE	F	PL_20	FALSE	N	PL	20	8	E
FLY_947	FLY	947	S11	LAM	25/04/2017	4		P	SF_1923	TRUE	FALSE	F	PL_20	FALSE	N	PL	20	8	F
FLY_947	FLY	947	S11	LAM	25/04/2017	4		P		FALSE	FALSE	M	_	FALSE
FLY_910	FLY	910	S9	LAM	25/04/2017	4		P	SF_1924	TRUE	FALSE	F	PL_20	FALSE	N	PL	20	8	G
FLY_910	FLY	910	S9	LAM	25/04/2017	4		P	SF_1925	TRUE	FALSE	F	PL_20	FALSE	N	PL	20	8	H
FLY_910	FLY	910	S9	LAM	25/04/2017	4		S	SF_1926	TRUE	FALSE	F	PL_20	FALSE	N	PL	20	9	A
FLY_910	FLY	910	S9	LAM	25/04/2017	4		P	SF_1927	TRUE	FALSE	F	PL_20	FALSE	N	PL	20	9	B
FLY_910	FLY	910	S9	LAM	25/04/2017	4		P		FALSE	FALSE	M	_	FALSE
FLY_910	FLY	910	S9	LAM	25/04/2017	4		P		FALSE	FALSE	M	_	FALSE
FLY_910	FLY	910	S9	LAM	25/04/2017	4		P		FALSE	FALSE	M	_	FALSE
FLY_909	FLY	909	S9	LAM	25/04/2017	4		S	SF_1928	TRUE	FALSE	F	PL_20	FALSE	N	PL	20	9	C
FLY_909	FLY	909	S9	LAM	25/04/2017	4		S	SF_1929	TRUE	FALSE	F	PL_20	FALSE	N	PL	20	9	D
FLY_909	FLY	909	S9	LAM	25/04/2017	4		S		FALSE	FALSE	M	_	FALSE
FLY_909	FLY	909	S9	LAM	25/04/2017	4		S		FALSE	FALSE	M	_	FALSE
FLY_909	FLY	909	S9	LAM	25/04/2017	4		S		FALSE	FALSE	M	_	FALSE
FLY_934	FLY	934	C2	LAM	25/04/2017	4		S	SF_1930	TRUE	FALSE	F	PL_20	FALSE	N	PL	20	9	E
FLY_934	FLY	934	C2	LAM	25/04/2017	4		S	SF_1931	TRUE	FALSE	F	PL_20	FALSE	N	PL	20	9	F
FLY_934	FLY	934	C2	LAM	25/04/2017	4		S		FALSE	FALSE	M	_	FALSE
FLY_917	FLY	917	R12	CDC	25/04/2017	4		P	SF_1932	TRUE	TRUE	F	PL_20	FALSE	N	PL	20	9	G	NO LEGS
FLY_917	FLY	917	R12	CDC	25/04/2017	4		P	SF_1933	TRUE	FALSE	F	PL_20	FALSE	N	PL	20	9	H
FLY_917	FLY	917	R12	CDC	25/04/2017	4		P	SF_1934	TRUE	FALSE	F	PL_20	FALSE	N	PL	20	10	A
FLY_917	FLY	917	R12	CDC	25/04/2017	4		P	SF_1935	TRUE	FALSE	F	PL_20	FALSE	N	PL	20	10	B	NO LEGS
FLY_917	FLY	917	R12	CDC	25/04/2017	4		S	SF_1936	TRUE	FALSE	F	PL_20	FALSE	N	PL	20	10	C	NO LEGS
FLY_917	FLY	917	R12	CDC	25/04/2017	4		S	SF_1937	TRUE	FALSE	F	PL_20	FALSE	N	PL	20	10	D
FLY_917	FLY	917	R12	CDC	25/04/2017	4		S	SF_1938	TRUE	FALSE	F	PL_20	FALSE	N	PL	20	10	E
FLY_917	FLY	917	R12	CDC	25/04/2017	4		P	SF_1939	TRUE	FALSE	F	PL_20	FALSE	N	PL	20	10	F
FLY_917	FLY	917	R12	CDC	25/04/2017	4		S	SF_1940	TRUE	FALSE	F	PL_20	FALSE	N	PL	20	10	G
FLY_917	FLY	917	R12	CDC	25/04/2017	4		S	SF_1941	TRUE	FALSE	F	PL_20	FALSE	N	PL	20	10	H
FLY_917	FLY	917	R12	CDC	25/04/2017	4		P		FALSE	FALSE	M	_	FALSE
FLY_917	FLY	917	R12	CDC	25/04/2017	4		P		FALSE	FALSE	M	_	FALSE
FLY_954	FLY	954	C9	CDC	25/04/2017	4		P	SF_1942	TRUE	FALSE	F	PL_20	FALSE	N	PL	20	11	A
FLY_954	FLY	954	C9	CDC	25/04/2017	4		P	SF_1943	TRUE	FALSE	F	PL_20	FALSE	N	PL	20	11	B
FLY_954	FLY	954	C9	CDC	25/04/2017	4		S	SF_1944	TRUE	FALSE	F	PL_20	FALSE	N	PL	20	11	C
FLY_954	FLY	954	C9	CDC	25/04/2017	4		S	SF_1945	TRUE	FALSE	F	PL_20	FALSE	N	PL	20	11	D
FLY_954	FLY	954	C9	CDC	25/04/2017	4		S		FALSE	FALSE	M	_	FALSE
FLY_954	FLY	954	C9	CDC	25/04/2017	4		P		FALSE	FALSE	M	_	FALSE
FLY_954	FLY	954	C9	CDC	25/04/2017	4		P		FALSE	FALSE	M	_	FALSE
FLY_954	FLY	954	C9	CDC	25/04/2017	4		P		FALSE	FALSE	M	_	FALSE
FLY_954	FLY	954	C9	CDC	25/04/2017	4		P		FALSE	FALSE	M	_	FALSE
FLY_954	FLY	954	C9	CDC	25/04/2017	4		P		FALSE	FALSE	M	_	FALSE
FLY_954	FLY	954	C9	CDC	25/04/2017	4		P		FALSE	FALSE	M	_	FALSE
FLY_954	FLY	954	C9	CDC	25/04/2017	4		P		FALSE	FALSE	M	_	FALSE
FLY_954	FLY	954	C9	CDC	25/04/2017	4		P		FALSE	FALSE	M	_	FALSE
FLY_894	FLY	894	S16	LAM	25/04/2017	4		S	SF_1946	TRUE	FALSE	F	PL_20	FALSE	N	PL	20	11	E
FLY_894	FLY	894	S16	LAM	25/04/2017	4		P		FALSE	FALSE	M	_	FALSE
FLY_894	FLY	894	S16	LAM	25/04/2017	4		P		FALSE	FALSE	M	_	FALSE
FLY_894	FLY	894	S16	LAM	25/04/2017	4		P		FALSE	FALSE	M	_	FALSE
FLY_894	FLY	894	S16	LAM	25/04/2017	4		P		FALSE	FALSE	M	_	FALSE
FLY_937	FLY	937	S11	LAM	25/04/2017	4		P	SF_1947	TRUE	FALSE	F	PL_20	FALSE	N	PL	20	11	F
FLY_937	FLY	937	S11	LAM	25/04/2017	4		P	SF_1948	TRUE	FALSE	F	PL_20	FALSE	N	PL	20	11	G
FLY_937	FLY	937	S11	LAM	25/04/2017	4		S	SF_1949	TRUE	FALSE	F	PL_20	FALSE	N	PL	20	11	H
FLY_937	FLY	937	S11	LAM	25/04/2017	4		P		FALSE	FALSE	M	_	FALSE
FLY_937	FLY	937	S11	LAM	25/04/2017	4		P		FALSE	FALSE	M	_	FALSE
FLY_937	FLY	937	S11	LAM	25/04/2017	4		P		FALSE	FALSE	M	_	FALSE
FLY_902	FLY	902	C12	ST	25/04/2017	4		P		FALSE	FALSE	M	_	FALSE
FLY_902	FLY	902	C12	ST	25/04/2017	4		P		FALSE	FALSE	M	_	FALSE
FLY_902	FLY	902	C12	ST	25/04/2017	4		S		FALSE	FALSE	M	_	FALSE
FLY_928	FLY	928	R12	LAM	25/04/2017	4		S	SF_1950	TRUE	FALSE	F	PL_20	FALSE	N	PL	20	12	A
FLY_928	FLY	928	R12	LAM	25/04/2017	4		S	SF_1951	TRUE	FALSE	F	PL_20	FALSE	N	PL	20	12	B
FLY_928	FLY	928	R12	LAM	25/04/2017	4		S	SF_1952	TRUE	FALSE	F	PL_20	FALSE	N	PL	20	12	C
FLY_928	FLY	928	R12	LAM	25/04/2017	4		S	SF_1953	TRUE	FALSE	F	PL_20	FALSE	N	PL	20	12	D
FLY_928	FLY	928	R12	LAM	25/04/2017	4		S	SF_1954	TRUE	FALSE	F	PL_20	FALSE	N	PL	20	12	E
FLY_928	FLY	928	R12	LAM	25/04/2017	4		S		FALSE	FALSE	M	_	FALSE
FLY_928	FLY	928	R12	LAM	25/04/2017	4		S		FALSE	FALSE	M	_	FALSE
FLY_884	FLY	884	S16	ST	25/04/2017	4		S	SF_1955	TRUE	FALSE	F	PL_20	FALSE	N	PL	20	12	F
FLY_884	FLY	884	S16	ST	25/04/2017	4		S	SF_1822	TRUE	FALSE	F	PL_20	FALSE	N	PL	20	12	G
FLY_884	FLY	884	S16	ST	25/04/2017	4		S	SF_1765	TRUE	FALSE	F	PL_20	FALSE	N	PL	20	12	H
FLY_884	FLY	884	S16	ST	25/04/2017	4		S		FALSE	FALSE	M	_	FALSE
FLY_884	FLY	884	S16	ST	25/04/2017	4		S		FALSE	FALSE	M	_	FALSE
FLY_884	FLY	884	S16	ST	25/04/2017	4		S		FALSE	FALSE	M	_	FALSE
FLY_884	FLY	884	S16	ST	25/04/2017	4		S		FALSE	FALSE	M	_	FALSE
FLY_884	FLY	884	S16	ST	25/04/2017	4		S		FALSE	FALSE	M	_	FALSE
FLY_958	FLY	958	C9	CDC	25/04/2017	4		P	SF_1956	TRUE	FALSE	F	PL_21	FALSE	N	PL	21	1	A		E
FLY_958	FLY	958	C9	CDC	25/04/2017	4		P	SF_1957	TRUE	FALSE	F	PL_21	TRUE	Y	PL	21	1	B
FLY_958	FLY	958	C9	CDC	25/04/2017	4		P	SF_1958	TRUE	FALSE	F	PL_21	FALSE	N	PL	21	1	C		E
FLY_958	FLY	958	C9	CDC	25/04/2017	4		P	SF_1959	TRUE	FALSE	F	PL_21	FALSE	N	PL	21	1	D	NO LEGS	E
FLY_958	FLY	958	C9	CDC	25/04/2017	4		P	SF_1960	TRUE	FALSE	F	PL_21	FALSE	N	PL	21	1	E		E
FLY_958	FLY	958	C9	CDC	25/04/2017	4		P		FALSE	FALSE	M	_	FALSE
FLY_958	FLY	958	C9	CDC	25/04/2017	4		P		FALSE	FALSE	M	_	FALSE
FLY_926	FLY	926	C9	LAM	25/04/2017	4		P	SF_1961	TRUE	FALSE	F	PL_21	FALSE	N	PL	21	1	F		E
FLY_926	FLY	926	C9	LAM	25/04/2017	4		P		FALSE	FALSE	M	_	FALSE
FLY_926	FLY	926	C9	LAM	25/04/2017	4		P		FALSE	FALSE	M	_	FALSE
FLY_926	FLY	926	C9	LAM	25/04/2017	4		P		FALSE	FALSE	M	_	FALSE
FLY_919	FLY	919	S9	CDC	25/04/2017	4		S	SF_1962	TRUE	FALSE	F	PL_21	FALSE	N	PL	21	1	G		E
FLY_919	FLY	919	S9	CDC	25/04/2017	4		S	SF_1963	TRUE	FALSE	F	PL_21	FALSE	N	PL	21	1	H		E
FLY_919	FLY	919	S9	CDC	25/04/2017	4		S	SF_1964	TRUE	FALSE	F	PL_21	FALSE	N	PL	21	2	A		E
FLY_919	FLY	919	S9	CDC	25/04/2017	4		P	SF_1965	TRUE	FALSE	F	PL_21	FALSE	N	PL	21	2	B	NO LEGS	E
FLY_919	FLY	919	S9	CDC	25/04/2017	4		P		FALSE	FALSE	M	_	FALSE
FLY_919	FLY	919	S9	CDC	25/04/2017	4		P		FALSE	FALSE	M	_	FALSE
FLY_919	FLY	919	S9	CDC	25/04/2017	4		P		FALSE	FALSE	M	_	FALSE
FLY_913	FLY	913	S16	CDC	25/04/2017	4		P	SF_1966	TRUE	FALSE	F	PL_21	FALSE	N	PL	21	2	C		E
FLY_891	FLY	891	S16	LAM	25/04/2017	4		S	SF_1967	TRUE	FALSE	F	PL_21	FALSE	N	PL	21	2	D	NO LEGS	E
FLY_891	FLY	891	S16	LAM	25/04/2017	4		S	SF_1968	TRUE	FALSE	F	PL_21	TRUE	N	PL	21	2	E		E
FLY_891	FLY	891	S16	LAM	25/04/2017	4		S		FALSE	FALSE	M	_	FALSE
FLY_891	FLY	891	S16	LAM	25/04/2017	4		S		FALSE	FALSE	M	_	FALSE
FLY_891	FLY	891	S16	LAM	25/04/2017	4		S		FALSE	FALSE	M	_	FALSE
FLY_891	FLY	891	S16	LAM	25/04/2017	4		S		FALSE	FALSE	M	_	FALSE
FLY_891	FLY	891	S16	LAM	25/04/2017	4		S		FALSE	FALSE	M	_	FALSE
FLY_927	FLY	927	S9	ST	25/04/2017	4		P		FALSE	FALSE	M	_	FALSE
FLY_927	FLY	927	S9	ST	25/04/2017	4		P		FALSE	FALSE	M	_	FALSE
FLY_927	FLY	927	S9	ST	25/04/2017	4		P		FALSE	FALSE	M	_	FALSE
FLY_927	FLY	927	S9	ST	25/04/2017	4		P		FALSE	FALSE	M	_	FALSE
FLY_1073	FLY	1073	C3	LAM	17/05/2017	5	#N/A	P	SF_3000	TRUE	FALSE	F	PL_	FALSE	Y	PL	22	1	A	no legs
FLY_1073	FLY	1073	C3	LAM	17/05/2017	5	#N/A	S	SF_3001	TRUE	FALSE	F	PL_22	FALSE	N	PL	22	1	B	No legs
FLY_1073	FLY	1073	C3	LAM	17/05/2017	5	#N/A	P	SF_3002	TRUE	FALSE	F	PL_22	FALSE	N	PL	22	1	C		E
FLY_1073	FLY	1073	C3	LAM	17/05/2017	5	#N/A	P		FALSE	FALSE	M	PL_	FALSE		PL
FLY_1073	FLY	1073	C3	LAM	17/05/2017	5	#N/A	P		FALSE	FALSE	M	PL_	FALSE		PL
FLY_1073	FLY	1073	C3	LAM	17/05/2017	5	#N/A	P		FALSE	FALSE	M	PL_	FALSE		PL
FLY_1073	FLY	1073	C3	LAM	17/05/2017	5	#N/A	P		FALSE	FALSE	M	PL_	FALSE		PL
FLY_1073	FLY	1073	C3	LAM	17/05/2017	5	#N/A	P		FALSE	FALSE	M	PL_	FALSE		PL
FLY_1073	FLY	1073	C3	LAM	17/05/2017	5	#N/A	P		FALSE	FALSE	M	PL_	FALSE		PL
FLY_1073	FLY	1073	C3	LAM	17/05/2017	5	#N/A	P		FALSE	FALSE	M	PL_	FALSE		PL
FLY_1073	FLY	1073	C3	LAM	17/05/2017	5	#N/A	P		FALSE	FALSE	M	PL_	FALSE		PL
FLY_1073	FLY	1073	C3	LAM	17/05/2017	5	#N/A	P		FALSE	FALSE	M	PL_	FALSE		PL
FLY_1073	FLY	1073	C3	LAM	17/05/2017	5	#N/A	P		FALSE	FALSE	M	PL_	FALSE		PL
FLY_1220	FLY	1220	S2	LAM	17/05/2017	5	Cave_2	P		FALSE	FALSE	M	PL_	FALSE		PL
FLY_1220	FLY	1220	S2	LAM	17/05/2017	5	Cave_2	P		FALSE	FALSE	M	PL_	FALSE		PL
FLY_1220	FLY	1220	S2	LAM	17/05/2017	5	Cave_2	P	SF_3003	TRUE	FALSE	F	PL_22	TRUE	N	PL	22	1	D
FLY_1217	FLY	1217	S2	LAM	17/05/2017	5	Cave_2	P		FALSE	FALSE	M	PL_	FALSE		PL
FLY_1217	FLY	1217	S2	LAM	17/05/2017	5	Cave_2	P		FALSE	FALSE	M	PL_	FALSE		PL
FLY_1217	FLY	1217	S2	LAM	17/05/2017	5	Cave_2	P		FALSE	FALSE	M	PL_	FALSE		PL
FLY_1217	FLY	1217	S2	LAM	17/05/2017	5	Cave_2	P		FALSE	FALSE	M	PL_	FALSE		PL
FLY_1217	FLY	1217	S2	LAM	17/05/2017	5	Cave_2	P		FALSE	FALSE	M	PL_	FALSE		PL
FLY_1217	FLY	1217	S2	LAM	17/05/2017	5	Cave_2	P		FALSE	FALSE	M	PL_	FALSE		PL
FLY_1217	FLY	1217	S9	ST	17/05/2017	5	Cave_2	P		FALSE	FALSE	M	PL_	FALSE		PL
FLY_1221	FLY	1221	S9	ST	17/05/2017	5	Cave_2	P		FALSE	FALSE	M	PL_	FALSE		PL
FLY_1221	FLY	1221	S9	ST	17/05/2017	5	Cave_2	P		FALSE	FALSE	M	PL_	FALSE		PL
FLY_1221	FLY	1221	C2	ST	17/05/2017	5	#N/A	P	SF_3004	TRUE	FALSE	F	PL_22	FALSE	Y	PL	22	1	E		E
FLY_1049	FLY	1049	C2	ST	17/05/2017	5	#N/A	P	SF_3005	TRUE	FALSE	F	PL_22	FALSE	N	PL	22	1	F		E
FLY_1049	FLY	1049	C2	ST	17/05/2017	5	#N/A	S	SF_3006	TRUE	FALSE	F	PL_22	FALSE	N	PL	22	1	G		E
FLY_1049	FLY	1049	C2	ST	17/05/2017	5	#N/A	P	SF_3007	TRUE	FALSE	F	PL_22	FALSE	N	PL	22	1	H		E
FLY_1049	FLY	1049	C2	ST	17/05/2017	5	#N/A	S	SF_3008	TRUE	FALSE	F	PL_22	FALSE	N	PL	22	2	A		E
FLY_1049	FLY	1049	C2	ST	17/05/2017	5	#N/A	P		FALSE	FALSE	M	PL_	FALSE		PL
FLY_1049	FLY	1049	C2	ST	17/05/2017	5	#N/A	P		FALSE	FALSE	M	PL_	FALSE		PL
FLY_1049	FLY	1049	C2	ST	17/05/2017	5	#REF!	P		FALSE	FALSE	M	PL_	FALSE		PL
FLY_1049	FLY	1049	C2	ST	17/05/2017	5	#REF!	S		FALSE	FALSE	M	PL_	FALSE		PL
FLY_1071	FLY	1071	C3	ST	17/05/2017	5	#N/A	S	SF_3009	TRUE	FALSE	F	PL_22	FALSE	N	PL	22	2	B	No legs
FLY_1071	FLY	1071	C3	ST	17/05/2017	5	#N/A	S		FALSE	FALSE	M	PL_	FALSE		PL
FLY_1071	FLY	1071	C3	ST	17/05/2017	5	#N/A	S		FALSE	FALSE	M	PL_	FALSE		PL
FLY_1071	FLY	1071	C3	ST	17/05/2017	5	#N/A	S		FALSE	FALSE	M	PL_	FALSE		PL
FLY_1071	FLY	1071	C3	ST	17/05/2017	5	#N/A	P		FALSE	FALSE	M	PL_	FALSE		PL
FLY_1246	FLY	1246	R11	CDC	17/05/2017	5	Cave_2	S	SF_3010	TRUE	FALSE	F	PL_22	FALSE	N	PL	22	2	C
FLY_1246	FLY	1246	R11	CDC	17/05/2017	5	Cave_2	S	SF_3011	TRUE	FALSE	F	PL_22	FALSE	N	PL	22	2	D
FLY_1246	FLY	1246	R11	CDC	17/05/2017	5	Cave_2	S	SF_3012	TRUE	FALSE	F	PL_22	FALSE	N	PL	22	2	E
FLY_1246	FLY	1246	R11	CDC	17/05/2017	5	Cave_2	S	SF_3013	TRUE	FALSE	F	PL_22	FALSE	N	PL	22	2	F
FLY_1246	FLY	1246	R11	CDC	17/05/2017	5	Cave_2	P		FALSE	FALSE	M	PL_	FALSE		PL
FLY_1246	FLY	1246	R11	CDC	17/05/2017	5	Cave_2	P		FALSE	FALSE	M	PL_	FALSE		PL
FLY_1246	FLY	1246	R11	CDC	17/05/2017	5	Cave_2	P		FALSE	FALSE	M	PL_	FALSE		PL
FLY_1069	FLY	1069	C2	LAM	17/05/2017	5	#N/A	S	SF_3014	FALSE	FALSE	F	PL_22	FALSE	N	PL	22	2	G
FLY_1069	FLY	1069	C2	LAM	17/05/2017	5	#N/A	S	SF_3015	TRUE	FALSE	F	PL_22	FALSE	N	PL	22	2	H
FLY_1069	FLY	1069	C2	LAM	17/05/2017	5	#N/A	P	SF_3016	TRUE	TRUE	F	PL_22	FALSE	N	PL	22	3	A
FLY_1069	FLY	1069	C2	LAM	17/05/2017	5		S	SF_3017	TRUE	FALSE	F		FALSE	N	PL	22	3	B
FLY_1069	FLY	1069	C2	LAM	17/05/2017	5		P		FALSE	FALSE	M		FALSE		PL
FLY_1108	FLY	1108	C3	CDC	17/05/2017	5		P	SF_3018	TRUE	FALSE	F		FALSE	N	PL	22	3	C
FLY_1108	FLY	1108	C3	CDC	17/05/2017	5		P	SF_3019	TRUE	FALSE	F		FALSE	N	PL	22	3	D
FLY_1108	FLY	1108	C3	CDC	17/05/2017	5		P	SF_3020	TRUE	FALSE	F		FALSE	N	PL	22	3	E
FLY_1108	FLY	1108	C3	CDC	17/05/2017	5		P	SF_3021	TRUE	FALSE	F		FALSE	N	PL	22	3	F
FLY_1108	FLY	1108	C3	CDC	17/05/2017	5		P	SF_3022	TRUE	FALSE	F		TRUE	Y	PL	22	3	G
FLY_1108	FLY	1108	C3	CDC	17/05/2017	5		P	SF_3023	TRUE	FALSE	F		FALSE	N	PL	22	3	H
FLY_1108	FLY	1108	C3	CDC	17/05/2017	5		P	SF_3024	TRUE	FALSE	F		FALSE	N	PL	22	4	A
FLY_1108	FLY	1108	C3	CDC	17/05/2017	5		P	SF_3025	TRUE	FALSE	F		FALSE	N	PL	22	4	B
FLY_1108	FLY	1108	C3	CDC	17/05/2017	5		P		FALSE	FALSE	M		FALSE		PL
FLY_1108	FLY	1108	C3	CDC	17/05/2017	5		P		FALSE	FALSE	M		FALSE		PL
FLY_1108	FLY	1108	C3	CDC	17/05/2017	5		P		FALSE	FALSE	M		FALSE		PL
FLY_1108	FLY	1108	C3	CDC	17/05/2017	5		P		FALSE	FALSE	M		FALSE		PL
FLY_1108	FLY	1108	C3	CDC	17/05/2017	5		P		FALSE	FALSE	M		FALSE		PL
FLY_1108	FLY	1108	C3	CDC	17/05/2017	5		P		FALSE	FALSE	M		FALSE		PL
FLY_1108	FLY	1108	C3	CDC	17/05/2017	5		P		FALSE	FALSE	M		FALSE		PL
FLY_1108	FLY	1108	C3	CDC	17/05/2017	5		P		FALSE	FALSE	M		FALSE		PL
FLY_1108	FLY	1108	C3	CDC	17/05/2017	5		P		FALSE	FALSE	M		FALSE		PL
FLY_1108	FLY	1108	C3	CDC	17/05/2017	5		P		FALSE	FALSE	M		FALSE		PL
FLY_1118	FLY	1118	C3	CDC	17/05/2017	5		P	SF_3026	TRUE	FALSE	F		TRUE	Y	PL	22	4	C	No legs
FLY_1118	FLY	1118	C3	CDC	17/05/2017	5		P	SF_3027	TRUE	FALSE	F		TRUE	Y	PL	22	4	D
FLY_1118	FLY	1118	C3	CDC	17/05/2017	5		P	SF_3028	TRUE	FALSE	F		TRUE	Y	PL	22	4	E	No legs
FLY_1118	FLY	1118	C3	CDC	17/05/2017	5		P	SF_3029	TRUE	FALSE	F		TRUE	Y	PL	22	4	F
FLY_1118	FLY	1118	C3	CDC	17/05/2017	5		P	SF_3030	TRUE	FALSE	F		TRUE	Y	PL	22	4	G
FLY_1118	FLY	1118	C3	CDC	17/05/2017	5		P	SF_3031	TRUE	FALSE	F		FALSE	N	PL	22	4	H
FLY_1118	FLY	1118	C3	CDC	17/05/2017	5		P	SF_3032	TRUE	FALSE	F		FALSE	N	PL	22	5	A
FLY_1118	FLY	1118	C3	CDC	17/05/2017	5		P	SF_3033	TRUE	FALSE	F		FALSE	Y	PL	22	5	B
FLY_1118	FLY	1118	C3	CDC	17/05/2017	5		S	SF_3034	TRUE	FALSE	F		FALSE	N	PL	22	5	C	No legs
FLY_1118	FLY	1118	C3	CDC	17/05/2017	5		P		FALSE	FALSE	M		FALSE		PL
FLY_1118	FLY	1118	C3	CDC	17/05/2017	5		P		FALSE	FALSE	M		FALSE		PL
FLY_1118	FLY	1118	C3	CDC	17/05/2017	5		P		FALSE	FALSE	M		FALSE		PL
FLY_1118	FLY	1118	C3	CDC	17/05/2017	5		P		FALSE	FALSE	M		FALSE		PL
FLY_1118	FLY	1118	C3	CDC	17/05/2017	5		P		FALSE	FALSE	M		FALSE		PL
FLY_1118	FLY	1118	C3	CDC	17/05/2017	5		P		FALSE	FALSE	M		FALSE		PL
FLY_1118	FLY	1118	C3	CDC	17/05/2017	5		P		FALSE	FALSE	M		FALSE		PL
FLY_1130	FLY	1130	S12	CDC	17/05/2017	5		S	SF_3035	TRUE	FALSE	F		FALSE	N	PL	22	5	D		E
FLY_1130	FLY	1130	S12	CDC	17/05/2017	5		P	SF_3036	TRUE	FALSE	F		FALSE	Y	PL	22	5	E
FLY_1130	FLY	1130	S12	CDC	17/05/2017	5		P	SF_3037	TRUE	FALSE	F		TRUE	Y	PL	22	5	F
FLY_1130	FLY	1130	S12	CDC	17/05/2017	5		S	SF_3038	TRUE	FALSE	F		FALSE	N	PL	22	5	G
FLY_1130	FLY	1130	S12	CDC	17/05/2017	5		P	SF_3039	TRUE	FALSE	F		FALSE	N	PL	22	5	H
FLY_1130	FLY	1130	S12	CDC	17/05/2017	5		P	SF_3040	TRUE	FALSE	F		FALSE	N	PL	22	6	A
FLY_1130	FLY	1130	S12	CDC	17/05/2017	5		P	SF_3041	TRUE	FALSE	F		FALSE	N	PL	22	6	B
FLY_1130	FLY	1130	S12	CDC	17/05/2017	5		P		FALSE	FALSE	M		FALSE		PL
FLY_1130	FLY	1130	S12	CDC	17/05/2017	5		P		FALSE	FALSE	M		FALSE		PL
FLY_1130	FLY	1130	S12	CDC	17/05/2017	5		P		FALSE	FALSE	M		FALSE		PL
FLY_1224	FLY	1224	S9	LAM	17/05/2017	5		S	SF_3042	TRUE	FALSE	F		FALSE	N	PL	22	6	C
FLY_1224	FLY	1224	S9	LAM	17/05/2017	5		P		FALSE	FALSE	M		FALSE		PL
FLY_1224	FLY	1224	S9	LAM	17/05/2017	5		P		FALSE	FALSE	M		FALSE		PL
FLY_1224	FLY	1224	S9	LAM	17/05/2017	5		P		FALSE	FALSE	M		FALSE		PL
FLY_1224	FLY	1224	S9	LAM	17/05/2017	5		P		FALSE	FALSE	M		FALSE		PL
FLY_1223	FLY	1223	S9	LAM	17/05/2017	5		S	SF_3043	TRUE	FALSE	F		FALSE	N	PL	22	6	D
FLY_1223	FLY	1223	S9	LAM	17/05/2017	5		S	SF_3044	TRUE	FALSE	F		FALSE	N	PL	22	6	E
FLY_1223	FLY	1223	S9	LAM	17/05/2017	5		S		FALSE	FALSE	M		FALSE		PL
FLY_1223	FLY	1223	S9	LAM	17/05/2017	5		P		FALSE	FALSE	M		FALSE		PL
FLY_1223	FLY	1223	S9	LAM	17/05/2017	5		P		FALSE	FALSE	M		FALSE		PL
FLY_1223	FLY	1223	S9	LAM	17/05/2017	5		P		FALSE	FALSE	M		FALSE		PL
FLY_1235	FLY	1235	C2	CDC	17/05/2017	5		P	SF_3045	TRUE	FALSE	F		TRUE	Y	PL	22	6	F
FLY_1235	FLY	1235	C2	CDC	17/05/2017	5		P	SF_3046	TRUE	FALSE	F		FALSE	Y	PL	22	6	G
FLY_1235	FLY	1235	C2	CDC	17/05/2017	5		P	SF_3047	TRUE	FALSE	F		FALSE	Y	PL	22	6	H
FLY_1235	FLY	1235	C2	CDC	17/05/2017	5		P	SF_3048	TRUE	FALSE	F		FALSE	N	PL	22	7	A	No legs
FLY_1235	FLY	1235	C2	CDC	17/05/2017	5		P	SF_3049	TRUE	FALSE	F		FALSE	N	PL	22	7	B	No legs
FLY_1235	FLY	1235	C2	CDC	17/05/2017	5		S	SF_3050	TRUE	FALSE	F		FALSE	N	PL	22	7	C	No legs
FLY_1235	FLY	1235	C2	CDC	17/05/2017	5		P		FALSE	FALSE	M		FALSE		PL
FLY_1235	FLY	1235	C2	CDC	17/05/2017	5		P		FALSE	FALSE	M		FALSE		PL
FLY_1235	FLY	1235	C2	CDC	17/05/2017	5		P		FALSE	FALSE	M		FALSE		PL
FLY_1235	FLY	1235	C2	CDC	17/05/2017	5		P		FALSE	FALSE	M		FALSE		PL
FLY_1235	FLY	1235	C2	CDC	17/05/2017	5		P		FALSE	FALSE	M		FALSE		PL
FLY_1235	FLY	1235	C2	CDC	17/05/2017	5		P		FALSE	FALSE	M		FALSE		PL
FLY_1235	FLY	1235	C2	CDC	17/05/2017	5		P		FALSE	FALSE	M		FALSE		PL
FLY_1235	FLY	1235	C2	CDC	17/05/2017	5		P		FALSE	FALSE	M		FALSE		PL
FLY_1052	FLY	1052	R11	LAM	17/05/2017	5		P		FALSE	FALSE	M		FALSE		PL
FLY_1052	FLY	1052	R11	LAM	17/05/2017	5		P		FALSE	FALSE	M		FALSE		PL
FLY_1052	FLY	1052	R11	LAM	17/05/2017	5		P		FALSE	FALSE	M		FALSE		PL
FLY_1052	FLY	1052	R11	LAM	17/05/2017	5		P		FALSE	FALSE	M		FALSE		PL
FLY_1052	FLY	1052	R11	LAM	17/05/2017	5		P		FALSE	FALSE	M		FALSE		PL
FLY_1052	FLY	1052	R11	LAM	17/05/2017	5		P		FALSE	FALSE	M		FALSE		PL
FLY_1052	FLY	1052	R11	LAM	17/05/2017	5		P		FALSE	FALSE	M		FALSE		PL
FLY_1052	FLY	1052	R11	LAM	17/05/2017	5		P		FALSE	FALSE	M		FALSE		PL
FLY_1070	FLY	1070	C2	LAM	17/05/2017	5		P	SF_3051	TRUE	FALSE	F		FALSE	N	PL	22	7	D
FLY_1070	FLY	1070	C2	LAM	17/05/2017	5		P		FALSE	FALSE	M		FALSE		PL
FLY_1070	FLY	1070	C2	LAM	17/05/2017	5		P		FALSE	FALSE	M		FALSE		PL
FLY_1070	FLY	1070	C2	LAM	17/05/2017	5		P		FALSE	FALSE	M		FALSE		PL
FLY_1070	FLY	1070	C2	LAM	17/05/2017	5		P		FALSE	FALSE	M		FALSE		PL
FLY_1070	FLY	1070	C2	LAM	17/05/2017	5		P		FALSE	FALSE	M		FALSE		PL
FLY_1070	FLY	1070	C2	LAM	17/05/2017	5		P		FALSE	FALSE	M		FALSE		PL
FLY_1070	FLY	1070	C2	LAM	17/05/2017	5		P		FALSE	FALSE	M		FALSE		PL
FLY_1070	FLY	1070	C2	LAM	17/05/2017	5		P		FALSE	FALSE	M		FALSE		PL
FLY_1070	FLY	1070	C2	LAM	17/05/2017	5		P		FALSE	FALSE	M		FALSE		PL
FLY_1107	FLY	1107	C3	CDC	17/05/2017	5		P	SF_3052	TRUE	FALSE	F		TRUE	Y	PL	22	7	E
FLY_1107	FLY	1107	C3	CDC	17/05/2017	5		P	SF_3053	TRUE	FALSE	F		FALSE	Y	PL	22	7	F	No legs
FLY_1107	FLY	1107	C3	CDC	17/05/2017	5		P	SF_3054	TRUE	FALSE	F		FALSE	Y	PL	22	7	G	No legs
FLY_1107	FLY	1107	C3	CDC	17/05/2017	5		P	SF_3055	TRUE	FALSE	F		FALSE	Y	PL	22	7	H
FLY_1107	FLY	1107	C3	CDC	17/05/2017	5		S	SF_3056	TRUE	FALSE	F		FALSE	N	PL	22	8	A
FLY_1107	FLY	1107	C3	CDC	17/05/2017	5		S	SF_3057	TRUE	FALSE	F		FALSE	N	PL	22	8	B
FLY_1107	FLY	1107	C3	CDC	17/05/2017	5		P		FALSE	FALSE	M		FALSE		PL
FLY_1107	FLY	1107	C3	CDC	17/05/2017	5		P		FALSE	FALSE	M		FALSE		PL
FLY_1107	FLY	1107	C3	CDC	17/05/2017	5		P		FALSE	FALSE	M		FALSE		PL
FLY_1107	FLY	1107	C3	CDC	17/05/2017	5		P		FALSE	FALSE	M		FALSE		PL
FLY_1107	FLY	1107	C3	CDC	17/05/2017	5		P		FALSE	FALSE	M		FALSE		PL
FLY_1107	FLY	1107	C3	CDC	17/05/2017	5		P		FALSE	FALSE	M		FALSE		PL
[truncated: 15,200 more rows]
