# Supplementary material for: Ecology and seasonality of sandflies and potential reservoirs of cutaneous leishmaniasis in Ochollo, a hotspot in southern Ethiopia
Source: PLoS Negl Trop Dis. 2019 Aug 19;13(8):e0007667. doi: 10.1371/journal.pntd.0007667 (PMC6715250; doi:10.1371/journal.pntd.0007667)
Supplement: S2 Data — (XLSX) [file pntd.0007667.s008.xlsx]

## Sheet: Sheet1
IDENTIFICATION INDIVIDUAL				DATE - TIME			LOCATION - SESSION				SPECIES		SCREENS				TRAP		DATA INDIVIDUAL																		UNCODED REMARKS	SAMPLES TAKEN
project_code	ua_id_pr	ua_id_nr	ua_id	day	month	year	location_code	Habitat	session_code	locses	genus	species	Screened	kDNA	Leish spp	Accession number	trap	trap_id	sex	sex_cond	weight (g)	head_body (mm)	tail (mm)	hind_foot (mm)	ear (mm)	embryo_l	embryo_r	embryo_tot	fleas	ticks	mite	acari sl.	lice	ectopar_tot	endopar_tot	photo_id	capture_remarks	liver (LI)	spleen (SP)	kindney (KI)	lung (LU)	heart (HE)	muscle (MU)	intestine (IN)	uterus (UT)	testes (TE)	blood (BL)	mes lymph (LY)	other_tissue (XX)
ETH2017	ETH	3501	ETH3501	7	3	2017	S2	Stonefence	S1	S2S1	Rattus rattus	RR	YES				S		M	AN	25	106	119	21	12			0										A	A	AR							P
ETH2017	ETH	3502	ETH3502	7	3	2017	C4	Cave	S1	C4S1	Lophuromys chrysopus	LC	YES				S		M	AN	53	123	76	20	14			0										A	A	AR							P
ETH2017	ETH	3503	ETH3503	7	3	2017	S1	Stonefence	S1	S1S1	Arvicanthis sp (94%)	AS	YES				S		F	PSN	77	138	124	28	13			0										A	A	AR							P
ETH2017	ETH	3504	ETH3504	7	3	2017	S1	Stonefence	S1	S1S1	Arvicanthis sp (94%)	AS	YES				S		M	SN	70	137	114	29	12			0									Spleen not smooth		A	AR							P
ETH2017	ETH	3505	ETH3505	7	3	2017	C5	Cave	S1	C5S1	Stenocephalemys albipes	SA	YES				S		M	SV	76	134	157	23	15			0									dead animal, no ear sample	A	A	AR							P
ETH2017	ETH	3506	ETH3506	7	3	2017	F1	Cultivation field	S1	F1S1	Mus cf proconodon	MP	YES				S		M	AN	9	74	52	9	10			0										A	A	AR							P
ETH2017	ETH	3507	ETH3507	7	3	2017	S3	Stonefence	S1	S3S1	Crocidura olivieri	CO	YES				S		F	PLY	32	122	55	12	4			3										A	A	AR							P
ETH2017	ETH	3508	ETH3508	8	3	2017	S1	Stonefence	S1	S1S1	Stenocephalemys albipes	SA	YES				S		F	CSN	67	137	168	24	20			0										A	A	AR							P
ETH2017	ETH	3509	ETH3509	8	3	2017	C1	Cave	S1	C1S1	Stenocephalemys albipes	SA	YES				S		M	SN	33	103	144	23	16			0										A	A	AR							P
ETH2017	ETH	3510	ETH3510	8	3	2017	R2	Rocks	S1	R2S1	Stenocephalemys albipes	SA	YES				S		M	SV	43	108	147	22	16			0										A	A	AR							P
ETH2017	ETH	3511	ETH3511	8	3	2017	S3	Stonefence	S1	S3S1	Stenocephalemys albipes	SA	YES				S		M	SN	48	116	127	19	10			0										A	A	AR							P
ETH2017	ETH	3512	ETH3512	8	3	2017	C8	Cave	S1	C8S1	Stenocephalemys albipes	SA	YES				S		F	PLY	76	129	177	18	16			5										A	A	AR							P
ETH2017	ETH	3513	ETH3513	8	3	2017	S3	Stonefence	S1	S3S1	Rattus rattus	RR	YES				S		M	AN	25	89	113	22	9			0										A	A	AR							P
ETH2017	ETH	3514	ETH3514	8	3	2017	S2	Stonefence	S1	S2S1	Rattus rattus	RR	YES				S		M	AN	26	93	108	23	11			0										A	A	AR							P
ETH2017	ETH	3515	ETH3515	8	3	2017	C4	Cave	S1	C4S1	Lophuromys chrysopus	LC	YES				S		M	SV	68	123	65	19	12			0										A	A	AR							P
ETH2017	ETH	3516	ETH3516	9	3	2017	R1	Rocks	S1	R1S1	Stenocephalemys albipes	SA	YES				S		F	CSN	58	137	15	22	14			0									In formaldehyde code ETH3520	A	A	AR							P
ETH2017	ETH	3517	ETH3517	9	3	2017	C1	Cave	S1	C1S1	Stenocephalemys albipes	SA	YES				S		M	SN	55	134	160	22	21			0										A	A	AR							P
ETH2017	ETH	3518	ETH3518	9	3	2017	S2	Stonefence	S1	S2S1	Mus mahomet	MM	YES	Positive	NA		S		M	AN	7	62	49	8	6			0									Juvenile	A	A	AR							P
ETH2017	ETH	3519	ETH3519	9	3	2017	C5	Cave	S1	C5S1	Stenocephalemys albipes	SA	YES				S		F	PLY	59	137	148	26	17			6										A	A	AR							P
ETH2017	ETH	3520	ETH3520	9	3	2017	R2	Rocks	S1	R2S1	Stenocephalemys albipes	SA	YES				S		F	PLN	57	118	146	21	20			0									In formaldehyde code ETH3516	A	A	AR							P
ETH2017	ETH	3521	ETH3521	9	3	2017	F2	Cultivation field	S1	F2S1	Mus cf proconodon	MP	YES				S		M	AN	10	63	52	9	6			0									Juvenile, dead	A	A	AR							P
ETH2017	ETH	3522	ETH3522	9	3	2017	F2	Cultivation field	S1	F2S1	Mus cf proconodon	MP	YES				S		M	AN	7	54	44	12	6			0									Juvenile	A	A	AR							P
ETH2017	ETH	3523	ETH3523	9	3	2017	F1	Cultivation field	S1	F1S1	Arvicanthis sp (94%)	AS	YES				S		M	SV	105	132	117	23	14			0										A	A	AR							P
ETH2017	ETH	3524	ETH3524	21	3	2017	C5	Cave	S2	C5S2	Stenocephalemys albipes	SA	YES				S		F	CSN	26	103	126	25	17			0										AF	AF	ARF							P
ETH2017	ETH	3525	ETH3525	21	3	2017	F4	Cultivation field	S2	F4S2	Stenocephalemys albipes	SA	YES				S		M	SV	48	132	96	26	13			0									Tail cut	AF	AF	ARF							P
ETH2017	ETH	3526	ETH3526	21	3	2017	F3	Cultivation field	S2	F3S2	Mus cf proconodon	MP	YES				S		F	CSN	8	47	50	12	6			0									Juvenile	AF	A	AR							P
ETH2017	ETH	3527	ETH3527	21	3	2017	S1	Stonefence	S2	S1S2	Mus cf proconodon	MP	YES				S		M	SN	11	62	49	12	9			0									Juvenile	AF	A	AR							P
ETH2017	ETH	3528	ETH3528	21	3	2017	S1	Stonefence	S2	S1S2	Dendromus sp	DS	YES				S		F	CSN	6	57	78	11	7			0									Juvenile	AF	A	AR							P
ETH2017	ETH	3529	ETH3529	21	3	2017	S7	Stonefence	S2	S7S2	Lophuromys chrysopus	LC	YES				S		M	SN	64	126	55	17	14			0										AF	AF	ARF							P
ETH2017	ETH	3530	ETH3530	21	3	2017	R5	Rocks	S2	R5S2	Dendromus sp	DS	YES				S		F	CSN	7	52	81	11	9			0									Juvenile	AF	A	AR							P
ETH2017	ETH	3531	ETH3531	21	3	2017	R5	Rocks	S2	R5S2	Dendromus sp	DS	YES				S		F	CSN	11	57	87	12	10			0									Juvenile	AF	A	AR							P
ETH2017	ETH	3532	ETH3532	21	3	2017	F2	Cultivation field	S2	F2S2	Mus cf proconodon	MP	YES				S		F	CSN	8	51	46	9	6			0									Juvenile	AF	A	AR							P
ETH2017	ETH	3533	ETH3533	21	3	2017	F2	Cultivation field	S2	F2S2	Mus cf proconodon	MP	YES				S		F	CSN	6	51	46	10	7			0									Juvenile	AF	A	AR							P
ETH2017	ETH	3534	ETH3534	21	3	2017	F4	Cultivation field	S2	F4S2	Lophuromys chrysopus	LC	YES				S		M	SN	75	133	46	17	12			0									Dead animal, no blood sample	AF	AF	ARF
ETH2017	ETH	3535	ETH3535	21	3	2017	R10	Rocks	S2	R10S2	Stenocephalemys albipes	SA	YES				S		F	CSN	59	146	153	30	16			0										AF	AF	ARF							P
ETH2017	ETH	3536	ETH3536	21	3	2017	S9	Stonefence	S2	S9S2	Stenocephalemys albipes	SA	YES				S		F	PLN	62	145	167	26	18			0										AF	AF	ARF							P
ETH2017	ETH	3537	ETH3537	21	3	2017	C4	Cave	S2	C4S2	Stenocephalemys albipes	SA	YES				S		M	SN	80	143	157	22	16			0										AF	AF	ARF							P
ETH2017	ETH	3538	ETH3538	21	3	2017	S8	Stonefence	S2	S8S2	Stenocephalemys albipes	SA	YES				S		M	CNV	71	123	156	23	20			0										AF	AF	ARF							P
ETH2017	ETH	3539	ETH3539	21	3	2017	S9	Stonefence	S2	S9S2	Lophuromys chrysopus	LC	YES				S		M	SN	26	79	63	14	12			0										AF	A	AR							P
ETH2017	ETH	3540	ETH3540	22	3	2017	F2	Cultivation field	S2	F2S2	Mus cf proconodon	MP	YES				S		M	AN	7	47	49	11	10			0									Juvenile	AF	A	AR							P
ETH2017	ETH	3541	ETH3541	21	3	2017	C10	Cave	S2	C10S2	Stenocephalemys albipes	SA	YES				S		F	CSN	23	92	116	20	14			0										AF	A	ARF							P
ETH2017	ETH	3542	ETH3542	21	3	2017	F4	Cultivation field	S2	F4S2	Arvicanthis sp (94%)	AS	YES				S		M	SN	115	132	117	24	13			0									Spleen not smooth	AF	AF	ARF							P
ETH2017	ETH	3543	ETH3543	22	3	2017	S7	Stonefence	S2	S7S2	Lophuromys chrysopus	LC	YES				S		M	AN	55	113	32	19	12			0									Ear and tail cut	AF	AF	ARF							P
ETH2017	ETH	3544	ETH3544	22	3	2017	R1	Rocks	S2	R1S2	Lophuromys chrysopus	LC	YES				S		F	PSN	59	117	83	17	14			0										AF	AF	ARF							P
ETH2017	ETH	3545	ETH3545	22	3	2017	C5	Cave	S2	C5S2	Mus cf proconodon	MP	YES				S		M	AN	8	56	47	10	7			0									Juvenile	AF	A	AR							P
ETH2017	ETH	3546	ETH3546	22	3	2017	S10	Stonefence	S2	S10S2	Stenocephalemys albipes	SA	YES				S		F	CSN	54	116	165	19	19			0										AF	AF	ARF							P
ETH2017	ETH	3547	ETH3547	22	3	2017	C5	Cave	S2	C5S2	Stenocephalemys albipes	SA	YES				S		F	PLY	71	120	167	23	18			5										AF	AF	ARF							P
ETH2017	ETH	3548	ETH3548	22	3	2017	F4	Cultivation field	S2	F4S2	Arvicanthis sp (94%)	AS	YES				S		F	CSN	57	112	103	22	11			0										AF	AF	ARF							P
ETH2017	ETH	3549	ETH3549	22	3	2017	R7	Rocks	S2	R7S2	Arvicanthis sp (94%)	AS	YES				S		M	SV	107	133	121	21	13			0										AF	AF	ARF							P
ETH2017	ETH	3550	ETH3550	22	3	2017	R10	Rocks	S2	R10S2	Nicteris	N	YES				S		F	CSN	24	78	64	9	11			0										AF	A	AR							P
ETH2017	ETH	3551	ETH3551	22	3	2017	F3	Cultivation field	S2	F3S2	Mus cf proconodon	MP	YES				S		M	AN	7	52	46	12	8			0									Juvenile	AF	A	AR							P
ETH2017	ETH	3552	ETH3552	22	3	2017	S7	Stonefence	S2	S7S2	Lophuromys chrysopus	LC	YES				S		F		56	122	71	20	25			0										AF	A	AR							P
ETH2017	ETH	3553	ETH3553	23	3	2017	F4	Cultivation field	S2	F4S2	Lophuromys chrysopus	LC	YES				S		F	PSN	52	130	62	23	14			0										AF	AF	ARF							P
ETH2017	ETH	3554	ETH3554	23	3	2017	F4	Cultivation field	S2	F4S2	Arvicanthis sp (94%)	AS	YES				S		F	PSN	70	137	63	25	12			0									Tail cut, dead animal, spleen not smooth	AF	AF	ARF							P
ETH2017	ETH	3555	ETH3555	23	3	2017	C5	Cave	S2	C5S2	Stenocephalemys albipes	SA	YES				S		F	CSN	38	114	145	24	19			0										AF	AF	ARF							P
ETH2017	ETH	3556	ETH3556	23	3	2017	S1	Stonefence	S2	S1S2	Arvicanthis sp (94%)	AS	YES				S		M	AN	80	140	115	31	13			0										AF	AF	ARF							P
ETH2017	ETH	3557	ETH3557	23	3	2017	R7	Rocks	S2	R7S2	Lophuromys chrysopus	LC	YES				S		F	PSN	70	135	20	23	16			0									Ear cut	AF	AF	ARF							P
ETH2017	ETH	3558	ETH3558	23	3	2017	R5	Rocks	S2	R5S2	Stenocephalemys albipes	SA	YES				S		M	SV	55	136	142	26	20			0										AF	AF	ARF							P
ETH2017	ETH	3559	ETH3559	4	4	2017	F4	Cultivation field	S3	F4S3	Arvicanthis sp (94%)	AS	YES				S		M	SN	132	163	128	19	10			0										AF	AF	ARF							P
ETH2017	ETH	3560	ETH3560	4	4	2017	C11	Cave	S3	C11S3	Stenocephalemys albipes	SA	YES				S		F	PSN	58	141	162	22	15			0									Spleen not smooth	AF	AF	ARF							P
ETH2017	ETH	3561	ETH3561	4	4	2017	C9	Cave	S3	C9S3	Lophuromys chrysopus	LC	YES				S		M	AN	44	118	70	17	10			0										A	AF	ARF							P
ETH2017	ETH	3562	ETH3562	4	4	2017	C7	Cave	S3	C7S3	Stenocephalemys albipes	SA	YES				S		M	SV	83	149	167	21	14			0									2 soft ticks	AF	AF	ARF							P
ETH2017	ETH	3563	ETH3563	4	4	2017	F3	Cultivation field	S3	F3S3	Crocidura olivieri	CO	YES				S		F	PLY	27	112	66	13	6			5										AF	AF	ARF							P
ETH2017	ETH	3564	ETH3564	4	4	2017	C2	Cave	S3	C2S3	Stenocephalemys albipes	SA	YES				S		M	SN	94	155	64	25	21			0									Tail cut	AF	AF	ARF							P
ETH2017	ETH	3565	ETH3565	4	4	2017	S1	Stonefence	S3	S1S3	Mus cf proconodon	MP	YES				S		M	SV	9	69	53	9	6			0										A	A	AR							P
ETH2017	ETH	3566	ETH3566	4	4	2017	F3	Cultivation field	S3	F3S3	Mus cf proconodon	MP	YES				S		F	CSN	10	73	54	11	6			0										A	A	AR							P
ETH2017	ETH	3567	ETH3567	4	4	2017	S1	Stonefence	S3	S1S3	Mus cf proconodon	MP	YES				S		M	SN	9	76	29	10	6			0										A	A	AR							P
ETH2017	ETH	3568	ETH3568	4	4	2017	F3	Cultivation field	S3	F3S3	Stenocephalemys albipes	SA	YES				S		M	SV	50	121	109	18	12			0										A	A	AR							P
ETH2017	ETH	3569	ETH3569	5	4	2017	F4	Cultivation field	S3	F4S3	Lophuromys chrysopus	LC	YES				S		M	SV	56	96	55	13	13			0									Dead animal	AF	AF	ARF							P
ETH2017	ETH	3570	ETH3570	5	4	2017	S9	Stonefence	S3	S9S3	Stenocephalemys albipes	SA	YES				S		F	CSN	62	13	165	22	18			0										AF	AF	ARF							P
ETH2017	ETH	3571	ETH3571	5	4	2017	C7	Cave	S3	C7S3	Stenocephalemys albipes	SA	YES				S		M	AN	92	148	18	26	19			0										A	A	AR							P
ETH2017	ETH	3572	ETH3572	5	4	2017	R5	Rocks	S3	R5S3	Nicteris	N	YES				H				5	7		5	20			0										AF	AF	ARF							P
ETH2017	ETH	3573	ETH3573	6	4	2017	C12	Cave	S3	C12S3	Stenocephalemys albipes	SA	YES				S		F	PLN	69	151	174	27	22			0										AF	AF	ARF							P
ETH2017	ETH	3574	ETH3574	0.92803	4.22159	2017	C10	Cave	S2	C10S2	Stenocephalemys albipes	SA	YES				S		M	SN	80	148	183	31	21			0										AF	AF	ARF							P
ETH2017	ETH	3575	ETH3575	0.151961	4.26671	2017	F4	Cultivation field	S2	F4S2	Arvicanthis sp (94%)	AS	YES				S		F	PLY	125	161	121	27	12			6										AF	AF	AF							P
ETH2017	ETH	3576	ETH3576	6	4	2017	S4	Stonefence	S3	S4S3	Rattus rattus	RR	YES				S		M	SN	93	160	152	19	13			0										AF	AF	ARF							P
ETH2017	ETH	3577	ETH3577	6	4	2017	OH	Hyrax	S3	OHS3	Heterohyrax brucei	PC	YES				H		F		1230	410		59	26			0										AF	AF	ARF							P
ETH2017	ETH	3578	ETH3578	6	4	2017	F3	Cultivation field	S3	F3S3	Mus cf proconodon	MP	YES				S		M	AN	10	72	41	11	9			0										A	A	AR							P
ETH2017	ETH	3579	ETH3579	6	4	2017	F4	Cultivation field	S3	F4S3	Lophuromys chrysopus	LC	YES				S		M	AN	45	127	64	19	13			0										AF	AF	ARF							P
ETH2017	ETH	3580	ETH3580	6	4	2017	OH	Hyrax	S3	OHS3	Heterohyrax brucei	PC	YES				H		M		1970	450		60	30			0										AF	AF	ARF							P
ETH2017	ETH	3581	ETH3581	6	4	2017	OH	Hyrax	S3	OHS3	Heterohyrax brucei	PC	YES				H		F		1330	420		61	23			0										AF	AF	ARF							P
ETH2017	ETH	3582	ETH3582	6	4	2017	OH	Hyrax	S3	OHS3	Heterohyrax brucei	PC	YES				H		M		2085	482		68	27			0									Liver not smooth	AF	AF	ARF							P
ETH2017	ETH	3583	ETH3583	6	4	2017	OH	Hyrax	S3	OHS3	Heterohyrax brucei	PC	YES				H		M		1470	445		64	25			0										AF	AF	ARF							P
ETH2017	ETH	3584	ETH3584	7	4	2017	OH	Hyrax	S3	OHS3	Heterohyrax brucei	PC	YES				H		M			46		67	27			0									Lesion, spleen not smooth, culture made	AF	AF	ARF							P
ETH2017	ETH	3586	ETH3586	7	4	2017	OH	Hyrax	S3	OHS3	Heterohyrax brucei	PC	YES				H		M			51		70	26			0									Lesion, but probably from catching, culture made	AF	AF	ARF							P
ETH2017	ETH	3587	ETH3587	13	4	2017	OH	Hyrax	S4	OHS4	Heterohyrax brucei	PC	YES				H		F		2830	491		72	30			0									Dead animal
ETH2017	ETH	3588	ETH3588	13	4	2017	OH	Hyrax	S4	OHS4	Heterohyrax brucei	PC	YES				H		F		2200	412		54	26			0									Dead animal
ETH2017	ETH	3589	ETH3589	13	4	2017	OH	Hyrax	S4	OHS4	Heterohyrax brucei	PC	YES				H		F		1400	436		62	25			0									89 is 90 in formadehyde
ETH2017	ETH	3590	ETH3590	13	4	2017	OH	Hyrax	S4	OHS4	Heterohyrax brucei	PC	YES				H		F		655	332		43	21			0									90 is 89 in formadehyde
ETH2017	ETH	3591	ETH3591	13	4	2017	OH	Hyrax	S4	OHS4	Heterohyrax brucei	PC	YES	Positive	LA		H		M		1525	447		71	28			0
ETH2017	ETH	3592	ETH3592	13	4	2017	OH	Hyrax	S4	OHS4	Heterohyrax brucei	PC	YES				H		F		2525	531		67	30			0
ETH2017	ETH	3593	ETH3593	13	4	2017	OH	Hyrax	S4	OHS4	Heterohyrax brucei	PC	YES				H		M		1470	436		61	28			0
ETH2017	ETH	3594	ETH3594	13	4	2017	OH	Hyrax	S4	OHS4	Heterohyrax brucei	PC	YES				H		F		2950	476		67	30			0
ETH2017	ETH	3595	ETH3595	13	4	2017	OH	Hyrax	S4	OHS4	Heterohyrax brucei	PC	YES	Positive	LA		H		F		2110	50		66	24			0
ETH2017	ETH	3596	ETH3596	13	4	2017	OH	Hyrax	S4	OHS4	Heterohyrax brucei	PC	YES				H		F		780	335		54	20			0
ETH2017	ETH	3597	ETH3597	13	4	2017	OH	Hyrax	S4	OHS4	Heterohyrax brucei	PC	YES				H		F		1900	382		59	24			0
ETH2017	ETH	3598	ETH3598	12	4	2017	OH	Hyrax	S4	OHS4	Heterohyrax brucei	PC	YES	Positive	-		H		M			492		68	24			0									Skin lesion sample	AF	AF	ARF							P
ETH2017	ETH	3599	ETH3599	12	4	2017	OH	Hyrax	S4	OHS4	Heterohyrax brucei	PC	YES				H		M			500		68	27			0										AF	AF	ARF							P
ETH2017	ETH	3600	ETH3600	12	4	2017	OH	Hyrax	S4	OHS4	Heterohyrax brucei	PC	YES	Positive	LA		H		F			505		63	19			0										AF	AF	ARF							P
ETH2017	ETH	3601	ETH3601	13	4	2017	OH	Hyrax	S4	OHS4	Nicteris	N	YES				H
ETH2017	ETH	3602	ETH3602	13	4	2017	OH	Hyrax	S4	OHS4	Nicteris	N	YES				H		M		8	62		7	22			0										A	A	AR							P
ETH2017	ETH	3603	ETH3603	13	4	2017	OH	Hyrax	S4	OHS4	Heterohyrax brucei	PC	YES				H		F		7	47		6	23			0										A	A	AR							P
ETH2017	ETH	3642	ETH3642	5	9	2017	C4	Cave	S5	C4S5	Rattus rattus	RR	YES				S		M		87	317	176	26	15			0										AF	AF	ARF							P
ETH2017	ETH	3643	ETH3643	5	9	2017	C4	Cave	S5	C4S5	Stenocephalemys albipes	SA	YES				S		F		69	314	172	24	21			0										AF	AF	ARF							P
ETH2017	ETH	3644	ETH3644	5	9	2017	F4	Cultivation field	S5	F4S5	Arvicanthis sp (95%)	AS	YES				S		M		112	282	128	29	13			0									no ear sample	AF	AF	ARF							P
ETH2017	ETH	3645	ETH3645	5	9	2017	S12	Stonefence	S5	S12S5	Mus cf proconodon	MP	YES				S		F		12	75	54	11	10			0										AF	AF	ARF							P
ETH2017	ETH	3646	ETH3646	5	9	2017	C4	Cave	S5	C4S5	Rattus rattus	RR	YES				S		M		28.7	63	112	20	14			0									no tail	AF	AF	ARF							P
ETH2017	ETH	3647	ETH3647	5	9	2017	C4	Cave	S5	C4S5	Rattus rattus	RR	YES				S		M		68	136	24	3	17			0										AF	AF	ARF							P
ETH2017	ETH	3648	ETH3648	5	9	2017	F4	Cultivation field	S5	F4S5	Mus cf proconodon	MP	YES				S		M		16	72	39	11	9			0										AF	AF	ARF							P
ETH2017	ETH	3649	ETH3649	5	9	2017	S12	Stonefence	S5	S12S5	Rattus rattus	RR	YES				S		M		170	19	204	31	22			0										AF	AF	ARF							P
ETH2017	ETH	3650	ETH3650	5	9	2017	S4	Stonefence	S5	S4S5	Rattus rattus	RR	YES				S		M		46	112	12	26	17			0										AF	AF	ARF							P
ETH2017	ETH	3651	ETH3651	5	9	2017	S12	Stonefence	S5	S12S5	Stenocephalemys albipes	SA	YES				S		F		70	132	13	24	17			0										AF	AF	ARF							P
ETH2017	ETH	3652	ETH3652	5	9	2017	F4	Cultivation field	S5	F4S5	Mus cf proconodon	MP	YES				S		M		16	62	45	11	10			0										AF	AF	ARF							P
ETH2017	ETH	3653	ETH3653	5	9	2017	R4	Rocks	S5	R4S5	Rattus rattus	RR	YES				S		M		31	98	129	23	15			0										AF	AF	ARF							P
ETH2017	ETH	3654	ETH3654	5	9	2017	S1	Stonefence	S5	S1S5	Lophuromys chrysopus	LC	YES				S		F		58	122	76	15	12			4									Pregnant	AF	AF	ARF							P
ETH2017	ETH	3655	ETH3655	5	9	2017	S1	Stonefence	S5	S1S5	Stenocephalemys albipes	SA	YES				S		F		61	123	157	24	18			0										AF	AF	ARF							P
ETH2017	ETH	3656	ETH3656	5	9	2017	F4	Cultivation field	S5	F4S5			NO				S		M		79	15	164	24	16			0									Black spleen	AF	AF	ARF							P
ETH2017	ETH	3657	ETH3657	5	9	2017	F4	Cultivation field	S5	F4S5	Mus cf proconodon	MP	YES				S		M		11	64	53	11	9			0										AF	AF	ARF							P
ETH2017	ETH	3658	ETH3658	5	9	2017	F4	Cultivation field	S5	F4S5	Rattus rattus	RR	YES				S		M		42	101	135	23	14			0										AF	AF	ARF							P
ETH2017	ETH	3659	ETH3659	5	9	2017	S17	Stonefence	S5	S17S5	Rattus rattus	RR	YES				S		F		86	136	174	30	15			0										AF	AF	ARF							P
ETH2017	ETH	3660	ETH3660	5	9	2017	S9	Stonefence	S5	S9S5	Rattus rattus	RR	YES				S		M		76	132	162	26	13			0										AF	AF	ARF							P
ETH2017	ETH	3661	ETH3661	5	9	2017	S9	Stonefence	S5	S9S5	Mus cf proconodon	MP	YES				S		F		14	67	55	14	10			0										AF	AF	ARF							P
ETH2017	ETH	3662	ETH3662	5	9	2017	S12	Stonefence	S5	S12S5	Rattus rattus	RR	YES				S		M		42	92	131	20	17			0										AF	AF	ARF							P
ETH2017	ETH	3663	ETH3663	5	9	2017	R17	Rocks	S5	R17S5	Stenocephalemys albipes	SA	YES				S		F		86	54	73	13	11			3									Pregnant	AF	AF	ARF							P
ETH2017	ETH	3664	ETH3664	5	9	2017	F4	Cultivation field	S5	F4S5	Rattus rattus	RR	YES				S		M		36	44	51	23	15			0										AF	AF	ARF							P
ETH2017	ETH	3665	ETH3665	5	9	2017	S4	Stonefence	S5	S4S5	Rattus rattus	RR	YES				S		F		78	132	163	28	17			0										AF	AF	ARF							P
ETH2017	ETH	3666	ETH3666	5	9	2017	C4	Cave	S5	C4S5	Rattus rattus	RR	YES				S		M		27	27	127	22	15			0										AF	AF	ARF							P
ETH2017	ETH	3667	ETH3667	5	9	2017	S17	Stonefence	S5	S17S5	Mus minutoides	MMI	YES				S		F		6	6	48	9	5			6									Pregnant	AF	AF	ARF							P
ETH2017	ETH	3668	ETH3668	12	10	2017	R1	Rocks	S6	R1S6			NO				S		F		61	129	78	2	14			2									Pregnant	AF	AF	ARF							P
ETH2017	ETH	3669	ETH3669	12	10	2017	C9	Cave	S6	C9S6			NO				S		M		22	203	11	21	14			0										AF	AF	ARF							P
ETH2017	ETH	3670	ETH3670	12	10	2017	S1	Stonefence	S6	S1S6			NO				S		M		66	176	113	21	2			0										AF	AF	ARF							P
ETH2017	ETH	3671	ETH3671	12	10	2017	F3	Cultivation field	S6	F3S6			NO				S		M		37	102	86	23	13			0										AF	AF	ARF							P
ETH2017	ETH	3672	ETH3672	12	10	2017	R16	Rocks	S6	R16S6			NO				S		M		42	127	139	25	13			0										AF	AF	ARF							P
ETH2017	ETH	3673	ETH3673	12	10	2017	C9	Cave	S6	C9S6			NO				S		M		14	71	32	12	9			0										AF	AF	ARF							P
ETH2017	ETH	3674	ETH3674	12	10	2017	R2	Rocks	S6	R2S6			NO				S		F		14	68	54	11	7			0										AF	AF	ARF							P
ETH2017	ETH	3675	ETH3675	12	10	2017	C9	Cave	S6	C9S6			NO				S		F		16	93	62	14	5			0										AF	AF	ARF							P
ETH2017	ETH	3676	ETH3676	12	10	2017	S12	Stonefence	S6	S12S6			NO				S		M		13	72	5	10	9			0										AF	AF	ARF							P
ETH2017	ETH	3677	ETH3677	12	10	2017	S1	Stonefence	S6	S1S6			NO				S		M		22	95	111	20	15			0										AF	AF	ARF							P
ETH2017	ETH	3678	ETH3678	12	10	2017	C4	Cave	S6	C4S6	Stenocephalemys albipes	SA	YES				S		F		66	126	134	25	20			8									Pregnant	AF	AF	ARF							P
ETH2017	ETH	3679	ETH3679	12	10	2017	C9	Cave	S6	C9S6	Lophuromys chrysopus	LC	YES				S		M		56	112	79	21	12			0										AF	AF	ARF							P
ETH2017	ETH	3680	ETH3680	12	10	2017	R16	Rocks	S6	R16S6	Stenocephalemys albipes	SA	YES				S		F		46	112	146	19	17			0										AF	AF	ARF							P
ETH2017	ETH	3681	ETH3681	12	10	2017	R16	Rocks	S6	R16S6	Stenocephalemys albipes	SA	YES				S		M		26	92	106	22	13			0										AF	AF	ARF							P
ETH2017	ETH	3682	ETH3682	12	10	2017	R1	Rocks	S6	R1S6	Rattus rattus	RR	YES				S		F		76	132	165	30	16			0									Spleen not smooth	AF	AF	ARF							P
ETH2017	ETH	3683	ETH3683	12	10	2017	R16	Rocks	S6	R16S6	Stenocephalemys albipes	SA	YES				S		M		49	112	128	23	18			0										AF	AF	ARF							P
ETH2017	ETH	3684	ETH3684	12	10	2017	S1	Stonefence	S6	S1S6	Arvicanthis sp (94%)	AS	YES				S		M		103	151	113	9	11			0										AF	AF	ARF							P
ETH2017	ETH	3685	ETH3685	12	10	2017	C9	Cave	S6	C9S6	Rattus rattus	RR	YES				S		M		20	89	111	21	12			0										AF	AF	ARF							P
ETH2017	ETH	3686	ETH3686	12	10	2017	S17	Stonefence	S6	S17S6	Mus cf proconodon	MP	YES				S		M		16	72	51	12	8			0										AF	AF	ARF							P
ETH2017	ETH	3687	ETH3687	12	10	2017	F3	Cultivation field	S6	F3S6	Arvicanthis sp (94%)	AS	YES				S		M		41	82	65	15	12			0										AF	AF	ARF							P
ETH2017	ETH	3688	ETH3688	9	1	2017	H3_IN	House	S7	H3_INS7	Stenocephalemys albipes	SA	YES				S		F	CNS	44	128	122	27	13			0										AF	AF	ARF							P
ETH2017	ETH	3689	ETH3689	9	1	2017	H9_IN	House	S7	H9_INS7	Stenocephalemys albipes	SA	YES				S		M	AN	41	122	141	27	11			0										AF	AF	ARF							P
ETH2017	ETH	3690	ETH3690	9	1	2017	S2	Stonefence	S7	S2S7	Mus cf proconodon	MP	YES				S		M	AN	8	75	50	14	6			0										AF	AF	ARF							P
ETH2017	ETH	3691	ETH3691	9	1	2017	H8_IN	House	S7	H8_INS7	Stenocephalemys albipes	SA	YES				S		M	AN	39	106	134	20	15			0										AF	AF	ARF							P
ETH2017	ETH	3692	ETH3692	9	1	2017	H9_IN	House	S7	H9_INS7	Stenocephalemys albipes	SA	YES				S		M	AN	41	103	130	23	16			0										AF	AF	ARF							P
ETH2017	ETH	3693	ETH3693	9	1	2017	H9_IN	House	S7	H9_INS7	Rattus rattus	RR	YES				S		F		81	137	183	25	17			0										AF	AF	ARF							P
ETH2017	ETH	3694	ETH3694	9	1	2017	H4_IN	House	S7	H4_INS7	Rattus rattus	RR	YES				S		M		44	123	127	26	14			0										AF	AF	ARF							P
ETH2017	ETH	3695	ETH3695	10	1	2017	H2_IN	House	S7	H2_INS7	Crocidura olivieri	CO	YES				S		M	AN	27	113	58	14	4			0									Spleen especially liver not smooth	AF	AF	ARF							P
ETH2017	ETH	3696	ETH3696	10	1	2017	H5_IN	House	S7	H5_INS7	Stenocephalemys albipes	SA	YES				S		M	AN	34	96	102	20	12			0										AF	AF	ARF							P
ETH2017	ETH	3697	ETH3697	10	1	2017	H6_IN	House	S7	H6_INS7	Stenocephalemys albipes	SA	YES				S		M	AN	19	95	98	22	12			0										AF	AF	ARF							P
ETH2017	ETH	3698	ETH3698	10	1	2017	H8_IN	House	S7	H8_INS7	Rattus rattus	RR	YES				S		M	SN	110	163	171	30	19			0										AF	AF	ARF							P
ETH2017	ETH	3699	ETH3699	10	1	2017	H8_IN	House	S7	H8_INS7	Rattus rattus	RR	YES				S		M	AN	80	143	178	28	15			0										AF	AF	ARF							P
ETH2017	ETH	3700	ETH3700	10	1	2017	H9_IN	House	S7	H9_INS7	Stenocephalemys albipes	SA	YES				S		M	AN	37	110	134	19	14			0										AF	AF	ARF							P
ETH2017	ETH	3701	ETH3701	10	1	2017	F4_OUT	Cultivation field	S7	F4_OUTS7	Rattus rattus	RR	YES				S		M	SV	76	151	162	27	13			0										AF	AF	ARF							P
ETH2017	ETH	3702	ETH3702	11	1	2017	H3_IN	House	S7	H3_INS7	Stenocephalemys albipes	SA	YES				S		M	AN	21	82	87	18	12			0									Black spleen	AF	AF	ARF							P
ETH2017	ETH	3703	ETH3703	11	1	2017	H3_IN	House	S7	H3_INS7	Stenocephalemys albipes	SA	YES				S		M	AN	23	78	93	15	10			0										AF	AF	ARF							P
ETH2017	ETH	3704	ETH3704	11	1	2017	H5_IN	House	S7	H5_INS7	Stenocephalemys albipes	SA	YES				S		M	AN	31	96	111	20	11			0										AF	AF	ARF							P
ETH2017	ETH	3705	ETH3705	11	1	2017	H6_IN	House	S7	H6_INS7	Rattus rattus	RR	YES				S		M	AN	33	106	13	21	13			0										AF	AF	ARF							P
ETH2017	ETH	3706	ETH3706	11	1	2017	F3	Cultivation field	S7	F3S7	Mus mahomet	MM	YES	Positive	-		S		M	AN	9	69	45	60	6			0										AF	AF	ARF							P
ETH2017	ETH	3707	ETH3707	11	1	2017	H5_IN	House	S7	H5_INS7	Stenocephalemys albipes	SA	YES				S		M	AN	26	64	89	23	11			0										AF	AF	ARF							P
ETH2017	ETH	3708	ETH3708	11	1	2017	H8_IN	House	S7	H8_INS7	Stenocephalemys albipes	SA	YES				S		F	OSN	61	124	159	27	17			0										AF	AF	ARF							P
ETH2017	ETH	3709	ETH3709	11	1	2017	H7_IN	House	S7	H7_INS7	Rattus rattus	RR	YES				S		F	OLY	93	147	172	31	17			0									Liver not smooth	AF	AF	ARF							P
ETH2017	ETH	3710	ETH3710	11	1	2017	F4_IN	House	S7	F4_INS7	Lophuromys chrysopus	LC	YES				S		F	OSN	64	123	27	19	14			0										AF	AF	ARF							P
ETH2017	ETH	3711	ETH3711	11	1	2017	F4_IN	House	S7	F4_INS7	Rattus rattus	RR	YES				S		F	OSN	59	133	43	16	14			0										AF	AF	ARF							P
ETH2017	ETH	3712	ETH3712	11	1	2017	F4_IN	House	S7	F4_INS7	Rattus rattus	RR	YES				S		F	OSN	72	141	160	27	16			0										AF	AF	ARF							P
ETH2017	ETH	3713	ETH3713	11	1	2017	F4_IN	House	S7	F4_INS7	Rattus rattus	RR	YES				S		M	AN	50	134	156	23	15			0										AF	AF	ARF							P
ETH2017	ETH	3714	ETH3714	11	1	2017	F4_IN	House	S7	F4_INS7	Rattus rattus	RR	YES				S		M	AN	74	127	146	24	14			0										AF	AF	ARF							P
ETH2017	ETH	3715	ETH3715	11	1	2017	F4_IN	House	S7	F4_INS7	Rattus rattus	RR	YES				S		F	OSN	36	115	133	23	12			0										AF	AF	ARF							P
ETH2017	ETH	3716	ETH3716	11	1	2017	F4_IN	House	S7	F4_INS7	Rattus rattus	RR	YES				S		M	AN	42	122	135	24	16			0										AF	AF	ARF							P
ETH2017	ETH	3717	ETH3717	11	1	2017	F4_IN	House	S7	F4_INS7	Rattus rattus	RR	YES				S		M	AN	33	106	127	20	13			0										AF	AF	ARF							P
ETH2017	ETH	3718	ETH3718	11	1	2017	OH	Hyrax	S7	OHS7	Heterohyrax brucei	PC	YES																									AF	AF	ARF							P
ETH2017	ETH	3719	ETH3719	11	1	2017	OH	Hyrax	S7	OHS7	Heterohyrax brucei	PC	YES	Positive	LA																							AF	AF	ARF							P
ETH2017	ETH	3720	ETH3720	11	1	2017	OH	Hyrax	S7	OHS7	Heterohyrax brucei	PC	YES																									AF	AF	ARF							P
ETH2017	ETH	3721	ETH3721			2017																																AF	AF	ARF							P
ETH2017	ETH	3722	ETH3722			2017																																AF	AF	ARF							P
ETH2017	ETH	3723	ETH3723			2017
ETH2017	ETH	3724	ETH3724			2017
ETH2017	ETH	3725	ETH3725			2017
ETH2017	ETH	3726	ETH3726			2017
ETH2017	ETH	3727	ETH3727			2017
ETH2017	ETH	3728	ETH3728			2017
ETH2017	ETH	3729	ETH3729			2017
ETH2017	ETH	3730	ETH3730			2017
ETH2017	ETH	3731	ETH3731			2017
ETH2017	ETH	3732	ETH3732			2017
ETH2017	ETH	3733	ETH3733			2017
ETH2017	ETH	3734	ETH3734			2017
ETH2017	ETH	3735	ETH3735			2017
ETH2017	ETH	3736	ETH3736			2017
ETH2017	ETH	3737	ETH3737			2017
ETH2017	ETH	3738	ETH3738			2017
ETH2017	ETH	3739	ETH3739			2017
ETH2017	ETH	3740	ETH3740			2017
ETH2017	ETH	3741	ETH3741			2017
ETH2017	ETH	3742	ETH3742			2017
ETH2017	ETH	3743	ETH3743			2017
ETH2017	ETH	3744	ETH3744			2017
ETH2017	ETH	3745	ETH3745			2017
ETH2017	ETH	3746	ETH3746			2017
ETH2017	ETH	3747	ETH3747			2017
ETH2017	ETH	3748	ETH3748			2017
ETH2017	ETH	3749	ETH3749			2017
ETH2017	ETH	3750	ETH3750			2017
ETH2017	ETH	3751	ETH3751			2017
ETH2017	ETH	3752	ETH3752			2017
ETH2017	ETH	3753	ETH3753			2017
ETH2017	ETH	3754	ETH3754			2017
ETH2017	ETH	3755	ETH3755			2017
ETH2017	ETH	3756	ETH3756			2017
ETH2017	ETH	3757	ETH3757			2017
ETH2017	ETH	3758	ETH3758			2017
ETH2017	ETH	3759	ETH3759			2017
ETH2017	ETH	3760	ETH3760			2017
ETH2017	ETH	3761	ETH3761			2017
ETH2017	ETH	3762	ETH3762			2017
ETH2017	ETH	3763	ETH3763			2017
ETH2017	ETH	3764	ETH3764			2017
ETH2017	ETH	3765	ETH3765			2017
ETH2017	ETH	3766	ETH3766			2017
ETH2017	ETH	3767	ETH3767			2017
ETH2017	ETH	3768	ETH3768			2017
ETH2017	ETH	3769	ETH3769			2017
ETH2017	ETH	3770	ETH3770			2017
ETH2017	ETH	3771	ETH3771			2017
ETH2017	ETH	3772	ETH3772			2017
ETH2017	ETH	3773	ETH3773			2017
ETH2017	ETH	3774	ETH3774			2017
ETH2017	ETH	3775	ETH3775			2017
ETH2017	ETH	3776	ETH3776			2017
ETH2017	ETH	3777	ETH3777			2017
ETH2017	ETH	3778	ETH3778			2017
ETH2017	ETH	3779	ETH3779			2017
ETH2017	ETH	3780	ETH3780			2017
ETH2017	ETH	3781	ETH3781			2017
ETH2017	ETH	3782	ETH3782			2017
ETH2017	ETH	3783	ETH3783			2017
ETH2017	ETH	3784	ETH3784			2017
ETH2017	ETH	3785	ETH3785			2017
ETH2017	ETH	3786	ETH3786			2017
ETH2017	ETH	3787	ETH3787			2017
ETH2017	ETH	3788	ETH3788			2017
ETH2017	ETH	3789	ETH3789			2017
ETH2017	ETH	3790	ETH3790			2017
ETH2017	ETH	3791	ETH3791			2017
ETH2017	ETH	3792	ETH3792			2017
ETH2017	ETH	3793	ETH3793			2017
ETH2017	ETH	3794	ETH3794			2017
ETH2017	ETH	3795	ETH3795			2017
ETH2017	ETH	3796	ETH3796			2017
ETH2017	ETH	3797	ETH3797			2017
ETH2017	ETH	3798	ETH3798			2017
ETH2017	ETH	3799	ETH3799			2017
ETH2017	ETH	3800	ETH3800			2017
ETH2017	ETH	3801	ETH3801			2017
ETH2017	ETH	3802	ETH3802			2017
ETH2017	ETH	3803	ETH3803			2017
ETH2017	ETH	3804	ETH3804			2017
ETH2017	ETH	3805	ETH3805			2017
ETH2017	ETH	3806	ETH3806			2017
ETH2017	ETH	3807	ETH3807			2017
ETH2017	ETH	3808	ETH3808			2017
ETH2017	ETH	3809	ETH3809			2017
ETH2017	ETH	3810	ETH3810			2017
ETH2017	ETH	3811	ETH3811			2017
ETH2017	ETH	3812	ETH3812			2017
ETH2017	ETH	3813	ETH3813			2017
ETH2017	ETH	3814	ETH3814			2017
ETH2017	ETH	3815	ETH3815			2017
ETH2017	ETH	3816	ETH3816			2017
ETH2017	ETH	3817	ETH3817			2017
ETH2017	ETH	3818	ETH3818			2017
ETH2017	ETH	3819	ETH3819			2017
ETH2017	ETH	3820	ETH3820			2017
ETH2017	ETH	3821	ETH3821			2017
ETH2017	ETH	3822	ETH3822			2017
ETH2017	ETH	3823	ETH3823			2017
ETH2017	ETH	3824	ETH3824			2017
ETH2017	ETH	3825	ETH3825			2017
ETH2017	ETH	3826	ETH3826			2017
ETH2017	ETH	3827	ETH3827			2017
ETH2017	ETH	3828	ETH3828			2017
ETH2017	ETH	3829	ETH3829			2017
ETH2017	ETH	3830	ETH3830			2017
ETH2017	ETH	3831	ETH3831			2017
ETH2017	ETH	3832	ETH3832			2017
ETH2017	ETH	3833	ETH3833			2017
ETH2017	ETH	3834	ETH3834			2017
ETH2017	ETH	3835	ETH3835			2017
ETH2017	ETH	3836	ETH3836			2017
ETH2017	ETH	3837	ETH3837			2017
ETH2017	ETH	3838	ETH3838			2017
ETH2017	ETH	3839	ETH3839			2017
ETH2017	ETH	3840	ETH3840			2017
ETH2017	ETH	3841	ETH3841			2017
ETH2017	ETH	3842	ETH3842			2017
ETH2017	ETH	3843	ETH3843			2017
ETH2017	ETH	3844	ETH3844			2017
ETH2017	ETH	3845	ETH3845			2017
ETH2017	ETH	3846	ETH3846			2017
ETH2017	ETH	3847	ETH3847			2017
ETH2017	ETH	3848	ETH3848			2017
ETH2017	ETH	3849	ETH3849			2017
ETH2017	ETH	3850	ETH3850			2017
ETH2017	ETH	3851	ETH3851			2017
ETH2017	ETH	3852	ETH3852			2017
ETH2017	ETH	3853	ETH3853			2017
ETH2017	ETH	3854	ETH3854			2017
ETH2017	ETH	3855	ETH3855			2017
ETH2017	ETH	3856	ETH3856			2017
ETH2017	ETH	3857	ETH3857			2017
ETH2017	ETH	3858	ETH3858			2017
ETH2017	ETH	3859	ETH3859			2017
ETH2017	ETH	3860	ETH3860			2017
ETH2017	ETH	3861	ETH3861			2017
ETH2017	ETH	3862	ETH3862			2017
ETH2017	ETH	3863	ETH3863			2017
ETH2017	ETH	3864	ETH3864			2017
ETH2017	ETH	3865	ETH3865			2017
ETH2017	ETH	3866	ETH3866			2017
ETH2017	ETH	3867	ETH3867			2017
ETH2017	ETH	3868	ETH3868			2017
ETH2017	ETH	3869	ETH3869			2017
ETH2017	ETH	3870	ETH3870			2017
ETH2017	ETH	3871	ETH3871			2017
ETH2017	ETH	3872	ETH3872			2017
ETH2017	ETH	3873	ETH3873			2017
ETH2017	ETH	3874	ETH3874			2017
ETH2017	ETH	3875	ETH3875			2017
ETH2017	ETH	3876	ETH3876			2017
ETH2017	ETH	3877	ETH3877			2017
ETH2017	ETH	3878	ETH3878			2017
ETH2017	ETH	3879	ETH3879			2017
ETH2017	ETH	3880	ETH3880			2017
ETH2017	ETH	3881	ETH3881			2017
ETH2017	ETH	3882	ETH3882			2017
ETH2017	ETH	3883	ETH3883			2017
ETH2017	ETH	3884	ETH3884			2017
ETH2017	ETH	3885	ETH3885			2017
ETH2017	ETH	3886	ETH3886			2017
ETH2017	ETH	3887	ETH3887			2017
ETH2017	ETH	3888	ETH3888			2017
ETH2017	ETH	3889	ETH3889			2017
ETH2017	ETH	3890	ETH3890			2017
ETH2017	ETH	3891	ETH3891			2017
ETH2017	ETH	3892	ETH3892			2017
ETH2017	ETH	3893	ETH3893			2017
ETH2017	ETH	3894	ETH3894			2017
ETH2017	ETH	3895	ETH3895			2017
ETH2017	ETH	3896	ETH3896			2017
ETH2017	ETH	3897	ETH3897			2017
ETH2017	ETH	3898	ETH3898			2017
ETH2017	ETH	3899	ETH3899			2017
ETH2017	ETH	3900	ETH3900			2017
ETH2017	ETH	3901	ETH3901			2017
ETH2017	ETH	3902	ETH3902			2017
ETH2017	ETH	3903	ETH3903			2017
ETH2017	ETH	3904	ETH3904			2017
ETH2017	ETH	3905	ETH3905			2017
ETH2017	ETH	3906	ETH3906			2017
ETH2017	ETH	3907	ETH3907			2017
ETH2017	ETH	3908	ETH3908			2017
ETH2017	ETH	3909	ETH3909			2017
ETH2017	ETH	3910	ETH3910			2017
ETH2017	ETH	3911	ETH3911			2017
ETH2017	ETH	3912	ETH3912			2017
ETH2017	ETH	3913	ETH3913			2017
ETH2017	ETH	3914	ETH3914			2017
ETH2017	ETH	3915	ETH3915			2017
ETH2017	ETH	3916	ETH3916			2017
ETH2017	ETH	3917	ETH3917			2017
ETH2017	ETH	3918	ETH3918			2017
ETH2017	ETH	3919	ETH3919			2017
ETH2017	ETH	3920	ETH3920			2017
ETH2017	ETH	3921	ETH3921			2017
ETH2017	ETH	3922	ETH3922			2017
ETH2017	ETH	3923	ETH3923			2017
ETH2017	ETH	3924	ETH3924			2017
ETH2017	ETH	3925	ETH3925			2017
ETH2017	ETH	3926	ETH3926			2017
ETH2017	ETH	3927	ETH3927			2017
ETH2017	ETH	3928	ETH3928			2017
ETH2017	ETH	3929	ETH3929			2017
ETH2017	ETH	3930	ETH3930			2017
ETH2017	ETH	3931	ETH3931			2017
ETH2017	ETH	3932	ETH3932			2017
ETH2017	ETH	3933	ETH3933			2017
ETH2017	ETH	3934	ETH3934			2017
ETH2017	ETH	3935	ETH3935			2017
ETH2017	ETH	3936	ETH3936			2017
ETH2017	ETH	3937	ETH3937			2017
ETH2017	ETH	3938	ETH3938			2017
ETH2017	ETH	3939	ETH3939			2017
ETH2017	ETH	3940	ETH3940			2017
ETH2017	ETH	3941	ETH3941			2017
ETH2017	ETH	3942	ETH3942			2017
ETH2017	ETH	3943	ETH3943			2017
ETH2017	ETH	3944	ETH3944			2017
ETH2017	ETH	3945	ETH3945			2017
ETH2017	ETH	3946	ETH3946			2017
ETH2017	ETH	3947	ETH3947			2017
ETH2017	ETH	3948	ETH3948			2017
ETH2017	ETH	3949	ETH3949			2017
ETH2017	ETH	3950	ETH3950			2017
ETH2017	ETH	3951	ETH3951			2017
ETH2017	ETH	3952	ETH3952			2017
ETH2017	ETH	3953	ETH3953			2017
ETH2017	ETH	3954	ETH3954			2017
ETH2017	ETH	3955	ETH3955			2017
ETH2017	ETH	3956	ETH3956			2017
ETH2017	ETH	3957	ETH3957			2017
ETH2017	ETH	3958	ETH3958			2017
ETH2017	ETH	3959	ETH3959			2017
ETH2017	ETH	3960	ETH3960			2017
ETH2017	ETH	3961	ETH3961			2017
ETH2017	ETH	3962	ETH3962			2017
ETH2017	ETH	3963	ETH3963			2017
ETH2017	ETH	3964	ETH3964			2017
ETH2017	ETH	3965	ETH3965			2017
ETH2017	ETH	3966	ETH3966			2017
ETH2017	ETH	3967	ETH3967			2017
ETH2017	ETH	3968	ETH3968			2017
ETH2017	ETH	3969	ETH3969			2017
ETH2017	ETH	3970	ETH3970			2017
ETH2017	ETH	3971	ETH3971			2017
ETH2017	ETH	3972	ETH3972			2017
ETH2017	ETH	3973	ETH3973			2017
ETH2017	ETH	3974	ETH3974			2017
ETH2017	ETH	3975	ETH3975			2017
ETH2017	ETH	3976	ETH3976			2017
ETH2017	ETH	3977	ETH3977			2017
ETH2017	ETH	3978	ETH3978			2017
ETH2017	ETH	3979	ETH3979			2017
ETH2017	ETH	3980	ETH3980			2017
ETH2017	ETH	3981	ETH3981			2017
ETH2017	ETH	3982	ETH3982			2017
ETH2017	ETH	3983	ETH3983			2017
ETH2017	ETH	3984	ETH3984			2017
ETH2017	ETH	3985	ETH3985			2017
ETH2017	ETH	3986	ETH3986			2017
ETH2017	ETH	3987	ETH3987			2017
ETH2017	ETH	3988	ETH3988			2017
ETH2017	ETH	3989	ETH3989			2017
ETH2017	ETH	3990	ETH3990			2017
ETH2017	ETH	3991	ETH3991			2017
ETH2017	ETH	3992	ETH3992			2017
ETH2017	ETH	3993	ETH3993			2017
ETH2017	ETH	3994	ETH3994			2017
ETH2017	ETH	3995	ETH3995			2017
ETH2017	ETH	3996	ETH3996			2017
ETH2017	ETH	3997	ETH3997			2017
ETH2017	ETH	3998	ETH3998			2017
ETH2017	ETH	3999	ETH3999			2017
ETH2017	ETH	4000	ETH4000			2017
ETH2017	ETH	4001	ETH4001			2017
ETH2017	ETH	4002	ETH4002			2017
ETH2017	ETH	4003	ETH4003			2017
ETH2017	ETH	4004	ETH4004			2017
ETH2017	ETH	4005	ETH4005			2017
ETH2017	ETH	4006	ETH4006			2017
ETH2017	ETH	4007	ETH4007			2017
ETH2017	ETH	4008	ETH4008			2017
ETH2017	ETH	4009	ETH4009			2017
ETH2017	ETH	4010	ETH4010			2017
ETH2017	ETH	4011	ETH4011			2017
ETH2017	ETH	4012	ETH4012			2017
ETH2017	ETH	4013	ETH4013			2017
ETH2017	ETH	4014	ETH4014			2017
ETH2017	ETH	4015	ETH4015			2017
ETH2017	ETH	4016	ETH4016			2017
ETH2017	ETH	4017	ETH4017			2017
ETH2017	ETH	4018	ETH4018			2017
ETH2017	ETH	4019	ETH4019			2017
ETH2017	ETH	4020	ETH4020			2017
ETH2017	ETH	4021	ETH4021			2017
ETH2017	ETH	4022	ETH4022			2017
ETH2017	ETH	4023	ETH4023			2017
ETH2017	ETH	4024	ETH4024			2017
ETH2017	ETH	4025	ETH4025			2017
ETH2017	ETH	4026	ETH4026			2017
ETH2017	ETH	4027	ETH4027			2017
ETH2017	ETH	4028	ETH4028			2017
ETH2017	ETH	4029	ETH4029			2017
ETH2017	ETH	4030	ETH4030			2017
ETH2017	ETH	4031	ETH4031			2017
ETH2017	ETH	4032	ETH4032			2017
ETH2017	ETH	4033	ETH4033			2017
ETH2017	ETH	4034	ETH4034			2017
ETH2017	ETH	4035	ETH4035			2017
ETH2017	ETH	4036	ETH4036			2017
ETH2017	ETH	4037	ETH4037			2017
ETH2017	ETH	4038	ETH4038			2017
ETH2017	ETH	4039	ETH4039			2017
ETH2017	ETH	4040	ETH4040			2017
ETH2017	ETH	4041	ETH4041			2017
ETH2017	ETH	4042	ETH4042			2017
ETH2017	ETH	4043	ETH4043			2017
ETH2017	ETH	4044	ETH4044			2017
ETH2017	ETH	4045	ETH4045			2017
ETH2017	ETH	4046	ETH4046			2017
ETH2017	ETH	4047	ETH4047			2017
ETH2017	ETH	4048	ETH4048			2017
ETH2017	ETH	4049	ETH4049			2017
ETH2017	ETH	4050	ETH4050			2017
ETH2017	ETH	4051	ETH4051			2017
ETH2017	ETH	4052	ETH4052			2017
ETH2017	ETH	4053	ETH4053			2017
ETH2017	ETH	4054	ETH4054			2017
ETH2017	ETH	4055	ETH4055			2017
ETH2017	ETH	4056	ETH4056			2017
ETH2017	ETH	4057	ETH4057			2017
ETH2017	ETH	4058	ETH4058			2017
ETH2017	ETH	4059	ETH4059			2017
ETH2017	ETH	4060	ETH4060			2017
ETH2017	ETH	4061	ETH4061			2017
ETH2017	ETH	4062	ETH4062			2017
ETH2017	ETH	4063	ETH4063			2017
ETH2017	ETH	4064	ETH4064			2017
ETH2017	ETH	4065	ETH4065			2017
ETH2017	ETH	4066	ETH4066			2017
ETH2017	ETH	4067	ETH4067			2017
ETH2017	ETH	4068	ETH4068			2017
ETH2017	ETH	4069	ETH4069			2017
ETH2017	ETH	4070	ETH4070			2017
ETH2017	ETH	4071	ETH4071			2017
ETH2017	ETH	4072	ETH4072			2017
ETH2017	ETH	4073	ETH4073			2017
ETH2017	ETH	4074	ETH4074			2017
ETH2017	ETH	4075	ETH4075			2017
ETH2017	ETH	4076	ETH4076			2017
ETH2017	ETH	4077	ETH4077			2017
ETH2017	ETH	4078	ETH4078			2017
ETH2017	ETH	4079	ETH4079			2017
ETH2017	ETH	4080	ETH4080			2017
ETH2017	ETH	4081	ETH4081			2017
ETH2017	ETH	4082	ETH4082			2017
ETH2017	ETH	4083	ETH4083			2017
ETH2017	ETH	4084	ETH4084			2017
ETH2017	ETH	4085	ETH4085			2017
ETH2017	ETH	4086	ETH4086			2017
ETH2017	ETH	4087	ETH4087			2017
ETH2017	ETH	4088	ETH4088			2017
ETH2017	ETH	4089	ETH4089			2017
ETH2017	ETH	4090	ETH4090			2017
ETH2017	ETH	4091	ETH4091			2017
ETH2017	ETH	4092	ETH4092			2017
ETH2017	ETH	4093	ETH4093			2017
ETH2017	ETH	4094	ETH4094			2017
ETH2017	ETH	4095	ETH4095			2017
ETH2017	ETH	4096	ETH4096			2017
ETH2017	ETH	4097	ETH4097			2017
ETH2017	ETH	4098	ETH4098			2017
ETH2017	ETH	4099	ETH4099			2017
ETH2017	ETH	4100	ETH4100			2017
ETH2017	ETH	4101	ETH4101			2017
ETH2017	ETH	4102	ETH4102			2017
ETH2017	ETH	4103	ETH4103			2017
ETH2017	ETH	4104	ETH4104			2017
ETH2017	ETH	4105	ETH4105			2017
ETH2017	ETH	4106	ETH4106			2017
ETH2017	ETH	4107	ETH4107			2017
ETH2017	ETH	4108	ETH4108			2017
ETH2017	ETH	4109	ETH4109			2017
ETH2017	ETH	4110	ETH4110			2017
ETH2017	ETH	4111	ETH4111			2017
ETH2017	ETH	4112	ETH4112			2017
ETH2017	ETH	4113	ETH4113			2017
ETH2017	ETH	4114	ETH4114			2017
ETH2017	ETH	4115	ETH4115			2017
ETH2017	ETH	4116	ETH4116			2017
ETH2017	ETH	4117	ETH4117			2017
ETH2017	ETH	4118	ETH4118			2017
ETH2017	ETH	4119	ETH4119			2017
ETH2017	ETH	4120	ETH4120			2017
ETH2017	ETH	4121	ETH4121			2017
ETH2017	ETH	4122	ETH4122			2017
ETH2017	ETH	4123	ETH4123			2017
ETH2017	ETH	4124	ETH4124			2017
ETH2017	ETH	4125	ETH4125			2017
ETH2017	ETH	4126	ETH4126			2017
ETH2017	ETH	4127	ETH4127			2017
ETH2017	ETH	4128	ETH4128			2017
ETH2017	ETH	4129	ETH4129			2017
ETH2017	ETH	4130	ETH4130			2017
ETH2017	ETH	4131	ETH4131			2017
ETH2017	ETH	4132	ETH4132			2017
ETH2017	ETH	4133	ETH4133			2017
ETH2017	ETH	4134	ETH4134			2017
ETH2017	ETH	4135	ETH4135			2017
ETH2017	ETH	4136	ETH4136			2017
ETH2017	ETH	4137	ETH4137			2017
ETH2017	ETH	4138	ETH4138			2017
ETH2017	ETH	4139	ETH4139			2017
ETH2017	ETH	4140	ETH4140			2017
ETH2017	ETH	4141	ETH4141			2017
ETH2017	ETH	4142	ETH4142			2017
ETH2017	ETH	4143	ETH4143			2017
ETH2017	ETH	4144	ETH4144			2017
ETH2017	ETH	4145	ETH4145			2017
ETH2017	ETH	4146	ETH4146			2017
ETH2017	ETH	4147	ETH4147			2017
ETH2017	ETH	4148	ETH4148			2017
ETH2017	ETH	4149	ETH4149			2017
ETH2017	ETH	4150	ETH4150			2017
ETH2017	ETH	4151	ETH4151			2017
ETH2017	ETH	4152	ETH4152			2017
ETH2017	ETH	4153	ETH4153			2017
ETH2017	ETH	4154	ETH4154			2017
ETH2017	ETH	4155	ETH4155			2017
ETH2017	ETH	4156	ETH4156			2017
ETH2017	ETH	4157	ETH4157			2017
ETH2017	ETH	4158	ETH4158			2017
ETH2017	ETH	4159	ETH4159			2017
ETH2017	ETH	4160	ETH4160			2017
ETH2017	ETH	4161	ETH4161			2017
ETH2017	ETH	4162	ETH4162			2017
ETH2017	ETH	4163	ETH4163			2017
ETH2017	ETH	4164	ETH4164			2017
ETH2017	ETH	4165	ETH4165			2017
ETH2017	ETH	4166	ETH4166			2017
ETH2017	ETH	4167	ETH4167			2017
ETH2017	ETH	4168	ETH4168			2017
ETH2017	ETH	4169	ETH4169			2017
ETH2017	ETH	4170	ETH4170			2017
ETH2017	ETH	4171	ETH4171			2017
ETH2017	ETH	4172	ETH4172			2017
ETH2017	ETH	4173	ETH4173			2017
ETH2017	ETH	4174	ETH4174			2017
ETH2017	ETH	4175	ETH4175			2017
ETH2017	ETH	4176	ETH4176			2017
ETH2017	ETH	4177	ETH4177			2017
ETH2017	ETH	4178	ETH4178			2017
ETH2017	ETH	4179	ETH4179			2017
ETH2017	ETH	4180	ETH4180			2017
ETH2017	ETH	4181	ETH4181			2017
ETH2017	ETH	4182	ETH4182			2017
ETH2017	ETH	4183	ETH4183			2017
ETH2017	ETH	4184	ETH4184			2017
ETH2017	ETH	4185	ETH4185			2017
ETH2017	ETH	4186	ETH4186			2017
ETH2017	ETH	4187	ETH4187			2017
ETH2017	ETH	4188	ETH4188			2017
ETH2017	ETH	4189	ETH4189			2017
ETH2017	ETH	4190	ETH4190			2017
ETH2017	ETH	4191	ETH4191			2017
ETH2017	ETH	4192	ETH4192			2017
ETH2017	ETH	4193	ETH4193			2017
ETH2017	ETH	4194	ETH4194			2017
ETH2017	ETH	4195	ETH4195			2017
ETH2017	ETH	4196	ETH4196			2017
ETH2017	ETH	4197	ETH4197			2017
ETH2017	ETH	4198	ETH4198			2017
ETH2017	ETH	4199	ETH4199			2017
ETH2017	ETH	4200	ETH4200			2017
ETH2017	ETH	4201	ETH4201			2017
ETH2017	ETH	4202	ETH4202			2017
ETH2017	ETH	4203	ETH4203			2017
ETH2017	ETH	4204	ETH4204			2017
ETH2017	ETH	4205	ETH4205			2017
ETH2017	ETH	4206	ETH4206			2017
ETH2017	ETH	4207	ETH4207			2017
ETH2017	ETH	4208	ETH4208			2017
ETH2017	ETH	4209	ETH4209			2017
ETH2017	ETH	4210	ETH4210			2017
ETH2017	ETH	4211	ETH4211			2017
ETH2017	ETH	4212	ETH4212			2017
ETH2017	ETH	4213	ETH4213			2017
ETH2017	ETH	4214	ETH4214			2017
ETH2017	ETH	4215	ETH4215			2017
ETH2017	ETH	4216	ETH4216			2017
ETH2017	ETH	4217	ETH4217			2017
ETH2017	ETH	4218	ETH4218			2017
ETH2017	ETH	4219	ETH4219			2017
ETH2017	ETH	4220	ETH4220			2017
ETH2017	ETH	4221	ETH4221			2017
ETH2017	ETH	4222	ETH4222			2017
ETH2017	ETH	4223	ETH4223			2017
ETH2017	ETH	4224	ETH4224			2017
ETH2017	ETH	4225	ETH4225			2017
ETH2017	ETH	4226	ETH4226			2017
ETH2017	ETH	4227	ETH4227			2017
ETH2017	ETH	4228	ETH4228			2017
ETH2017	ETH	4229	ETH4229			2017
ETH2017	ETH	4230	ETH4230			2017
ETH2017	ETH	4231	ETH4231			2017
ETH2017	ETH	4232	ETH4232			2017
ETH2017	ETH	4233	ETH4233			2017
ETH2017	ETH	4234	ETH4234			2017
ETH2017	ETH	4235	ETH4235			2017
ETH2017	ETH	4236	ETH4236			2017
ETH2017	ETH	4237	ETH4237			2017
ETH2017	ETH	4238	ETH4238			2017
ETH2017	ETH	4239	ETH4239			2017
ETH2017	ETH	4240	ETH4240			2017
ETH2017	ETH	4241	ETH4241			2017
ETH2017	ETH	4242	ETH4242			2017
ETH2017	ETH	4243	ETH4243			2017
ETH2017	ETH	4244	ETH4244			2017
ETH2017	ETH	4245	ETH4245			2017
ETH2017	ETH	4246	ETH4246			2017
ETH2017	ETH	4247	ETH4247			2017
ETH2017	ETH	4248	ETH4248			2017
ETH2017	ETH	4249	ETH4249			2017
ETH2017	ETH	4250	ETH4250			2017
ETH2017	ETH	4251	ETH4251			2017
ETH2017	ETH	4252	ETH4252			2017
ETH2017	ETH	4253	ETH4253			2017
ETH2017	ETH	4254	ETH4254			2017
ETH2017	ETH	4255	ETH4255			2017
ETH2017	ETH	4256	ETH4256			2017
ETH2017	ETH	4257	ETH4257			2017
ETH2017	ETH	4258	ETH4258			2017
ETH2017	ETH	4259	ETH4259			2017
ETH2017	ETH	4260	ETH4260			2017
ETH2017	ETH	4261	ETH4261			2017
ETH2017	ETH	4262	ETH4262			2017
ETH2017	ETH	4263	ETH4263			2017
ETH2017	ETH	4264	ETH4264			2017
ETH2017	ETH	4265	ETH4265			2017
ETH2017	ETH	4266	ETH4266			2017
ETH2017	ETH	4267	ETH4267			2017
ETH2017	ETH	4268	ETH4268			2017
ETH2017	ETH	4269	ETH4269			2017
ETH2017	ETH	4270	ETH4270			2017
ETH2017	ETH	4271	ETH4271			2017
ETH2017	ETH	4272	ETH4272			2017
ETH2017	ETH	4273	ETH4273			2017
ETH2017	ETH	4274	ETH4274			2017
ETH2017	ETH	4275	ETH4275			2017
ETH2017	ETH	4276	ETH4276			2017
ETH2017	ETH	4277	ETH4277			2017
ETH2017	ETH	4278	ETH4278			2017
ETH2017	ETH	4279	ETH4279			2017
ETH2017	ETH	4280	ETH4280			2017
ETH2017	ETH	4281	ETH4281			2017
ETH2017	ETH	4282	ETH4282			2017
ETH2017	ETH	4283	ETH4283			2017
ETH2017	ETH	4284	ETH4284			2017
ETH2017	ETH	4285	ETH4285			2017
ETH2017	ETH	4286	ETH4286			2017
ETH2017	ETH	4287	ETH4287			2017
ETH2017	ETH	4288	ETH4288			2017
ETH2017	ETH	4289	ETH4289			2017
ETH2017	ETH	4290	ETH4290			2017
ETH2017	ETH	4291	ETH4291			2017
ETH2017	ETH	4292	ETH4292			2017
ETH2017	ETH	4293	ETH4293			2017
ETH2017	ETH	4294	ETH4294			2017
ETH2017	ETH	4295	ETH4295			2017
ETH2017	ETH	4296	ETH4296			2017
ETH2017	ETH	4297	ETH4297			2017
ETH2017	ETH	4298	ETH4298			2017
ETH2017	ETH	4299	ETH4299			2017
ETH2017	ETH	4300	ETH4300			2017
ETH2017	ETH	4301	ETH4301			2017
ETH2017	ETH	4302	ETH4302			2017
ETH2017	ETH	4303	ETH4303			2017
ETH2017	ETH	4304	ETH4304			2017
ETH2017	ETH	4305	ETH4305			2017
ETH2017	ETH	4306	ETH4306			2017
ETH2017	ETH	4307	ETH4307			2017
ETH2017	ETH	4308	ETH4308			2017
ETH2017	ETH	4309	ETH4309			2017
ETH2017	ETH	4310	ETH4310			2017
ETH2017	ETH	4311	ETH4311			2017
ETH2017	ETH	4312	ETH4312			2017
ETH2017	ETH	4313	ETH4313			2017
ETH2017	ETH	4314	ETH4314			2017
ETH2017	ETH	4315	ETH4315			2017
ETH2017	ETH	4316	ETH4316			2017
ETH2017	ETH	4317	ETH4317			2017
ETH2017	ETH	4318	ETH4318			2017
ETH2017	ETH	4319	ETH4319			2017
ETH2017	ETH	4320	ETH4320			2017
ETH2017	ETH	4321	ETH4321			2017
ETH2017	ETH	4322	ETH4322			2017
ETH2017	ETH	4323	ETH4323			2017
ETH2017	ETH	4324	ETH4324			2017
ETH2017	ETH	4325	ETH4325			2017
ETH2017	ETH	4326	ETH4326			2017
ETH2017	ETH	4327	ETH4327			2017
ETH2017	ETH	4328	ETH4328			2017
ETH2017	ETH	4329	ETH4329			2017
ETH2017	ETH	4330	ETH4330			2017
ETH2017	ETH	4331	ETH4331			2017
ETH2017	ETH	4332	ETH4332			2017
ETH2017	ETH	4333	ETH4333			2017
[truncated: 16 more columns]
