# Supplementary material for: Ecology and seasonality of sandflies and potential reservoirs of cutaneous leishmaniasis in Ochollo, a hotspot in southern Ethiopia
Source: PLoS Negl Trop Dis. 2019 Aug 19;13(8):e0007667. doi: 10.1371/journal.pntd.0007667 (PMC6715250; doi:10.1371/journal.pntd.0007667)
Supplement: S3 Data — (XLSX) [file pntd.0007667.s009.xlsx]

## Sheet: L1-C
Logger 1 - Cave
Temperature										Humidity
Date/Time	Unit	Value	Unit	Value						Date/Time	Unit	Value
2017-09-17 10:07:01	F	78.941	C	26.0783						2017-09-17	%RH	65.706
2017-09-17 11:07:01	F	78.041	C	25.5783						2017-09-17	%RH	66.816
2017-09-17 12:07:01	F	78.041	C	25.5783						2017-09-17	%RH	65.657
2017-09-17 13:07:01	F	78.041	C	25.5783						2017-09-17	%RH	65.075
2017-09-17 14:07:01	F	78.941	C	26.0783						2017-09-17	%RH	62.781
2017-09-17 15:07:01	F	78.041	C	25.5783						2017-09-17	%RH	61.552
2017-09-17 16:07:01	F	78.041	C	25.5783						2017-09-17	%RH	62.732
2017-09-17 17:07:01	F	78.041	C	25.5783						2017-09-17	%RH	62.732
2017-09-17 18:07:01	F	78.041	C	25.5783						2017-09-17	%RH	62.143
2017-09-17 19:07:01	F	78.041	C	25.5783						2017-09-17	%RH	62.143
2017-09-17 20:07:01	F	78.041	C	25.5783						2017-09-17	%RH	62.732
2017-09-17 21:07:01	F	78.041	C	25.5783						2017-09-17	%RH	62.732
2017-09-17 22:07:01	F	78.041	C	25.5783						2017-09-17	%RH	62.732
2017-09-17 23:07:01	F	78.041	C	25.5783						2017-09-17	%RH	62.732
2017-09-18 00:07:01	F	78.041	C	25.5783						2017-09-18	%RH	63.32
2017-09-18 01:07:01	F	78.041	C	25.5783						2017-09-18	%RH	62.143
2017-09-18 02:07:01	F	78.041	C	25.5783						2017-09-18	%RH	62.732
2017-09-18 03:07:01	F	78.041	C	25.5783						2017-09-18	%RH	63.32
2017-09-18 04:07:01	F	78.041	C	25.5783						2017-09-18	%RH	62.732
2017-09-18 05:07:01	F	77.141	C	25.0783						2017-09-18	%RH	62.685
2017-09-18 06:07:01	F	77.141	C	25.0783						2017-09-18	%RH	62.685
2017-09-18 07:07:01	F	77.141	C	25.0783						2017-09-18	%RH	62.685
2017-09-18 08:07:01	F	77.141	C	25.0783						2017-09-18	%RH	62.685
2017-09-18 09:07:01	F	77.141	C	25.0783						2017-09-18	%RH	62.685
2017-09-18 10:07:01	F	77.141	C	25.0783						2017-09-18	%RH	62.095
2017-09-18 11:07:01	F	77.141	C	25.0783						2017-09-18	%RH	62.685
2017-09-18 12:07:01	F	77.141	C	25.0783						2017-09-18	%RH	62.685
2017-09-18 13:07:01	F	77.141	C	25.0783						2017-09-18	%RH	62.685
2017-09-18 14:07:01	F	78.941	C	26.0783						2017-09-18	%RH	60.415
2017-09-18 15:07:01	F	79.841	C	26.5783						2017-09-18	%RH	57.474
2017-09-18 16:07:01	F	79.841	C	26.5783						2017-09-18	%RH	57.474
2017-09-18 17:07:01	F	79.841	C	26.5783						2017-09-18	%RH	60.465
2017-09-18 18:07:01	F	78.941	C	26.0783						2017-09-18	%RH	61.601
2017-09-18 19:07:01	F	78.941	C	26.0783						2017-09-18	%RH	66.865
2017-09-18 20:07:01	F	78.941	C	26.0783						2017-09-18	%RH	65.124
2017-09-18 21:07:01	F	80.74	C	27.0778						2017-09-18	%RH	64.642
2017-09-18 22:07:01	F	80.74	C	27.0778						2017-09-18	%RH	62.883
2017-09-18 23:07:01	F	83.44	C	28.5778						2017-09-18	%RH	61.274
2017-09-19 00:07:01	F	81.64	C	27.5778						2017-09-19	%RH	60.57
2017-09-19 01:07:01	F	80.74	C	27.0778						2017-09-19	%RH	62.294
2017-09-19 02:07:01	F	79.841	C	26.5783						2017-09-19	%RH	64.006
2017-09-19 03:07:01	F	79.841	C	26.5783						2017-09-19	%RH	64.591
2017-09-19 04:07:01	F	78.941	C	26.0783						2017-09-19	%RH	65.124
2017-09-19 05:07:01	F	78.941	C	26.0783						2017-09-19	%RH	65.706
2017-09-19 06:07:01	F	78.041	C	25.5783						2017-09-19	%RH	67.394
2017-09-19 07:07:01	F	78.041	C	25.5783						2017-09-19	%RH	66.816
2017-09-19 08:07:01	F	78.041	C	25.5783						2017-09-19	%RH	66.237
2017-09-19 09:07:01	F	78.941	C	26.0783						2017-09-19	%RH	65.124
2017-09-19 10:07:01	F	79.841	C	26.5783						2017-09-19	%RH	65.756
2017-09-19 11:07:01	F	79.841	C	26.5783						2017-09-19	%RH	64.591
2017-09-19 12:07:01	F	81.64	C	27.5778						2017-09-19	%RH	62.936
2017-09-19 13:07:01	F	82.54	C	28.0778						2017-09-19	%RH	60.624
2017-09-19 14:07:01	F	83.44	C	28.5778						2017-09-19	%RH	60.085
2017-09-19 15:07:01	F	84.34	C	29.0778						2017-09-19	%RH	58.946
2017-09-19 16:07:01	F	84.34	C	29.0778						2017-09-19	%RH	58.346
2017-09-19 17:07:01	F	84.34	C	29.0778						2017-09-19	%RH	57.142
2017-09-19 18:07:01	F	83.44	C	28.5778						2017-09-19	%RH	57.085
2017-09-19 19:07:01	F	82.54	C	28.0778						2017-09-19	%RH	57.03
2017-09-19 20:07:01	F	82.54	C	28.0778						2017-09-19	%RH	58.234
2017-09-19 21:07:01	F	81.64	C	27.5778						2017-09-19	%RH	58.78
2017-09-19 22:07:01	F	81.64	C	27.5778						2017-09-19	%RH	59.378
2017-09-19 23:07:01	F	80.74	C	27.0778						2017-09-19	%RH	59.922
2017-09-20 00:07:01	F	80.74	C	27.0778						2017-09-20	%RH	60.517
2017-09-20 01:07:01	F	80.74	C	27.0778						2017-09-20	%RH	59.325
2017-09-20 02:07:01	F	80.74	C	27.0778						2017-09-20	%RH	61.111
2017-09-20 03:07:01	F	79.841	C	26.5783						2017-09-20	%RH	60.465
2017-09-20 04:07:01	F	79.841	C	26.5783						2017-09-20	%RH	61.059
2017-09-20 05:07:01	F	78.941	C	26.0783						2017-09-20	%RH	61.601
2017-09-20 06:07:01	F	78.941	C	26.0783						2017-09-20	%RH	61.601
2017-09-20 07:07:01	F	78.941	C	26.0783						2017-09-20	%RH	62.192
2017-09-20 08:07:01	F	78.041	C	25.5783						2017-09-20	%RH	62.143
2017-09-20 09:07:01	F	78.941	C	26.0783						2017-09-20	%RH	62.192
2017-09-20 10:07:01	F	78.941	C	26.0783						2017-09-20	%RH	62.781
2017-09-20 11:07:01	F	80.74	C	27.0778						2017-09-20	%RH	61.703
2017-09-20 12:07:01	F	82.54	C	28.0778						2017-09-20	%RH	59.432
2017-09-20 13:07:01	F	83.44	C	28.5778						2017-09-20	%RH	58.889
2017-09-20 14:07:01	F	84.34	C	29.0778						2017-09-20	%RH	58.346
2017-09-20 15:07:01	F	85.239	C	29.5772						2017-09-20	%RH	56.595
2017-09-20 16:07:01	F	85.239	C	29.5772						2017-09-20	%RH	55.382
2017-09-20 17:07:01	F	84.34	C	29.0778						2017-09-20	%RH	54.715
2017-09-20 18:07:01	F	83.44	C	28.5778						2017-09-20	%RH	55.875
2017-09-20 19:07:01	F	82.54	C	28.0778						2017-09-20	%RH	56.426
2017-09-20 20:07:01	F	82.54	C	28.0778						2017-09-20	%RH	57.03
2017-09-20 21:07:01	F	80.74	C	27.0778						2017-09-20	%RH	57.525
2017-09-20 22:07:01	F	80.74	C	27.0778						2017-09-20	%RH	59.325
2017-09-20 23:07:01	F	79.841	C	26.5783						2017-09-20	%RH	59.87
2017-09-21 00:07:01	F	79.841	C	26.5783						2017-09-21	%RH	59.87
2017-09-21 01:07:01	F	78.941	C	26.0783						2017-09-21	%RH	60.415
2017-09-21 02:07:01	F	78.041	C	25.5783						2017-09-21	%RH	61.552
2017-09-21 03:07:01	F	78.041	C	25.5783						2017-09-21	%RH	62.732
2017-09-21 04:07:01	F	78.041	C	25.5783						2017-09-21	%RH	63.32
2017-09-21 05:07:01	F	77.141	C	25.0783						2017-09-21	%RH	63.273
2017-09-21 06:07:01	F	77.141	C	25.0783						2017-09-21	%RH	63.859
2017-09-21 07:07:01	F	76.241	C	24.5783						2017-09-21	%RH	64.398
2017-09-21 08:07:01	F	77.141	C	25.0783						2017-09-21	%RH	63.859
2017-09-21 09:07:01	F	77.141	C	25.0783						2017-09-21	%RH	63.859
2017-09-21 10:07:01	F	77.141	C	25.0783						2017-09-21	%RH	63.273
2017-09-21 11:07:01	F	78.041	C	25.5783						2017-09-21	%RH	63.32
2017-09-21 12:07:01	F	78.941	C	26.0783						2017-09-21	%RH	62.192
2017-09-21 13:07:01	F	79.841	C	26.5783						2017-09-21	%RH	61.652
2017-09-21 14:07:01	F	80.74	C	27.0778						2017-09-21	%RH	59.922
2017-09-21 15:07:01	F	80.74	C	27.0778						2017-09-21	%RH	59.325
2017-09-21 16:07:01	F	81.64	C	27.5778						2017-09-21	%RH	58.18
2017-09-21 17:07:01	F	80.74	C	27.0778						2017-09-21	%RH	58.727
2017-09-21 18:07:01	F	80.74	C	27.0778						2017-09-21	%RH	59.325
2017-09-21 19:07:01	F	79.841	C	26.5783						2017-09-21	%RH	59.87
2017-09-21 20:07:01	F	78.941	C	26.0783						2017-09-21	%RH	61.009
2017-09-21 21:07:01	F	78.941	C	26.0783						2017-09-21	%RH	60.415
2017-09-21 22:07:01	F	78.041	C	25.5783						2017-09-21	%RH	60.96
2017-09-21 23:07:01	F	78.041	C	25.5783						2017-09-21	%RH	60.96
2017-09-22 00:07:01	F	78.041	C	25.5783						2017-09-22	%RH	61.552
2017-09-22 01:07:01	F	77.141	C	25.0783						2017-09-22	%RH	60.318
2017-09-22 02:07:01	F	77.141	C	25.0783						2017-09-22	%RH	60.912
2017-09-22 03:07:01	F	77.141	C	25.0783						2017-09-22	%RH	61.504
2017-09-22 04:07:01	F	76.241	C	24.5783						2017-09-22	%RH	61.458
2017-09-22 05:07:01	F	76.241	C	24.5783						2017-09-22	%RH	61.458
2017-09-22 06:07:01	F	76.241	C	24.5783						2017-09-22	%RH	60.865
2017-09-22 07:07:01	F	76.241	C	24.5783						2017-09-22	%RH	62.049
2017-09-22 08:07:01	F	76.241	C	24.5783						2017-09-22	%RH	62.049
2017-09-22 09:07:01	F	78.041	C	25.5783						2017-09-22	%RH	60.96
2017-09-22 10:07:01	F	78.941	C	26.0783						2017-09-22	%RH	60.415
2017-09-22 11:07:01	F	79.841	C	26.5783						2017-09-22	%RH	58.675
2017-09-22 12:07:01	F	79.841	C	26.5783						2017-09-22	%RH	59.273
2017-09-22 13:07:01	F	81.64	C	27.5778						2017-09-22	%RH	58.18
2017-09-22 14:07:01	F	82.54	C	28.0778						2017-09-22	%RH	57.03
2017-09-22 15:07:01	F	82.54	C	28.0778						2017-09-22	%RH	56.426
2017-09-22 16:07:01	F	82.54	C	28.0778						2017-09-22	%RH	53.381
2017-09-22 17:07:01	F	81.64	C	27.5778						2017-09-22	%RH	54.549
2017-09-22 18:07:01	F	80.74	C	27.0778						2017-09-22	%RH	56.318
2017-09-22 19:07:01	F	78.941	C	26.0783						2017-09-22	%RH	57.423
2017-09-22 20:07:01	F	78.941	C	26.0783						2017-09-22	%RH	58.024
2017-09-22 21:07:01	F	78.941	C	26.0783						2017-09-22	%RH	59.223
2017-09-22 22:07:01	F	78.941	C	26.0783						2017-09-22	%RH	60.415
2017-09-22 23:07:01	F	78.041	C	25.5783						2017-09-22	%RH	59.77
2017-09-23 00:07:01	F	78.041	C	25.5783						2017-09-23	%RH	60.96
2017-09-23 01:07:01	F	78.041	C	25.5783						2017-09-23	%RH	60.366
2017-09-23 02:07:01	F	78.041	C	25.5783						2017-09-23	%RH	60.96
2017-09-23 03:07:01	F	78.041	C	25.5783						2017-09-23	%RH	60.96
2017-09-23 04:07:01	F	78.041	C	25.5783						2017-09-23	%RH	61.552
2017-09-23 05:07:01	F	77.141	C	25.0783						2017-09-23	%RH	61.504
2017-09-23 06:07:01	F	77.141	C	25.0783						2017-09-23	%RH	62.095
2017-09-23 07:07:01	F	77.141	C	25.0783						2017-09-23	%RH	62.095
2017-09-23 08:07:01	F	78.041	C	25.5783						2017-09-23	%RH	62.143
2017-09-23 09:07:01	F	78.941	C	26.0783						2017-09-23	%RH	61.601
2017-09-23 10:07:01	F	80.74	C	27.0778						2017-09-23	%RH	59.922
2017-09-23 11:07:01	F	82.54	C	28.0778						2017-09-23	%RH	59.432
2017-09-23 12:07:01	F	83.44	C	28.5778						2017-09-23	%RH	57.688
2017-09-23 13:07:01	F	84.34	C	29.0778						2017-09-23	%RH	57.142
2017-09-23 14:07:01	F	85.239	C	29.5772						2017-09-23	%RH	56.595
2017-09-23 15:07:01	F	85.239	C	29.5772						2017-09-23	%RH	54.773
2017-09-23 16:07:01	F	85.239	C	29.5772						2017-09-23	%RH	54.162
2017-09-23 17:07:01	F	85.239	C	29.5772						2017-09-23	%RH	53.55
2017-09-23 18:07:01	F	84.34	C	29.0778						2017-09-23	%RH	52.879
2017-09-23 19:07:01	F	83.44	C	28.5778						2017-09-23	%RH	53.436
2017-09-23 20:07:01	F	85.239	C	29.5772						2017-09-23	%RH	52.321
2017-09-23 21:07:01	F	83.44	C	28.5778						2017-09-23	%RH	52.823
2017-09-23 22:07:01	F	82.54	C	28.0778						2017-09-23	%RH	53.381
2017-09-23 23:07:01	F	82.54	C	28.0778						2017-09-23	%RH	54.603
2017-09-24 00:07:01	F	81.64	C	27.5778						2017-09-24	%RH	54.549
2017-09-24 01:07:01	F	81.64	C	27.5778						2017-09-24	%RH	55.766
2017-09-24 02:07:01	F	80.74	C	27.0778						2017-09-24	%RH	56.318
2017-09-24 03:07:01	F	80.74	C	27.0778						2017-09-24	%RH	57.525
2017-09-24 04:07:01	F	79.841	C	26.5783						2017-09-24	%RH	57.474
2017-09-24 05:07:01	F	79.841	C	26.5783						2017-09-24	%RH	58.075
2017-09-24 06:07:01	F	79.841	C	26.5783						2017-09-24	%RH	57.474
2017-09-24 07:07:01	F	78.941	C	26.0783						2017-09-24	%RH	58.024
2017-09-24 08:07:01	F	78.941	C	26.0783						2017-09-24	%RH	58.024
2017-09-24 09:07:01	F	79.841	C	26.5783						2017-09-24	%RH	59.273
2017-09-24 10:07:01	F	79.841	C	26.5783						2017-09-24	%RH	57.474
2017-09-24 11:07:01	F	80.74	C	27.0778						2017-09-24	%RH	55.712
2017-09-24 12:07:01	F	81.64	C	27.5778						2017-09-24	%RH	55.766
2017-09-24 13:07:01	F	82.54	C	28.0778						2017-09-24	%RH	54.603
2017-09-24 14:07:01	F	82.54	C	28.0778						2017-09-24	%RH	53.381
2017-09-24 15:07:01	F	83.44	C	28.5778						2017-09-24	%RH	52.208
2017-09-24 16:07:01	F	83.44	C	28.5778						2017-09-24	%RH	50.974
2017-09-24 17:07:01	F	84.34	C	29.0778						2017-09-24	%RH	51.03
2017-09-24 18:07:01	F	83.44	C	28.5778						2017-09-24	%RH	49.733
2017-09-24 19:07:01	F	82.54	C	28.0778						2017-09-24	%RH	49.678
2017-09-24 20:07:01	F	82.54	C	28.0778						2017-09-24	%RH	49.678
2017-09-24 21:07:01	F	82.54	C	28.0778						2017-09-24	%RH	51.537
2017-09-24 22:07:01	F	82.54	C	28.0778						2017-09-24	%RH	51.537
2017-09-24 23:07:01	F	82.54	C	28.0778						2017-09-24	%RH	52.153
2017-09-25 00:07:01	F	82.54	C	28.0778						2017-09-25	%RH	53.381
2017-09-25 01:07:01	F	82.54	C	28.0778						2017-09-25	%RH	54.603
2017-09-25 02:07:01	F	81.64	C	27.5778						2017-09-25	%RH	55.158
2017-09-25 03:07:01	F	81.64	C	27.5778						2017-09-25	%RH	55.766
2017-09-25 04:07:01	F	81.64	C	27.5778						2017-09-25	%RH	56.371
2017-09-25 05:07:01	F	81.64	C	27.5778						2017-09-25	%RH	56.976
2017-09-25 06:07:01	F	80.74	C	27.0778						2017-09-25	%RH	56.923
2017-09-25 07:07:01	F	79.841	C	26.5783						2017-09-25	%RH	56.871
2017-09-25 08:07:01	F	78.941	C	26.0783						2017-09-25	%RH	57.423
2017-09-25 09:07:01	F	78.041	C	25.5783						2017-09-25	%RH	57.975
2017-09-25 10:07:01	F	79.841	C	26.5783						2017-09-25	%RH	58.075
2017-09-25 11:07:01	F	79.841	C	26.5783						2017-09-25	%RH	57.474
2017-09-25 12:07:01	F	80.74	C	27.0778						2017-09-25	%RH	56.318
2017-09-25 13:07:01	F	80.74	C	27.0778						2017-09-25	%RH	55.105
2017-09-25 14:07:01	F	81.64	C	27.5778						2017-09-25	%RH	53.939
2017-09-25 15:07:01	F	81.64	C	27.5778						2017-09-25	%RH	52.714
2017-09-25 16:07:01	F	82.54	C	28.0778						2017-09-25	%RH	50.919
2017-09-25 17:07:01	F	82.54	C	28.0778						2017-09-25	%RH	50.299
2017-09-25 18:07:01	F	82.54	C	28.0778						2017-09-25	%RH	48.432
2017-09-25 19:07:01	F	82.54	C	28.0778						2017-09-25	%RH	48.432
2017-09-25 20:07:01	F	81.64	C	27.5778						2017-09-25	%RH	49.002
2017-09-25 21:07:01	F	81.64	C	27.5778						2017-09-25	%RH	49.624
2017-09-25 22:07:01	F	80.74	C	27.0778						2017-09-25	%RH	50.192
2017-09-25 23:07:01	F	79.841	C	26.5783						2017-09-25	%RH	51.994
2017-09-26 00:07:01	F	80.74	C	27.0778						2017-09-26	%RH	52.661
2017-09-26 01:07:01	F	80.74	C	27.0778						2017-09-26	%RH	53.274
2017-09-26 02:07:01	F	80.74	C	27.0778						2017-09-26	%RH	53.886
2017-09-26 03:07:01	F	80.74	C	27.0778						2017-09-26	%RH	54.496
2017-09-26 04:07:01	F	80.74	C	27.0778						2017-09-26	%RH	55.712
2017-09-26 05:07:01	F	80.74	C	27.0778						2017-09-26	%RH	55.105
2017-09-26 06:07:01	F	79.841	C	26.5783						2017-09-26	%RH	55.66
2017-09-26 07:07:01	F	79.841	C	26.5783						2017-09-26	%RH	55.66
2017-09-26 08:07:01	F	79.841	C	26.5783						2017-09-26	%RH	54.444
2017-09-26 09:07:01	F	79.841	C	26.5783						2017-09-26	%RH	55.053
2017-09-26 10:07:01	F	80.74	C	27.0778						2017-09-26	%RH	54.496
2017-09-26 11:07:01	F	81.64	C	27.5778						2017-09-26	%RH	53.327
2017-09-26 12:07:01	F	81.64	C	27.5778						2017-09-26	%RH	52.714
2017-09-26 13:07:01	F	82.54	C	28.0778						2017-09-26	%RH	52.153
2017-09-26 14:07:01	F	83.44	C	28.5778						2017-09-26	%RH	51.592
2017-09-26 15:07:01	F	83.44	C	28.5778						2017-09-26	%RH	50.354
2017-09-26 16:07:01	F	84.34	C	29.0778						2017-09-26	%RH	50.41
2017-09-26 17:07:01	F	84.34	C	29.0778						2017-09-26	%RH	48.543
2017-09-26 18:07:01	F	84.34	C	29.0778						2017-09-26	%RH	48.543
2017-09-26 19:07:01	F	84.34	C	29.0778						2017-09-26	%RH	47.917
2017-09-26 20:07:01	F	83.44	C	28.5778						2017-09-26	%RH	47.862
2017-09-26 21:07:01	F	83.44	C	28.5778						2017-09-26	%RH	47.862
2017-09-26 22:07:01	F	83.44	C	28.5778						2017-09-26	%RH	49.111
2017-09-26 23:07:01	F	82.54	C	28.0778						2017-09-26	%RH	49.678
2017-09-27 00:07:01	F	82.54	C	28.0778						2017-09-27	%RH	49.678
2017-09-27 01:07:01	F	82.54	C	28.0778						2017-09-27	%RH	50.299
2017-09-27 02:07:01	F	81.64	C	27.5778						2017-09-27	%RH	51.482
2017-09-27 03:07:01	F	81.64	C	27.5778						2017-09-27	%RH	52.714
2017-09-27 04:07:01	F	80.74	C	27.0778						2017-09-27	%RH	52.661
2017-09-27 05:07:01	F	80.74	C	27.0778						2017-09-27	%RH	53.886
2017-09-27 06:07:01	F	79.841	C	26.5783						2017-09-27	%RH	53.834
2017-09-27 07:07:01	F	79.841	C	26.5783						2017-09-27	%RH	54.444
2017-09-27 08:07:01	F	80.74	C	27.0778						2017-09-27	%RH	54.496
2017-09-27 09:07:01	F	80.74	C	27.0778						2017-09-27	%RH	55.105
2017-09-27 10:07:01	F	81.64	C	27.5778						2017-09-27	%RH	54.549
2017-09-27 11:07:01	F	82.54	C	28.0778						2017-09-27	%RH	53.381
2017-09-27 12:07:01	F	83.44	C	28.5778						2017-09-27	%RH	52.208
2017-09-27 13:07:01	F	84.34	C	29.0778						2017-09-27	%RH	50.41
2017-09-27 14:07:01	F	84.34	C	29.0778						2017-09-27	%RH	48.543
2017-09-27 15:07:01	F	85.239	C	29.5772						2017-09-27	%RH	46.718
2017-09-27 16:07:01	F	85.239	C	29.5772						2017-09-27	%RH	44.823
2017-09-27 17:07:01	F	86.139	C	30.0772						2017-09-27	%RH	44.881
2017-09-27 18:07:01	F	85.239	C	29.5772						2017-09-27	%RH	43.553
2017-09-27 19:07:01	F	85.239	C	29.5772						2017-09-27	%RH	43.553
2017-09-27 20:07:01	F	84.34	C	29.0778						2017-09-27	%RH	43.497
2017-09-27 21:07:01	F	84.34	C	29.0778						2017-09-27	%RH	43.497
2017-09-27 22:07:01	F	83.44	C	28.5778						2017-09-27	%RH	44.712
2017-09-27 23:07:01	F	83.44	C	28.5778						2017-09-27	%RH	45.345
2017-09-28 00:07:01	F	83.44	C	28.5778						2017-09-28	%RH	45.976
2017-09-28 01:07:01	F	83.44	C	28.5778						2017-09-28	%RH	46.606
2017-09-28 02:07:01	F	83.44	C	28.5778						2017-09-28	%RH	47.235
2017-09-28 03:07:01	F	83.44	C	28.5778						2017-09-28	%RH	47.862
2017-09-28 04:07:01	F	83.44	C	28.5778						2017-09-28	%RH	47.862
2017-09-28 05:07:01	F	83.44	C	28.5778						2017-09-28	%RH	49.111
2017-09-28 06:07:01	F	82.54	C	28.0778						2017-09-28	%RH	49.056
2017-09-28 07:07:01	F	82.54	C	28.0778						2017-09-28	%RH	49.056
2017-09-28 08:07:01	F	81.64	C	27.5778						2017-09-28	%RH	48.378
2017-09-28 09:07:01	F	81.64	C	27.5778						2017-09-28	%RH	49.624
2017-09-28 10:07:01	F	82.54	C	28.0778						2017-09-28	%RH	50.299
2017-09-28 11:07:01	F	83.44	C	28.5778						2017-09-28	%RH	50.354
2017-09-28 12:07:01	F	84.34	C	29.0778						2017-09-28	%RH	49.167
2017-09-28 13:07:01	F	85.239	C	29.5772						2017-09-28	%RH	47.974
2017-09-28 14:07:01	F	85.239	C	29.5772						2017-09-28	%RH	47.974
2017-09-28 15:07:01	F	86.139	C	30.0772						2017-09-28	%RH	46.145
2017-09-28 16:07:01	F	86.139	C	30.0772						2017-09-28	%RH	46.145
2017-09-28 17:07:01	F	86.139	C	30.0772						2017-09-28	%RH	45.514
2017-09-28 18:07:01	F	84.34	C	29.0778						2017-09-28	%RH	44.767
2017-09-28 19:07:01	F	83.44	C	28.5778						2017-09-28	%RH	46.606
2017-09-28 20:07:01	F	82.54	C	28.0778						2017-09-28	%RH	47.807
2017-09-28 21:07:01	F	81.64	C	27.5778						2017-09-28	%RH	49.002
2017-09-28 22:07:01	F	81.64	C	27.5778						2017-09-28	%RH	50.245
2017-09-28 23:07:01	F	80.74	C	27.0778						2017-09-28	%RH	50.811
2017-09-29 00:07:01	F	81.64	C	27.5778						2017-09-29	%RH	52.099
2017-09-29 01:07:01	F	82.54	C	28.0778						2017-09-29	%RH	54.603
2017-09-29 02:07:01	F	82.54	C	28.0778						2017-09-29	%RH	54.603
2017-09-29 03:07:01	F	82.54	C	28.0778						2017-09-29	%RH	55.212
2017-09-29 04:07:01	F	82.54	C	28.0778						2017-09-29	%RH	55.212
2017-09-29 05:07:01	F	82.54	C	28.0778						2017-09-29	%RH	55.212
2017-09-29 06:07:01	F	82.54	C	28.0778						2017-09-29	%RH	54.603
2017-09-29 07:07:01	F	82.54	C	28.0778						2017-09-29	%RH	55.212
2017-09-29 08:07:01	F	82.54	C	28.0778						2017-09-29	%RH	55.212
2017-09-29 09:07:01	F	81.64	C	27.5778						2017-09-29	%RH	55.766
2017-09-29 10:07:01	F	81.64	C	27.5778						2017-09-29	%RH	55.158
2017-09-29 11:07:01	F	82.54	C	28.0778						2017-09-29	%RH	55.212
2017-09-29 12:07:01	F	82.54	C	28.0778						2017-09-29	%RH	55.212
2017-09-29 13:07:01	F	83.44	C	28.5778						2017-09-29	%RH	55.268
2017-09-29 14:07:01	F	83.44	C	28.5778						2017-09-29	%RH	55.268
2017-09-29 15:07:01	F	84.34	C	29.0778						2017-09-29	%RH	54.105
2017-09-29 16:07:01	F	84.34	C	29.0778						2017-09-29	%RH	54.105
2017-09-29 17:07:01	F	84.34	C	29.0778						2017-09-29	%RH	52.879
2017-09-29 18:07:01	F	84.34	C	29.0778						2017-09-29	%RH	52.264
2017-09-29 19:07:01	F	84.34	C	29.0778						2017-09-29	%RH	51.648
2017-09-29 20:07:01	F	84.34	C	29.0778						2017-09-29	%RH	51.648
2017-09-29 21:07:01	F	83.44	C	28.5778						2017-09-29	%RH	51.592
2017-09-29 22:07:01	F	83.44	C	28.5778						2017-09-29	%RH	51.592
2017-09-29 23:07:01	F	83.44	C	28.5778						2017-09-29	%RH	52.208
2017-09-30 00:07:01	F	83.44	C	28.5778						2017-09-30	%RH	52.823
2017-09-30 01:07:01	F	82.54	C	28.0778						2017-09-30	%RH	52.153
2017-09-30 02:07:01	F	82.54	C	28.0778						2017-09-30	%RH	52.768
2017-09-30 03:07:01	F	82.54	C	28.0778						2017-09-30	%RH	52.768
2017-09-30 04:07:01	F	81.64	C	27.5778						2017-09-30	%RH	53.939
2017-09-30 05:07:01	F	81.64	C	27.5778						2017-09-30	%RH	53.327
2017-09-30 06:07:01	F	81.64	C	27.5778						2017-09-30	%RH	54.549
2017-09-30 07:07:01	F	80.74	C	27.0778						2017-09-30	%RH	53.886
2017-09-30 08:07:01	F	78.941	C	26.0783						2017-09-30	%RH	55.002
2017-09-30 09:07:01	F	79.841	C	26.5783						2017-09-30	%RH	55.66
2017-09-30 10:07:01	F	79.841	C	26.5783						2017-09-30	%RH	56.266
2017-09-30 11:07:01	F	79.841	C	26.5783						2017-09-30	%RH	56.266
2017-09-30 12:07:01	F	79.841	C	26.5783						2017-09-30	%RH	56.266
2017-09-30 13:07:01	F	80.74	C	27.0778						2017-09-30	%RH	56.318
2017-09-30 14:07:01	F	80.74	C	27.0778						2017-09-30	%RH	55.105
2017-09-30 15:07:01	F	81.64	C	27.5778						2017-09-30	%RH	55.766
2017-09-30 16:07:01	F	81.64	C	27.5778						2017-09-30	%RH	54.549
2017-09-30 17:07:01	F	81.64	C	27.5778						2017-09-30	%RH	55.158
2017-09-30 18:07:01	F	83.44	C	28.5778						2017-09-30	%RH	52.823
2017-09-30 19:07:01	F	81.64	C	27.5778						2017-09-30	%RH	52.099
2017-09-30 20:07:01	F	79.841	C	26.5783						2017-09-30	%RH	53.222
2017-09-30 21:07:01	F	79.841	C	26.5783						2017-09-30	%RH	53.834
2017-09-30 22:07:01	F	79.841	C	26.5783						2017-09-30	%RH	54.444
2017-09-30 23:07:01	F	79.841	C	26.5783						2017-09-30	%RH	54.444
2017-10-01 00:07:01	F	79.841	C	26.5783						2017-10-01	%RH	54.444
2017-10-01 01:07:01	F	79.841	C	26.5783						2017-10-01	%RH	55.053
2017-10-01 02:07:01	F	79.841	C	26.5783						2017-10-01	%RH	55.66
2017-10-01 03:07:01	F	79.841	C	26.5783						2017-10-01	%RH	55.66
2017-10-01 04:07:01	F	79.841	C	26.5783						2017-10-01	%RH	55.053
2017-10-01 05:07:01	F	78.041	C	25.5783						2017-10-01	%RH	54.952
2017-10-01 06:07:01	F	78.941	C	26.0783						2017-10-01	%RH	55.002
2017-10-01 07:07:01	F	79.841	C	26.5783						2017-10-01	%RH	55.053
2017-10-01 08:07:01	F	79.841	C	26.5783						2017-10-01	%RH	55.053
2017-10-01 09:07:01	F	79.841	C	26.5783						2017-10-01	%RH	54.444
2017-10-01 10:07:01	F	79.841	C	26.5783						2017-10-01	%RH	54.444
2017-10-01 11:07:01	F	78.941	C	26.0783						2017-10-01	%RH	55.002
2017-10-01 12:07:01	F	78.941	C	26.0783						2017-10-01	%RH	54.393
2017-10-01 13:07:01	F	78.941	C	26.0783						2017-10-01	%RH	54.393
2017-10-01 14:07:01	F	79.841	C	26.5783						2017-10-01	%RH	53.222
2017-10-01 15:07:01	F	79.841	C	26.5783						2017-10-01	%RH	53.834
2017-10-01 16:07:01	F	79.841	C	26.5783						2017-10-01	%RH	53.222
2017-10-01 17:07:01	F	79.841	C	26.5783						2017-10-01	%RH	52.608
2017-10-01 18:07:01	F	79.841	C	26.5783						2017-10-01	%RH	51.994
2017-10-01 19:07:01	F	79.841	C	26.5783						2017-10-01	%RH	51.377
2017-10-01 20:07:01	F	79.841	C	26.5783						2017-10-01	%RH	50.759
2017-10-01 21:07:01	F	79.841	C	26.5783						2017-10-01	%RH	50.759
2017-10-01 22:07:01	F	79.841	C	26.5783						2017-10-01	%RH	50.759
2017-10-01 23:07:01	F	79.841	C	26.5783						2017-10-01	%RH	50.759
2017-10-02 00:07:01	F	78.941	C	26.0783						2017-10-02	%RH	50.708
2017-10-02 01:07:01	F	78.941	C	26.0783						2017-10-02	%RH	51.942
2017-10-02 02:07:01	F	78.941	C	26.0783						2017-10-02	%RH	51.942
2017-10-02 03:07:01	F	78.941	C	26.0783						2017-10-02	%RH	51.942
2017-10-02 04:07:01	F	78.941	C	26.0783						2017-10-02	%RH	52.557
2017-10-02 05:07:01	F	78.941	C	26.0783						2017-10-02	%RH	53.171
2017-10-02 06:07:01	F	78.041	C	25.5783						2017-10-02	%RH	53.121
2017-10-02 07:07:01	F	78.041	C	25.5783						2017-10-02	%RH	53.121
2017-10-02 08:07:01	F	78.041	C	25.5783						2017-10-02	%RH	53.121
2017-10-02 09:07:01	F	78.041	C	25.5783						2017-10-02	%RH	52.507
2017-10-02 10:07:01	F	78.941	C	26.0783						2017-10-02	%RH	51.942
2017-10-02 11:07:01	F	78.041	C	25.5783						2017-10-02	%RH	52.507
2017-10-02 12:07:01	F	78.941	C	26.0783						2017-10-02	%RH	52.557
2017-10-02 13:07:01	F	78.941	C	26.0783						2017-10-02	%RH	51.942
2017-10-02 14:07:01	F	78.941	C	26.0783						2017-10-02	%RH	51.942
2017-10-02 15:07:01	F	79.841	C	26.5783						2017-10-02	%RH	51.377
2017-10-02 16:07:01	F	79.841	C	26.5783						2017-10-02	%RH	50.759
2017-10-02 17:07:01	F	80.74	C	27.0778						2017-10-02	%RH	49.571
2017-10-02 18:07:01	F	80.74	C	27.0778						2017-10-02	%RH	49.571
2017-10-02 19:07:01	F	80.74	C	27.0778						2017-10-02	%RH	50.192
2017-10-02 20:07:01	F	80.74	C	27.0778						2017-10-02	%RH	49.571
2017-10-02 21:07:01	F	82.54	C	28.0778						2017-10-02	%RH	50.919
2017-10-02 22:07:01	F	81.64	C	27.5778						2017-10-02	%RH	52.099
2017-10-02 23:07:01	F	81.64	C	27.5778						2017-10-02	%RH	53.327
2017-10-03 00:07:01	F	80.74	C	27.0778						2017-10-03	%RH	53.274
2017-10-03 01:07:01	F	80.74	C	27.0778						2017-10-03	%RH	53.886
2017-10-03 02:07:01	F	80.74	C	27.0778						2017-10-03	%RH	54.496
2017-10-03 03:07:01	F	80.74	C	27.0778						2017-10-03	%RH	55.105
2017-10-03 04:07:01	F	80.74	C	27.0778						2017-10-03	%RH	56.923
2017-10-03 05:07:01	F	79.841	C	26.5783						2017-10-03	%RH	57.474
2017-10-03 06:07:01	F	79.841	C	26.5783						2017-10-03	%RH	57.474
2017-10-03 07:07:01	F	79.841	C	26.5783						2017-10-03	%RH	56.871
2017-10-03 08:07:01	F	88.837	C	31.5761						2017-10-03	%RH	51.943
2017-10-03 09:07:01	F	87.038	C	30.5767						2017-10-03	%RH	46.834
2017-10-03 10:07:01	F	89.737	C	32.0761						2017-10-03	%RH	48.897
2017-10-03 11:07:01	F	89.737	C	32.0761						2017-10-03	%RH	45.116
2017-10-03 12:07:01	F	87.938	C	31.0767						2017-10-03	%RH	46.893
2017-10-03 13:07:01	F	92.435	C	33.575						2017-10-03	%RH	45.936
2017-10-03 14:07:01	F	94.233	C	34.5739						2017-10-03	%RH	40.942
2017-10-03 15:07:01	F	91.535	C	33.075						2017-10-03	%RH	38.814
2017-10-03 16:07:01	F	94.233	C	34.5739						2017-10-03	%RH	50.467
2017-10-03 17:07:01	F	90.636	C	32.5756						2017-10-03	%RH	47.075
2017-10-03 18:07:01	F	84.34	C	29.0778						2017-10-03	%RH	45.4
2017-10-03 19:07:01	F	83.44	C	28.5778						2017-10-03	%RH	45.976
2017-10-03 20:07:01	F	82.54	C	28.0778						2017-10-03	%RH	53.381
2017-10-03 21:07:01	F	82.54	C	28.0778						2017-10-03	%RH	53.993
2017-10-03 22:07:01	F	82.54	C	28.0778						2017-10-03	%RH	54.603
2017-10-03 23:07:01	F	82.54	C	28.0778						2017-10-03	%RH	54.603
2017-10-04 00:07:01	F	82.54	C	28.0778						2017-10-04	%RH	54.603
2017-10-04 01:07:01	F	82.54	C	28.0778						2017-10-04	%RH	55.212
2017-10-04 02:07:01	F	81.64	C	27.5778						2017-10-04	%RH	55.158
2017-10-04 03:07:01	F	81.64	C	27.5778						2017-10-04	%RH	55.158
2017-10-04 04:07:01	F	80.74	C	27.0778						2017-10-04	%RH	55.712
2017-10-04 05:07:01	F	80.74	C	27.0778						2017-10-04	%RH	55.712
2017-10-04 06:07:01	F	79.841	C	26.5783						2017-10-04	%RH	56.266
2017-10-04 07:07:01	F	86.139	C	30.0772						2017-10-04	%RH	51.145
2017-10-04 08:07:01	F	83.44	C	28.5778						2017-10-04	%RH	48.487
2017-10-04 09:07:01	F	88.837	C	31.5761						2017-10-04	%RH	48.209
2017-10-04 10:07:01	F	89.737	C	32.0761						2017-10-04	%RH	45.75
2017-10-04 11:07:01	F	87.038	C	30.5767						2017-10-04	%RH	50.584
2017-10-04 12:07:01	F	89.737	C	32.0761						2017-10-04	%RH	50.144
2017-10-04 13:07:01	F	91.535	C	33.075						2017-10-04	%RH	49.647
2017-10-04 14:07:01	F	93.334	C	34.0744						2017-10-04	%RH	55.95
2017-10-04 15:07:01	F	92.435	C	33.575						2017-10-04	%RH	45.302
2017-10-04 16:07:01	F	87.038	C	30.5767						2017-10-04	%RH	45.572
2017-10-04 17:07:01	F	89.737	C	32.0761						2017-10-04	%RH	48.897
2017-10-04 18:07:01	F	93.334	C	34.0744						2017-10-04	%RH	45.365
2017-10-04 19:07:01	F	87.938	C	31.0767						2017-10-04	%RH	50.022
2017-10-04 20:07:01	F	87.938	C	31.0767						2017-10-04	%RH	46.893
2017-10-04 21:07:01	F	89.737	C	32.0761						2017-10-04	%RH	47.642
2017-10-04 22:07:01	F	85.239	C	29.5772						2017-10-04	%RH	46.718
2017-10-04 23:07:01	F	83.44	C	28.5778						2017-10-04	%RH	48.487
2017-10-05 00:07:01	F	83.44	C	28.5778						2017-10-05	%RH	49.733
2017-10-05 01:07:01	F	83.44	C	28.5778						2017-10-05	%RH	50.974
2017-10-05 02:07:01	F	82.54	C	28.0778						2017-10-05	%RH	51.537
2017-10-05 03:07:01	F	82.54	C	28.0778						2017-10-05	%RH	51.537
2017-10-05 04:07:01	F	82.54	C	28.0778						2017-10-05	%RH	52.768
2017-10-05 05:07:01	F	81.64	C	27.5778						2017-10-05	%RH	52.714
2017-10-05 06:07:01	F	81.64	C	27.5778						2017-10-05	%RH	52.714
2017-10-05 07:07:01	F	80.74	C	27.0778						2017-10-05	%RH	52.661
2017-10-05 08:07:01	F	81.64	C	27.5778						2017-10-05	%RH	51.482
2017-10-05 09:07:01	F	82.54	C	28.0778						2017-10-05	%RH	51.537
2017-10-05 10:07:01	F	84.34	C	29.0778						2017-10-05	%RH	48.543
2017-10-05 11:07:01	F	86.139	C	30.0772						2017-10-05	%RH	45.514
2017-10-05 12:07:01	F	87.038	C	30.5767						2017-10-05	%RH	43.667
2017-10-05 13:07:01	F	88.837	C	31.5761						2017-10-05	%RH	41.223
2017-10-05 14:07:01	F	89.737	C	32.0761						2017-10-05	%RH	37.394
2017-10-05 15:07:01	F	87.938	C	31.0767						2017-10-05	%RH	37.93
2017-10-05 16:07:01	F	87.038	C	30.5767						2017-10-05	%RH	38.522
2017-10-05 17:07:01	F	86.139	C	30.0772						2017-10-05	%RH	39.761
2017-10-05 18:07:01	F	85.239	C	29.5772						2017-10-05	%RH	41.635
2017-10-05 19:07:01	F	84.34	C	29.0778						2017-10-05	%RH	44.133
2017-10-05 20:07:01	F	83.44	C	28.5778						2017-10-05	%RH	45.976
2017-10-05 21:07:01	F	83.44	C	28.5778						2017-10-05	%RH	47.862
2017-10-05 22:07:01	F	83.44	C	28.5778						2017-10-05	%RH	49.111
2017-10-05 23:07:01	F	83.44	C	28.5778						2017-10-05	%RH	50.354
2017-10-06 00:07:01	F	82.54	C	28.0778						2017-10-06	%RH	50.299
2017-10-06 01:07:01	F	82.54	C	28.0778						2017-10-06	%RH	50.919
2017-10-06 02:07:01	F	82.54	C	28.0778						2017-10-06	%RH	51.537
2017-10-06 03:07:01	F	82.54	C	28.0778						2017-10-06	%RH	50.919
2017-10-06 04:07:01	F	81.64	C	27.5778						2017-10-06	%RH	51.482
2017-10-06 05:07:01	F	81.64	C	27.5778						2017-10-06	%RH	52.099
2017-10-06 06:07:01	F	80.74	C	27.0778						2017-10-06	%RH	53.274
2017-10-06 07:07:01	F	80.74	C	27.0778						2017-10-06	%RH	53.886
2017-10-06 08:07:01	F	74.44	C	23.5778						2017-10-06	%RH	67.791
2017-10-06 09:07:01	F	78.041	C	25.5783						2017-10-06	%RH	65.657
2017-10-06 10:07:01	F	79.841	C	26.5783						2017-10-06	%RH	59.87
2017-10-06 11:07:01	F	84.34	C	29.0778						2017-10-06	%RH	53.493
2017-10-06 12:07:01	F	84.34	C	29.0778						2017-10-06	%RH	52.879
2017-10-06 13:07:01	F	89.737	C	32.0761						2017-10-06	%RH	47.642
2017-10-06 14:07:01	F	85.239	C	29.5772						2017-10-06	%RH	51.087
2017-10-06 15:07:01	F	85.239	C	29.5772						2017-10-06	%RH	51.087
2017-10-06 16:07:01	F	85.239	C	29.5772						2017-10-06	%RH	54.773
2017-10-06 17:07:01	F	83.44	C	28.5778						2017-10-06	%RH	52.823
2017-10-06 18:07:01	F	87.938	C	31.0767						2017-10-06	%RH	50.022
2017-10-06 19:07:01	F	82.54	C	28.0778						2017-10-06	%RH	52.153
2017-10-06 20:07:01	F	80.74	C	27.0778						2017-10-06	%RH	55.105
2017-10-06 21:07:01	F	81.64	C	27.5778						2017-10-06	%RH	54.549
2017-10-06 22:07:01	F	80.74	C	27.0778						2017-10-06	%RH	56.923
2017-10-06 23:07:01	F	80.74	C	27.0778						2017-10-06	%RH	56.923
2017-10-07 00:07:01	F	80.74	C	27.0778						2017-10-07	%RH	56.923
2017-10-07 01:07:01	F	80.74	C	27.0778						2017-10-07	%RH	56.318
2017-10-07 02:07:01	F	80.74	C	27.0778						2017-10-07	%RH	56.318
2017-10-07 03:07:01	F	80.74	C	27.0778						2017-10-07	%RH	56.318
2017-10-07 04:07:01	F	80.74	C	27.0778						2017-10-07	%RH	55.712
2017-10-07 05:07:01	F	79.841	C	26.5783						2017-10-07	%RH	56.871
2017-10-07 06:07:01	F	79.841	C	26.5783						2017-10-07	%RH	55.66
2017-10-07 07:07:01	F	79.841	C	26.5783						2017-10-07	%RH	55.66
2017-10-07 08:07:01	F	78.941	C	26.0783						2017-10-07	%RH	56.82
2017-10-07 09:07:01	F	78.941	C	26.0783						2017-10-07	%RH	57.423
2017-10-07 10:07:01	F	79.841	C	26.5783						2017-10-07	%RH	55.66
2017-10-07 11:07:01	F	83.44	C	28.5778						2017-10-07	%RH	54.048
2017-10-07 12:07:01	F	85.239	C	29.5772						2017-10-07	%RH	50.467
2017-10-07 13:07:01	F	86.139	C	30.0772						2017-10-07	%RH	48.031
2017-10-07 14:07:01	F	87.038	C	30.5767						2017-10-07	%RH	43.667
2017-10-07 15:07:01	F	87.938	C	31.0767						2017-10-07	%RH	41.807
2017-10-07 16:07:01	F	86.139	C	30.0772						2017-10-07	%RH	42.972
2017-10-07 17:07:01	F	84.34	C	29.0778						2017-10-07	%RH	46.662
2017-10-07 18:07:01	F	83.44	C	28.5778						2017-10-07	%RH	49.111
2017-10-07 19:07:01	F	82.54	C	28.0778						2017-10-07	%RH	49.678
2017-10-07 20:07:01	F	81.64	C	27.5778						2017-10-07	%RH	52.099
2017-10-07 21:07:01	F	81.64	C	27.5778						2017-10-07	%RH	52.714
2017-10-07 22:07:01	F	80.74	C	27.0778						2017-10-07	%RH	52.661
2017-10-07 23:07:01	F	81.64	C	27.5778						2017-10-07	%RH	52.714
2017-10-08 00:07:01	F	81.64	C	27.5778						2017-10-08	%RH	53.327
2017-10-08 01:07:01	F	80.74	C	27.0778						2017-10-08	%RH	54.496
2017-10-08 02:07:01	F	80.74	C	27.0778						2017-10-08	%RH	56.923
2017-10-08 03:07:01	F	79.841	C	26.5783						2017-10-08	%RH	56.871
2017-10-08 04:07:01	F	79.841	C	26.5783						2017-10-08	%RH	56.871
2017-10-08 05:07:01	F	79.841	C	26.5783						2017-10-08	%RH	56.266
2017-10-08 06:07:01	F	78.941	C	26.0783						2017-10-08	%RH	57.423
2017-10-08 07:07:01	F	78.941	C	26.0783						2017-10-08	%RH	57.423
2017-10-08 08:07:01	F	78.941	C	26.0783						2017-10-08	%RH	58.024
2017-10-08 09:07:01	F	78.941	C	26.0783						2017-10-08	%RH	59.223
2017-10-08 10:07:01	F	79.841	C	26.5783						2017-10-08	%RH	60.465
2017-10-08 11:07:01	F	84.34	C	29.0778						2017-10-08	%RH	53.493
2017-10-08 12:07:01	F	86.139	C	30.0772						2017-10-08	%RH	48.657
2017-10-08 13:07:01	F	87.938	C	31.0767						2017-10-08	%RH	43.087
2017-10-08 14:07:01	F	91.535	C	33.075						2017-10-08	%RH	43.327
2017-10-08 15:07:01	F	77.141	C	25.0783						2017-10-08	%RH	51.843
2017-10-08 16:07:01	F	75.34	C	24.0778						2017-10-08	%RH	56.628
2017-10-08 17:07:01	F	73.54	C	23.0778						2017-10-08	%RH	58.944
2017-10-08 18:07:01	F	70.839	C	21.5772						2017-10-08	%RH	65.9
2017-10-08 19:07:01	F	69.038	C	20.5767						2017-10-08	%RH	68.143
2017-10-08 20:07:01	F	69.038	C	20.5767						2017-10-08	%RH	69.291
2017-10-08 21:07:01	F	68.138	C	20.0767						2017-10-08	%RH	69.831
2017-10-08 22:07:01	F	68.138	C	20.0767						2017-10-08	%RH	70.402
2017-10-08 23:07:01	F	67.237	C	19.5761						2017-10-08	%RH	70.373
2017-10-09 00:07:01	F	67.237	C	19.5761						2017-10-09	%RH	69.802
2017-10-09 01:07:01	F	66.336	C	19.0756						2017-10-09	%RH	70.914
2017-10-09 02:07:01	F	66.336	C	19.0756						2017-10-09	%RH	70.345
2017-10-09 03:07:01	F	65.436	C	18.5756						2017-10-09	%RH	71.457
2017-10-09 04:07:01	F	64.535	C	18.075						2017-10-09	%RH	70.865
2017-10-09 05:07:01	F	64.535	C	18.075						2017-10-09	%RH	71.433
2017-10-09 06:07:01	F	64.535	C	18.075						2017-10-09	%RH	73.13
2017-10-09 07:07:01	F	64.535	C	18.075						2017-10-09	%RH	72
2017-10-09 08:07:01	F	64.535	C	18.075						2017-10-09	%RH	72
2017-10-09 09:07:01	F	66.336	C	19.0756						2017-10-09	%RH	74.299
2017-10-09 10:07:01	F	67.237	C	19.5761						2017-10-09	%RH	74.324
2017-10-09 11:07:01	F	68.138	C	20.0767						2017-10-09	%RH	72.668
2017-10-09 12:07:01	F	69.038	C	20.5767						2017-10-09	%RH	73.821
2017-10-09 13:07:01	F	71.739	C	22.0772						2017-10-09	%RH	73.919
2017-10-09 14:07:01	F	72.64	C	22.5778						2017-10-09	%RH	73.954
2017-10-09 15:07:01	F	72.64	C	22.5778						2017-10-09	%RH	72.833
2017-10-09 16:07:01	F	70.839	C	21.5772						2017-10-09	%RH	71.633
2017-10-09 17:07:01	F	70.839	C	21.5772						2017-10-09	%RH	71.633
2017-10-09 18:07:01	F	69.038	C	20.5767						2017-10-09	%RH	71.568
2017-10-09 19:07:01	F	68.138	C	20.0767						2017-10-09	%RH	71.538
2017-10-09 20:07:01	F	68.138	C	20.0767						2017-10-09	%RH	72.104
2017-10-09 21:07:01	F	67.237	C	19.5761						2017-10-09	%RH	72.64
2017-10-09 22:07:01	F	66.336	C	19.0756						2017-10-09	%RH	72.049
2017-10-09 23:07:01	F	66.336	C	19.0756						2017-10-09	%RH	72.613
2017-10-10 00:07:01	F	65.436	C	18.5756						2017-10-10	%RH	73.152
2017-10-10 01:07:01	F	65.436	C	18.5756						2017-10-10	%RH	72.589
2017-10-10 02:07:01	F	63.634	C	17.5744						2017-10-10	%RH	71.978
2017-10-10 03:07:01	F	63.634	C	17.5744						2017-10-10	%RH	73.108
2017-10-10 04:07:01	F	63.634	C	17.5744						2017-10-10	%RH	73.108
2017-10-10 05:07:01	F	63.634	C	17.5744						2017-10-10	%RH	73.671
2017-10-10 06:07:01	F	62.734	C	17.0744						2017-10-10	%RH	73.652
2017-10-10 07:07:01	F	62.734	C	17.0744						2017-10-10	%RH	73.652
2017-10-10 08:07:01	F	62.734	C	17.0744						2017-10-10	%RH	74.214
2017-10-10 09:07:01	F	62.734	C	17.0744						2017-10-10	%RH	74.774
2017-10-10 10:07:01	F	63.634	C	17.5744						2017-10-10	%RH	74.233
2017-10-10 11:07:01	F	65.436	C	18.5756						2017-10-10	%RH	74.834
2017-10-10 12:07:01	F	66.336	C	19.0756						2017-10-10	%RH	74.299
2017-10-10 13:07:01	F	68.138	C	20.0767						2017-10-10	%RH	74.91
2017-10-10 14:07:01	F	69.939	C	21.0772						2017-10-10	%RH	73.852
2017-10-10 15:07:01	F	70.839	C	21.5772						2017-10-10	%RH	75.557
2017-10-10 16:07:01	F	70.839	C	21.5772						2017-10-10	%RH	75.001
2017-10-10 17:07:01	F	69.939	C	21.0772						2017-10-10	%RH	73.852
2017-10-10 18:07:01	F	69.038	C	20.5767						2017-10-10	%RH	73.26
2017-10-10 19:07:01	F	67.237	C	19.5761						2017-10-10	%RH	73.203
2017-10-10 20:07:01	F	66.336	C	19.0756						2017-10-10	%RH	73.739
2017-10-10 21:07:01	F	66.336	C	19.0756						2017-10-10	%RH	74.858
2017-10-10 22:07:01	F	66.336	C	19.0756						2017-10-10	%RH	74.299
2017-10-10 23:07:01	F	64.535	C	18.075						2017-10-10	%RH	74.253
2017-10-11 00:07:01	F	64.535	C	18.075						2017-10-11	%RH	74.253
2017-10-11 01:07:01	F	63.634	C	17.5744						2017-10-11	%RH	74.792
2017-10-11 02:07:01	F	63.634	C	17.5744						2017-10-11	%RH	75.351
2017-10-11 03:07:01	F	62.734	C	17.0744						2017-10-11	%RH	75.89
2017-10-11 04:07:01	F	62.734	C	17.0744						2017-10-11	%RH	76.445
2017-10-11 05:07:01	F	62.734	C	17.0744						2017-10-11	%RH	75.89
2017-10-11 06:07:01	F	61.833	C	16.5739						2017-10-11	%RH	75.874
2017-10-11 07:07:01	F	61.833	C	16.5739						2017-10-11	%RH	76.43
2017-10-11 08:07:01	F	61.833	C	16.5739						2017-10-11	%RH	75.317
2017-10-11 09:07:01	F	63.634	C	17.5744						2017-10-11	%RH	75.351
2017-10-11 10:07:01	F	64.535	C	18.075						2017-10-11	%RH	75.927
2017-10-11 11:07:01	F	67.237	C	19.5761						2017-10-11	%RH	75.44
2017-10-11 12:07:01	F	69.038	C	20.5767						2017-10-11	%RH	76.603
2017-10-11 13:07:01	F	70.839	C	21.5772						2017-10-11	%RH	76.664
2017-10-11 14:07:01	F	69.939	C	21.0772						2017-10-11	%RH	76.08
2017-10-11 15:07:01	F	71.739	C	22.0772						2017-10-11	%RH	75.59
2017-10-11 16:07:01	F	70.839	C	21.5772						2017-10-11	%RH	75.001
2017-10-11 17:07:01	F	73.54	C	23.0778						2017-10-11	%RH	73.432
2017-10-11 18:07:01	F	72.64	C	22.5778						2017-10-11	%RH	73.394
2017-10-11 19:07:01	F	70.839	C	21.5772						2017-10-11	%RH	72.762
2017-10-11 20:07:01	F	69.038	C	20.5767						2017-10-11	%RH	73.821
2017-10-11 21:07:01	F	68.138	C	20.0767						2017-10-11	%RH	73.792
2017-10-11 22:07:01	F	67.237	C	19.5761						2017-10-11	%RH	73.764
2017-10-11 23:07:01	F	66.336	C	19.0756						2017-10-11	%RH	74.299
2017-10-12 00:07:01	F	66.336	C	19.0756						2017-10-12	%RH	73.739
2017-10-12 01:07:01	F	65.436	C	18.5756						2017-10-12	%RH	74.275
2017-10-12 02:07:01	F	65.436	C	18.5756						2017-10-12	%RH	74.834
2017-10-12 03:07:01	F	64.535	C	18.075						2017-10-12	%RH	74.812
2017-10-12 04:07:01	F	64.535	C	18.075						2017-10-12	%RH	75.37
2017-10-12 05:07:01	F	63.634	C	17.5744						2017-10-12	%RH	74.792
2017-10-12 06:07:01	F	63.634	C	17.5744						2017-10-12	%RH	75.351
2017-10-12 07:07:01	F	62.734	C	17.0744						2017-10-12	%RH	75.333
2017-10-12 08:07:01	F	63.634	C	17.5744						2017-10-12	%RH	75.907
2017-10-12 09:07:01	F	63.634	C	17.5744						2017-10-12	%RH	77.016
2017-10-12 10:07:01	F	65.436	C	18.5756						2017-10-12	%RH	77.055
2017-10-12 11:07:01	F	66.336	C	19.0756						2017-10-12	%RH	79.274
2017-10-12 12:07:01	F	67.237	C	19.5761						2017-10-12	%RH	78.202
2017-10-12 13:07:01	F	68.138	C	20.0767						2017-10-12	%RH	77.678
2017-10-12 14:07:01	F	67.237	C	19.5761						2017-10-12	%RH	76.549
2017-10-12 15:07:01	F	66.336	C	19.0756						2017-10-12	%RH	76.525
2017-10-12 16:07:01	F	66.336	C	19.0756						2017-10-12	%RH	75.971
2017-10-12 17:07:01	F	65.436	C	18.5756						2017-10-12	%RH	75.948
2017-10-12 18:07:01	F	65.436	C	18.5756						2017-10-12	%RH	77.055
2017-10-12 19:07:01	F	65.436	C	18.5756						2017-10-12	%RH	76.502
2017-10-12 20:07:01	F	64.535	C	18.075						2017-10-12	%RH	76.482
2017-10-12 21:07:01	F	63.634	C	17.5744						2017-10-12	%RH	75.907
2017-10-12 22:07:01	F	63.634	C	17.5744						2017-10-12	%RH	75.907
2017-10-12 23:07:01	F	63.634	C	17.5744						2017-10-12	%RH	76.463
2017-10-13 00:07:01	F	62.734	C	17.0744						2017-10-13	%RH	77
2017-10-13 01:07:01	F	62.734	C	17.0744						2017-10-13	%RH	77
2017-10-13 02:07:01	F	62.734	C	17.0744						2017-10-13	%RH	77
2017-10-13 03:07:01	F	61.833	C	16.5739						2017-10-13	%RH	76.43
2017-10-13 04:07:01	F	61.833	C	16.5739						2017-10-13	%RH	76.985
2017-10-13 05:07:01	F	61.833	C	16.5739						2017-10-13	%RH	76.985
2017-10-13 06:07:01	F	60.932	C	16.0733						2017-10-13	%RH	76.971
2017-10-13 07:07:01	F	60.932	C	16.0733						2017-10-13	%RH	76.416
2017-10-13 08:07:01	F	60.932	C	16.0733						2017-10-13	%RH	76.971
2017-10-13 09:07:01	F	61.833	C	16.5739						2017-10-13	%RH	78.089
2017-10-13 10:07:01	F	62.734	C	17.0744						2017-10-13	%RH	79.747
2017-10-13 11:07:01	F	64.535	C	18.075						2017-10-13	%RH	79.779
2017-10-13 12:07:01	F	66.336	C	19.0756						2017-10-13	%RH	80.905
2017-10-13 13:07:01	F	68.138	C	20.0767						2017-10-13	%RH	82.029
2017-10-13 14:07:01	F	69.939	C	21.0772						2017-10-13	%RH	82.082
2017-10-13 15:07:01	F	70.839	C	21.5772						2017-10-13	%RH	81.573
2017-10-13 16:07:01	F	71.739	C	22.0772						2017-10-13	%RH	79.982
2017-10-13 17:07:01	F	71.739	C	22.0772						2017-10-13	%RH	80.524
2017-10-13 18:07:01	F	70.839	C	21.5772						2017-10-13	%RH	78.861
2017-10-13 19:07:01	F	69.939	C	21.0772						2017-10-13	%RH	77.735
2017-10-13 20:07:01	F	68.138	C	20.0767						2017-10-13	%RH	76.575
2017-10-13 21:07:01	F	67.237	C	19.5761						2017-10-13	%RH	76.549
2017-10-13 22:07:01	F	66.336	C	19.0756						2017-10-13	%RH	76.525
2017-10-13 23:07:01	F	65.436	C	18.5756						2017-10-13	%RH	77.607
2017-10-14 00:07:01	F	65.436	C	18.5756						2017-10-14	%RH	77.055
2017-10-14 01:07:01	F	65.436	C	18.5756						2017-10-14	%RH	77.607
2017-10-14 02:07:01	F	64.535	C	18.075						2017-10-14	%RH	78.137
2017-10-14 03:07:01	F	64.535	C	18.075						2017-10-14	%RH	77.035
2017-10-14 04:07:01	F	64.535	C	18.075						2017-10-14	%RH	77.587
2017-10-14 05:07:01	F	63.634	C	17.5744						2017-10-14	%RH	77.016
2017-10-14 06:07:01	F	63.634	C	17.5744						2017-10-14	%RH	77.569
2017-10-14 07:07:01	F	62.734	C	17.0744						2017-10-14	%RH	77.552
2017-10-14 08:07:01	F	63.634	C	17.5744						2017-10-14	%RH	77.569
2017-10-14 09:07:01	F	64.535	C	18.075						2017-10-14	%RH	78.686
2017-10-14 10:07:01	F	65.436	C	18.5756						2017-10-14	%RH	79.798
2017-10-14 11:07:01	F	66.336	C	19.0756						2017-10-14	%RH	78.727
2017-10-14 12:07:01	F	67.237	C	19.5761						2017-10-14	%RH	79.841
2017-10-14 13:07:01	F	68.138	C	20.0767						2017-10-14	%RH	79.866
2017-10-14 14:07:01	F	69.038	C	20.5767						2017-10-14	%RH	79.348
2017-10-14 15:07:01	F	69.038	C	20.5767						2017-10-14	%RH	79.348
2017-10-14 16:07:01	F	69.038	C	20.5767						2017-10-14	%RH	78.254
2017-10-14 17:07:01	F	69.038	C	20.5767						2017-10-14	%RH	79.348
2017-10-14 18:07:01	F	69.038	C	20.5767						2017-10-14	%RH	77.706
2017-10-14 19:07:01	F	68.138	C	20.0767						2017-10-14	%RH	77.128
2017-10-14 20:07:01	F	66.336	C	19.0756						2017-10-14	%RH	76.525
2017-10-14 21:07:01	F	65.436	C	18.5756						2017-10-14	%RH	77.055
2017-10-14 22:07:01	F	64.535	C	18.075						2017-10-14	%RH	77.035
2017-10-14 23:07:01	F	64.535	C	18.075						2017-10-14	%RH	77.035
2017-10-15 00:07:01	F	64.535	C	18.075						2017-10-15	%RH	77.035
2017-10-15 01:07:01	F	63.634	C	17.5744						2017-10-15	%RH	77.016
2017-10-15 02:07:01	F	63.634	C	17.5744						2017-10-15	%RH	78.119
2017-10-15 03:07:01	F	63.634	C	17.5744						2017-10-15	%RH	77.016
2017-10-15 04:07:01	F	62.734	C	17.0744						2017-10-15	%RH	77.552
2017-10-15 05:07:01	F	62.734	C	17.0744						2017-10-15	%RH	77.552
2017-10-15 06:07:01	F	61.833	C	16.5739						2017-10-15	%RH	76.985
2017-10-15 07:07:01	F	61.833	C	16.5739						2017-10-15	%RH	76.985
2017-10-15 08:07:01	F	61.833	C	16.5739						2017-10-15	%RH	78.089
2017-10-15 09:07:01	F	62.734	C	17.0744						2017-10-15	%RH	78.103
2017-10-15 10:07:01	F	64.535	C	18.075						2017-10-15	%RH	78.686
2017-10-15 11:07:01	F	66.336	C	19.0756						2017-10-15	%RH	79.819
2017-10-15 12:07:01	F	68.138	C	20.0767						2017-10-15	%RH	81.491
2017-10-15 13:07:01	F	68.138	C	20.0767						2017-10-15	%RH	79.866
2017-10-15 14:07:01	F	68.138	C	20.0767						2017-10-15	%RH	79.866
2017-10-15 15:07:01	F	67.237	C	19.5761						2017-10-15	%RH	78.75
2017-10-15 16:07:01	F	66.336	C	19.0756						2017-10-15	%RH	77.629
2017-10-15 17:07:01	F	66.336	C	19.0756						2017-10-15	%RH	77.629
2017-10-15 18:07:01	F	65.436	C	18.5756						2017-10-15	%RH	77.607
2017-10-15 19:07:01	F	65.436	C	18.5756						2017-10-15	%RH	78.157
2017-10-15 20:07:01	F	64.535	C	18.075						2017-10-15	%RH	77.587
2017-10-15 21:07:01	F	63.634	C	17.5744						2017-10-15	%RH	78.119
2017-10-15 22:07:01	F	62.734	C	17.0744						2017-10-15	%RH	78.653
2017-10-15 23:07:01	F	62.734	C	17.0744						2017-10-15	%RH	78.103
2017-10-16 00:07:01	F	61.833	C	16.5739						2017-10-16	%RH	76.985
2017-10-16 01:07:01	F	61.833	C	16.5739						2017-10-16	%RH	78.089
2017-10-16 02:07:01	F	61.833	C	16.5739						2017-10-16	%RH	78.639
2017-10-16 03:07:01	F	61.833	C	16.5739						2017-10-16	%RH	79.187
2017-10-16 04:07:01	F	61.833	C	16.5739						2017-10-16	%RH	79.187
2017-10-16 05:07:01	F	61.833	C	16.5739						2017-10-16	%RH	78.639
2017-10-16 06:07:01	F	61.833	C	16.5739						2017-10-16	%RH	78.639
2017-10-16 07:07:01	F	61.833	C	16.5739						2017-10-16	%RH	79.187
2017-10-16 08:07:01	F	61.833	C	16.5739						2017-10-16	%RH	79.187
2017-10-16 09:07:01	F	61.833	C	16.5739						2017-10-16	%RH	79.187
2017-10-16 10:07:01	F	61.833	C	16.5739						2017-10-16	%RH	79.734
2017-10-16 11:07:01	F	62.734	C	17.0744						2017-10-16	%RH	79.747
2017-10-16 12:07:01	F	62.734	C	17.0744						2017-10-16	%RH	79.747
2017-10-16 13:07:01	F	63.634	C	17.5744						2017-10-16	%RH	80.307
2017-10-16 14:07:01	F	64.535	C	18.075						2017-10-16	%RH	79.779
2017-10-16 15:07:01	F	64.535	C	18.075						2017-10-16	%RH	80.324
2017-10-16 16:07:01	F	64.535	C	18.075						2017-10-16	%RH	80.324
2017-10-16 17:07:01	F	65.436	C	18.5756						2017-10-16	%RH	80.342
2017-10-16 18:07:01	F	65.436	C	18.5756						2017-10-16	%RH	80.885
2017-10-16 19:07:01	F	65.436	C	18.5756						2017-10-16	%RH	79.798
2017-10-16 20:07:01	F	64.535	C	18.075						2017-10-16	%RH	79.779
2017-10-16 21:07:01	F	63.634	C	17.5744						2017-10-16	%RH	79.216
2017-10-16 22:07:01	F	63.634	C	17.5744						2017-10-16	%RH	78.669
2017-10-16 23:07:01	F	62.734	C	17.0744						2017-10-16	%RH	78.653
2017-10-17 00:07:01	F	62.734	C	17.0744						2017-10-17	%RH	78.653
2017-10-17 01:07:01	F	62.734	C	17.0744						2017-10-17	%RH	79.747
2017-10-17 02:07:01	F	61.833	C	16.5739						2017-10-17	%RH	78.639
2017-10-17 03:07:01	F	61.833	C	16.5739						2017-10-17	%RH	79.734
2017-10-17 04:07:01	F	61.833	C	16.5739						2017-10-17	%RH	79.734
2017-10-17 05:07:01	F	61.833	C	16.5739						2017-10-17	%RH	80.28
2017-10-17 06:07:01	F	60.932	C	16.0733						2017-10-17	%RH	80.269
2017-10-17 07:07:01	F	60.932	C	16.0733						2017-10-17	%RH	79.723
2017-10-17 08:07:01	F	61.833	C	16.5739						2017-10-17	%RH	79.734
2017-10-17 09:07:01	F	61.833	C	16.5739						2017-10-17	%RH	80.28
2017-10-17 10:07:01	F	62.734	C	17.0744						2017-10-17	%RH	81.378
2017-10-17 11:07:01	F	64.535	C	18.075						2017-10-17	%RH	81.948
2017-10-17 12:07:01	F	65.436	C	18.5756						2017-10-17	%RH	82.503
2017-10-17 13:07:01	F	66.336	C	19.0756						2017-10-17	%RH	81.984
2017-10-17 14:07:01	F	66.336	C	19.0756						2017-10-17	%RH	81.984
2017-10-17 15:07:01	F	67.237	C	19.5761						2017-10-17	%RH	82.006
2017-10-17 16:07:01	F	68.138	C	20.0767						2017-10-17	%RH	82.029
2017-10-17 17:07:01	F	68.138	C	20.0767						2017-10-17	%RH	80.95
2017-10-17 18:07:01	F	67.237	C	19.5761						2017-10-17	%RH	80.385
2017-10-17 19:07:01	F	66.336	C	19.0756						2017-10-17	%RH	79.819
2017-10-17 20:07:01	F	66.336	C	19.0756						2017-10-17	%RH	79.274
2017-10-17 21:07:01	F	65.436	C	18.5756						2017-10-17	%RH	79.798
2017-10-17 22:07:01	F	64.535	C	18.075						2017-10-17	%RH	79.234
2017-10-17 23:07:01	F	64.535	C	18.075						2017-10-17	%RH	79.779
2017-10-18 00:07:01	F	63.634	C	17.5744						2017-10-18	%RH	79.762
2017-10-18 01:07:01	F	63.634	C	17.5744						2017-10-18	%RH	79.762
2017-10-18 02:07:01	F	63.634	C	17.5744						2017-10-18	%RH	80.307
2017-10-18 03:07:01	F	63.634	C	17.5744						2017-10-18	%RH	79.762
2017-10-18 04:07:01	F	63.634	C	17.5744						2017-10-18	%RH	79.216
2017-10-18 05:07:01	F	62.734	C	17.0744						2017-10-18	%RH	80.292
2017-10-18 06:07:01	F	62.734	C	17.0744						2017-10-18	%RH	80.292
2017-10-18 07:07:01	F	62.734	C	17.0744						2017-10-18	%RH	80.292
2017-10-18 08:07:01	F	62.734	C	17.0744						2017-10-18	%RH	79.747
2017-10-18 09:07:01	F	63.634	C	17.5744						2017-10-18	%RH	80.85
2017-10-18 10:07:01	F	63.634	C	17.5744						2017-10-18	%RH	79.762
2017-10-18 11:07:01	F	63.634	C	17.5744						2017-10-18	%RH	81.392
2017-10-18 12:07:01	F	64.535	C	18.075						2017-10-18	%RH	81.408
2017-10-18 13:07:01	F	64.535	C	18.075						2017-10-18	%RH	81.408
2017-10-18 14:07:01	F	65.436	C	18.5756						2017-10-18	%RH	81.426
2017-10-18 15:07:01	F	66.336	C	19.0756						2017-10-18	%RH	81.984
2017-10-18 16:07:01	F	66.336	C	19.0756						2017-10-18	%RH	81.445
2017-10-18 17:07:01	F	67.237	C	19.5761						2017-10-18	%RH	82.006
2017-10-18 18:07:01	F	66.336	C	19.0756						2017-10-18	%RH	79.819
2017-10-18 19:07:01	F	66.336	C	19.0756						2017-10-18	%RH	80.362
2017-10-18 20:07:01	F	65.436	C	18.5756						2017-10-18	%RH	79.798
2017-10-18 21:07:01	F	65.436	C	18.5756						2017-10-18	%RH	79.798
2017-10-18 22:07:01	F	64.535	C	18.075						2017-10-18	%RH	80.324
2017-10-18 23:07:01	F	64.535	C	18.075						2017-10-18	%RH	79.779
2017-10-19 00:07:01	F	63.634	C	17.5744						2017-10-19	%RH	80.307
2017-10-19 01:07:01	F	63.634	C	17.5744						2017-10-19	%RH	80.307
2017-10-19 02:07:01	F	63.634	C	17.5744						2017-10-19	%RH	79.762
2017-10-19 03:07:01	F	63.634	C	17.5744						2017-10-19	%RH	80.307
2017-10-19 04:07:01	F	63.634	C	17.5744						2017-10-19	%RH	80.307
2017-10-19 05:07:01	F	63.634	C	17.5744						2017-10-19	%RH	80.307
2017-10-19 06:07:01	F	62.734	C	17.0744						2017-10-19	%RH	80.292
2017-10-19 07:07:01	F	62.734	C	17.0744						2017-10-19	%RH	80.836
2017-10-19 08:07:01	F	62.734	C	17.0744						2017-10-19	%RH	80.836
2017-10-19 09:07:01	F	63.634	C	17.5744						2017-10-19	%RH	80.85
2017-10-19 10:07:01	F	63.634	C	17.5744						2017-10-19	%RH	80.307
2017-10-19 11:07:01	F	63.634	C	17.5744						2017-10-19	%RH	80.85
2017-10-19 12:07:01	F	64.535	C	18.075						2017-10-19	%RH	81.948
2017-10-19 13:07:01	F	65.436	C	18.5756						2017-10-19	%RH	82.503
2017-10-19 14:07:01	F	66.336	C	19.0756						2017-10-19	%RH	81.984
2017-10-19 15:07:01	F	66.336	C	19.0756						2017-10-19	%RH	82.522
2017-10-19 16:07:01	F	66.336	C	19.0756						2017-10-19	%RH	81.445
2017-10-19 17:07:01	F	66.336	C	19.0756						2017-10-19	%RH	81.445
2017-10-19 18:07:01	F	65.436	C	18.5756						2017-10-19	%RH	79.798
2017-10-19 19:07:01	F	64.535	C	18.075						2017-10-19	%RH	79.234
2017-10-19 20:07:01	F	63.634	C	17.5744						2017-10-19	%RH	79.216
2017-10-19 21:07:01	F	63.634	C	17.5744						2017-10-19	%RH	79.762
2017-10-19 22:07:01	F	63.634	C	17.5744						2017-10-19	%RH	80.307
2017-10-19 23:07:01	F	62.734	C	17.0744						2017-10-19	%RH	80.292
2017-10-20 00:07:01	F	62.734	C	17.0744						2017-10-20	%RH	80.292
2017-10-20 01:07:01	F	62.734	C	17.0744						2017-10-20	%RH	80.292
2017-10-20 02:07:01	F	62.734	C	17.0744						2017-10-20	%RH	80.292
2017-10-20 03:07:01	F	62.734	C	17.0744						2017-10-20	%RH	80.292
2017-10-20 04:07:01	F	62.734	C	17.0744						2017-10-20	%RH	80.292
2017-10-20 05:07:01	F	61.833	C	16.5739						2017-10-20	%RH	80.824
2017-10-20 06:07:01	F	61.833	C	16.5739						2017-10-20	%RH	80.824
2017-10-20 07:07:01	F	61.833	C	16.5739						2017-10-20	%RH	80.824
2017-10-20 08:07:01	F	61.833	C	16.5739						2017-10-20	%RH	80.28
2017-10-20 09:07:01	F	62.734	C	17.0744						2017-10-20	%RH	80.836
2017-10-20 10:07:01	F	62.734	C	17.0744						2017-10-20	%RH	81.918
2017-10-20 11:07:01	F	63.634	C	17.5744						2017-10-20	%RH	82.471
2017-10-20 12:07:01	F	64.535	C	18.075						2017-10-20	%RH	83.558
2017-10-20 13:07:01	F	64.535	C	18.075						2017-10-20	%RH	82.486
2017-10-20 14:07:01	F	66.336	C	19.0756						2017-10-20	%RH	84.126
2017-10-20 15:07:01	F	66.336	C	19.0756						2017-10-20	%RH	83.058
2017-10-20 16:07:01	F	69.038	C	20.5767						2017-10-20	%RH	85.781
2017-10-20 17:07:01	F	69.939	C	21.0772						2017-10-20	%RH	84.219
2017-10-20 18:07:01	F	69.038	C	20.5767						2017-10-20	%RH	82.591
2017-10-20 19:07:01	F	67.237	C	19.5761						2017-10-20	%RH	80.927
2017-10-20 20:07:01	F	67.237	C	19.5761						2017-10-20	%RH	79.841
2017-10-20 21:07:01	F	66.336	C	19.0756						2017-10-20	%RH	79.819
2017-10-20 22:07:01	F	65.436	C	18.5756						2017-10-20	%RH	80.885
2017-10-20 23:07:01	F	65.436	C	18.5756						2017-10-20	%RH	79.798
2017-10-21 00:07:01	F	64.535	C	18.075						2017-10-21	%RH	79.779
2017-10-21 01:07:01	F	64.535	C	18.075						2017-10-21	%RH	80.324
2017-10-21 02:07:01	F	64.535	C	18.075						2017-10-21	%RH	80.866
2017-10-21 03:07:01	F	64.535	C	18.075						2017-10-21	%RH	80.324
2017-10-21 04:07:01	F	63.634	C	17.5744						2017-10-21	%RH	80.307
2017-10-21 05:07:01	F	63.634	C	17.5744						2017-10-21	%RH	80.307
2017-10-21 06:07:01	F	63.634	C	17.5744						2017-10-21	%RH	81.392
2017-10-21 07:07:01	F	62.734	C	17.0744						2017-10-21	%RH	80.292
2017-10-21 08:07:01	F	62.734	C	17.0744						2017-10-21	%RH	80.836
2017-10-21 09:07:01	F	63.634	C	17.5744						2017-10-21	%RH	81.932
2017-10-21 10:07:01	F	64.535	C	18.075						2017-10-21	%RH	81.948
2017-10-21 11:07:01	F	64.535	C	18.075						2017-10-21	%RH	81.948
2017-10-21 12:07:01	F	65.436	C	18.5756						2017-10-21	%RH	83.574
2017-10-21 13:07:01	F	66.336	C	19.0756						2017-10-21	%RH	83.058
2017-10-21 14:07:01	F	65.436	C	18.5756						2017-10-21	%RH	82.503
2017-10-21 15:07:01	F	67.237	C	19.5761						2017-10-21	%RH	84.146
2017-10-21 16:07:01	F	68.138	C	20.0767						2017-10-21	%RH	85.229
2017-10-21 17:07:01	F	69.038	C	20.5767						2017-10-21	%RH	84.724
2017-10-21 18:07:01	F	69.038	C	20.5767						2017-10-21	%RH	82.591
2017-10-21 19:07:01	F	68.138	C	20.0767						2017-10-21	%RH	80.95
2017-10-21 20:07:01	F	66.336	C	19.0756						2017-10-21	%RH	80.362
2017-10-21 21:07:01	F	66.336	C	19.0756						2017-10-21	%RH	80.362
2017-10-21 22:07:01	F	65.436	C	18.5756						2017-10-21	%RH	80.342
2017-10-21 23:07:01	F	65.436	C	18.5756						2017-10-21	%RH	80.342
2017-10-22 00:07:01	F	64.535	C	18.075						2017-10-22	%RH	80.866
2017-10-22 01:07:01	F	64.535	C	18.075						2017-10-22	%RH	80.866
2017-10-22 02:07:01	F	63.634	C	17.5744						2017-10-22	%RH	80.307
2017-10-22 03:07:01	F	63.634	C	17.5744						2017-10-22	%RH	79.762
2017-10-22 04:07:01	F	62.734	C	17.0744						2017-10-22	%RH	80.292
2017-10-22 05:07:01	F	62.734	C	17.0744						2017-10-22	%RH	80.292
2017-10-22 06:07:01	F	61.833	C	16.5739						2017-10-22	%RH	79.734
2017-10-22 07:07:01	F	61.833	C	16.5739						2017-10-22	%RH	80.28
2017-10-22 08:07:01	F	61.833	C	16.5739						2017-10-22	%RH	80.28
2017-10-22 09:07:01	F	61.833	C	16.5739						2017-10-22	%RH	81.907
2017-10-22 10:07:01	F	61.833	C	16.5739						2017-10-22	%RH	81.907
2017-10-22 11:07:01	F	63.634	C	17.5744						2017-10-22	%RH	83.008
2017-10-22 12:07:01	F	64.535	C	18.075						2017-10-22	%RH	84.092
2017-10-22 13:07:01	F	65.436	C	18.5756						2017-10-22	%RH	83.574
2017-10-22 14:07:01	F	65.436	C	18.5756						2017-10-22	%RH	84.108
2017-10-22 15:07:01	F	67.237	C	19.5761						2017-10-22	%RH	83.613
2017-10-22 16:07:01	F	67.237	C	19.5761						2017-10-22	%RH	84.146
2017-10-22 17:07:01	F	67.237	C	19.5761						2017-10-22	%RH	82.543
2017-10-22 18:07:01	F	66.336	C	19.0756						2017-10-22	%RH	80.905
2017-10-22 19:07:01	F	65.436	C	18.5756						2017-10-22	%RH	80.885
2017-10-22 20:07:01	F	64.535	C	18.075						2017-10-22	%RH	81.408
2017-10-22 21:07:01	F	64.535	C	18.075						2017-10-22	%RH	80.866
2017-10-22 22:07:01	F	64.535	C	18.075						2017-10-22	%RH	81.408
2017-10-22 23:07:01	F	63.634	C	17.5744						2017-10-22	%RH	80.85
2017-10-23 00:07:01	F	63.634	C	17.5744						2017-10-23	%RH	80.85
2017-10-23 01:07:01	F	63.634	C	17.5744						2017-10-23	%RH	81.392
2017-10-23 02:07:01	F	62.734	C	17.0744						2017-10-23	%RH	81.378
2017-10-23 03:07:01	F	62.734	C	17.0744						2017-10-23	%RH	80.836
2017-10-23 04:07:01	F	62.734	C	17.0744						2017-10-23	%RH	81.378
2017-10-23 05:07:01	F	61.833	C	16.5739						2017-10-23	%RH	80.824
2017-10-23 06:07:01	F	61.833	C	16.5739						2017-10-23	%RH	80.824
2017-10-23 07:07:01	F	61.833	C	16.5739						2017-10-23	%RH	81.366
2017-10-23 08:07:01	F	62.734	C	17.0744						2017-10-23	%RH	81.378
2017-10-23 09:07:01	F	62.734	C	17.0744						2017-10-23	%RH	82.995
2017-10-23 10:07:01	F	63.634	C	17.5744						2017-10-23	%RH	83.008
2017-10-23 11:07:01	F	64.535	C	18.075						2017-10-23	%RH	84.624
2017-10-23 12:07:01	F	66.336	C	19.0756						2017-10-23	%RH	84.657
2017-10-23 13:07:01	F	67.237	C	19.5761						2017-10-23	%RH	84.677
2017-10-23 14:07:01	F	69.038	C	20.5767						2017-10-23	%RH	85.253
2017-10-23 15:07:01	F	69.038	C	20.5767						2017-10-23	%RH	84.724
2017-10-23 16:07:01	F	69.939	C	21.0772						2017-10-23	%RH	84.75
2017-10-23 17:07:01	F	69.939	C	21.0772						2017-10-23	%RH	83.687
2017-10-23 18:07:01	F	69.038	C	20.5767						2017-10-23	%RH	81.516
2017-10-23 19:07:01	F	68.138	C	20.0767						2017-10-23	%RH	80.409
2017-10-23 20:07:01	F	67.237	C	19.5761						2017-10-23	%RH	79.841
2017-10-23 21:07:01	F	66.336	C	19.0756						2017-10-23	%RH	79.274
2017-10-23 22:07:01	F	65.436	C	18.5756						2017-10-23	%RH	80.885
2017-10-23 23:07:01	F	65.436	C	18.5756						2017-10-23	%RH	80.885
2017-10-24 00:07:01	F	64.535	C	18.075						2017-10-24	%RH	80.866
2017-10-24 01:07:01	F	64.535	C	18.075						2017-10-24	%RH	80.866
2017-10-24 02:07:01	F	64.535	C	18.075						2017-10-24	%RH	81.408
2017-10-24 03:07:01	F	64.535	C	18.075						2017-10-24	%RH	80.866
2017-10-24 04:07:01	F	64.535	C	18.075						2017-10-24	%RH	80.866
2017-10-24 05:07:01	F	64.535	C	18.075						2017-10-24	%RH	81.408
2017-10-24 06:07:01	F	63.634	C	17.5744						2017-10-24	%RH	80.307
2017-10-24 07:07:01	F	63.634	C	17.5744						2017-10-24	%RH	80.307
2017-10-24 08:07:01	F	63.634	C	17.5744						2017-10-24	%RH	80.85
2017-10-24 09:07:01	F	63.634	C	17.5744						2017-10-24	%RH	81.932
2017-10-24 10:07:01	F	64.535	C	18.075						2017-10-24	%RH	81.948
2017-10-24 11:07:01	F	65.436	C	18.5756						2017-10-24	%RH	84.108
2017-10-24 12:07:01	F	67.237	C	19.5761						2017-10-24	%RH	84.677
2017-10-24 13:07:01	F	68.138	C	20.0767						2017-10-24	%RH	85.757
2017-10-24 14:07:01	F	69.038	C	20.5767						2017-10-24	%RH	83.66
2017-10-24 15:07:01	F	69.038	C	20.5767						2017-10-24	%RH	83.66
2017-10-24 16:07:01	F	70.839	C	21.5772						2017-10-24	%RH	83.716
2017-10-24 17:07:01	F	69.939	C	21.0772						2017-10-24	%RH	83.153
2017-10-24 18:07:01	F	69.038	C	20.5767						2017-10-24	%RH	80.976
2017-10-24 19:07:01	F	68.138	C	20.0767						2017-10-24	%RH	80.95
2017-10-24 20:07:01	F	67.237	C	19.5761						2017-10-24	%RH	80.385
2017-10-24 21:07:01	F	66.336	C	19.0756						2017-10-24	%RH	80.362
2017-10-24 22:07:01	F	65.436	C	18.5756						2017-10-24	%RH	79.798
2017-10-24 23:07:01	F	65.436	C	18.5756						2017-10-24	%RH	80.342
2017-10-25 00:07:01	F	64.535	C	18.075						2017-10-25	%RH	80.324
2017-10-25 01:07:01	F	64.535	C	18.075						2017-10-25	%RH	80.866
2017-10-25 02:07:01	F	64.535	C	18.075						2017-10-25	%RH	80.324
2017-10-25 03:07:01	F	64.535	C	18.075						2017-10-25	%RH	80.866
2017-10-25 04:07:01	F	63.634	C	17.5744						2017-10-25	%RH	80.85
2017-10-25 05:07:01	F	63.634	C	17.5744						2017-10-25	%RH	80.85
2017-10-25 06:07:01	F	63.634	C	17.5744						2017-10-25	%RH	80.85
2017-10-25 07:07:01	F	63.634	C	17.5744						2017-10-25	%RH	80.85
2017-10-25 08:07:01	F	63.634	C	17.5744						2017-10-25	%RH	82.471
2017-10-25 09:07:01	F	65.436	C	18.5756						2017-10-25	%RH	83.574
2017-10-25 10:07:01	F	66.336	C	19.0756						2017-10-25	%RH	84.657
2017-10-25 11:07:01	F	68.138	C	20.0767						2017-10-25	%RH	85.757
2017-10-25 12:07:01	F	69.038	C	20.5767						2017-10-25	%RH	84.724
2017-10-25 13:07:01	F	69.939	C	21.0772						2017-10-25	%RH	85.279
2017-10-25 14:07:01	F	71.739	C	22.0772						2017-10-25	%RH	85.337
2017-10-25 15:07:01	F	73.54	C	23.0778						2017-10-25	%RH	86.455
2017-10-25 16:07:01	F	74.44	C	23.5778						2017-10-25	%RH	85.439
2017-10-25 17:07:01	F	74.44	C	23.5778						2017-10-25	%RH	83.85
2017-10-25 18:07:01	F	73.54	C	23.0778						2017-10-25	%RH	82.21
2017-10-25 19:07:01	F	71.739	C	22.0772						2017-10-25	%RH	80.524
2017-10-25 20:07:01	F	69.939	C	21.0772						2017-10-25	%RH	78.83
2017-10-25 21:07:01	F	69.939	C	21.0772						2017-10-25	%RH	79.376
2017-10-25 22:07:01	F	68.138	C	20.0767						2017-10-25	%RH	78.227
2017-10-25 23:07:01	F	68.138	C	20.0767						2017-10-25	%RH	79.321
2017-10-26 00:07:01	F	67.237	C	19.5761						2017-10-26	%RH	79.296
2017-10-26 01:07:01	F	67.237	C	19.5761						2017-10-26	%RH	78.75
2017-10-26 02:07:01	F	66.336	C	19.0756						2017-10-26	%RH	80.362
2017-10-26 03:07:01	F	66.336	C	19.0756						2017-10-26	%RH	79.819
2017-10-26 04:07:01	F	65.436	C	18.5756						2017-10-26	%RH	79.253
2017-10-26 05:07:01	F	65.436	C	18.5756						2017-10-26	%RH	78.706
2017-10-26 06:07:01	F	64.535	C	18.075						2017-10-26	%RH	79.779
2017-10-26 07:07:01	F	64.535	C	18.075						2017-10-26	%RH	79.779
2017-10-26 08:07:01	F	64.535	C	18.075						2017-10-26	%RH	79.779
2017-10-26 09:07:01	F	65.436	C	18.5756						2017-10-26	%RH	81.965
2017-10-26 10:07:01	F	67.237	C	19.5761						2017-10-26	%RH	82.543
2017-10-26 11:07:01	F	68.138	C	20.0767						2017-10-26	%RH	84.168
2017-10-26 12:07:01	F	69.939	C	21.0772						2017-10-26	%RH	84.219
2017-10-26 13:07:01	F	71.739	C	22.0772						2017-10-26	%RH	84.808
2017-10-26 14:07:01	F	72.64	C	22.5778						2017-10-26	%RH	85.369
2017-10-26 15:07:01	F	73.54	C	23.0778						2017-10-26	%RH	82.746
2017-10-26 16:07:01	F	73.54	C	23.0778						2017-10-26	%RH	81.673
2017-10-26 17:07:01	F	72.64	C	22.5778						2017-10-26	%RH	80.558
2017-10-26 18:07:01	F	71.739	C	22.0772						2017-10-26	%RH	78.893
2017-10-26 19:07:01	F	70.839	C	21.5772						2017-10-26	%RH	77.766
2017-10-26 20:07:01	F	69.038	C	20.5767						2017-10-26	%RH	77.706
2017-10-26 21:07:01	F	68.138	C	20.0767						2017-10-26	%RH	77.128
2017-10-26 22:07:01	F	67.237	C	19.5761						2017-10-26	%RH	77.653
2017-10-26 23:07:01	F	67.237	C	19.5761						2017-10-26	%RH	78.202
2017-10-27 00:07:01	F	66.336	C	19.0756						2017-10-27	%RH	78.179
2017-10-27 01:07:01	F	65.436	C	18.5756						2017-10-27	%RH	77.055
2017-10-27 02:07:01	F	64.535	C	18.075						2017-10-27	%RH	77.587
2017-10-27 03:07:01	F	64.535	C	18.075						2017-10-27	%RH	78.137
2017-10-27 04:07:01	F	63.634	C	17.5744						2017-10-27	%RH	78.119
2017-10-27 05:07:01	F	62.734	C	17.0744						2017-10-27	%RH	78.103
2017-10-27 06:07:01	F	62.734	C	17.0744						2017-10-27	%RH	77.552
2017-10-27 07:07:01	F	61.833	C	16.5739						2017-10-27	%RH	78.639
2017-10-27 08:07:01	F	61.833	C	16.5739						2017-10-27	%RH	79.187
2017-10-27 09:07:01	F	63.634	C	17.5744						2017-10-27	%RH	80.85
2017-10-27 10:07:01	F	65.436	C	18.5756						2017-10-27	%RH	83.039
2017-10-27 11:07:01	F	67.237	C	19.5761						2017-10-27	%RH	83.613
2017-10-27 12:07:01	F	68.138	C	20.0767						2017-10-27	%RH	84.168
2017-10-27 13:07:01	F	70.839	C	21.5772						2017-10-27	%RH	84.247
2017-10-27 14:07:01	F	71.739	C	22.0772						2017-10-27	%RH	84.278
2017-10-27 15:07:01	F	72.64	C	22.5778						2017-10-27	%RH	83.779
2017-10-27 16:07:01	F	73.54	C	23.0778						2017-10-27	%RH	82.746
2017-10-27 17:07:01	F	74.44	C	23.5778						2017-10-27	%RH	81.71
2017-10-27 18:07:01	F	73.54	C	23.0778						2017-10-27	%RH	78.964
2017-10-27 19:07:01	F	71.739	C	22.0772						2017-10-27	%RH	76.697
2017-10-27 20:07:01	F	69.939	C	21.0772						2017-10-27	%RH	76.633
2017-10-27 21:07:01	F	69.038	C	20.5767						2017-10-27	%RH	77.155
2017-10-27 22:07:01	F	68.138	C	20.0767						2017-10-27	%RH	76.022
2017-10-27 23:07:01	F	67.237	C	19.5761						2017-10-27	%RH	75.995
2017-10-28 00:07:01	F	66.336	C	19.0756						2017-10-28	%RH	75.971
2017-10-28 01:07:01	F	65.436	C	18.5756						2017-10-28	%RH	78.157
2017-10-28 02:07:01	F	65.436	C	18.5756						2017-10-28	%RH	75.948
2017-10-28 03:07:01	F	64.535	C	18.075						2017-10-28	%RH	76.482
2017-10-28 04:07:01	F	63.634	C	17.5744						2017-10-28	%RH	76.463
2017-10-28 05:07:01	F	63.634	C	17.5744						2017-10-28	%RH	76.463
2017-10-28 06:07:01	F	63.634	C	17.5744						2017-10-28	%RH	77.016
2017-10-28 07:07:01	F	63.634	C	17.5744						2017-10-28	%RH	78.119
2017-10-28 08:07:01	F	63.634	C	17.5744						2017-10-28	%RH	78.119
2017-10-28 09:07:01	F	64.535	C	18.075						2017-10-28	%RH	79.234
2017-10-28 10:07:01	F	65.436	C	18.5756						2017-10-28	%RH	79.798
2017-10-28 11:07:01	F	66.336	C	19.0756						2017-10-28	%RH	79.819
2017-10-28 12:07:01	F	67.237	C	19.5761						2017-10-28	%RH	80.385
2017-10-28 13:07:01	F	69.038	C	20.5767						2017-10-28	%RH	80.976
2017-10-28 14:07:01	F	70.839	C	21.5772						2017-10-28	%RH	81.573
2017-10-28 15:07:01	F	72.64	C	22.5778						2017-10-28	%RH	81.638
2017-10-28 16:07:01	F	73.54	C	23.0778						2017-10-28	%RH	82.21
2017-10-28 17:07:01	F	74.44	C	23.5778						2017-10-28	%RH	80.631
2017-10-28 18:07:01	F	73.54	C	23.0778						2017-10-28	%RH	77.32
2017-10-28 19:07:01	F	71.739	C	22.0772						2017-10-28	%RH	76.145
2017-10-28 20:07:01	F	70.839	C	21.5772						2017-10-28	%RH	75.557
2017-10-28 21:07:01	F	69.038	C	20.5767						2017-10-28	%RH	74.938
2017-10-28 22:07:01	F	68.138	C	20.0767						2017-10-28	%RH	75.466
2017-10-28 23:07:01	F	67.237	C	19.5761						2017-10-28	%RH	74.883
2017-10-29 00:07:01	F	67.237	C	19.5761						2017-10-29	%RH	75.44
2017-10-29 01:07:01	F	66.336	C	19.0756						2017-10-29	%RH	75.971
2017-10-29 02:07:01	F	66.336	C	19.0756						2017-10-29	%RH	75.971
2017-10-29 03:07:01	F	65.436	C	18.5756						2017-10-29	%RH	75.948
2017-10-29 04:07:01	F	65.436	C	18.5756						2017-10-29	%RH	75.948
2017-10-29 05:07:01	F	64.535	C	18.075						2017-10-29	%RH	76.482
2017-10-29 06:07:01	F	64.535	C	18.075						2017-10-29	%RH	75.37
2017-10-29 07:07:01	F	64.535	C	18.075						2017-10-29	%RH	75.927
2017-10-29 08:07:01	F	64.535	C	18.075						2017-10-29	%RH	77.035
2017-10-29 09:07:01	F	65.436	C	18.5756						2017-10-29	%RH	77.607
2017-10-29 10:07:01	F	65.436	C	18.5756						2017-10-29	%RH	78.157
2017-10-29 11:07:01	F	67.237	C	19.5761						2017-10-29	%RH	79.296
2017-10-29 12:07:01	F	67.237	C	19.5761						2017-10-29	%RH	78.202
2017-10-29 13:07:01	F	69.038	C	20.5767						2017-10-29	%RH	81.516
2017-10-29 14:07:01	F	70.839	C	21.5772						2017-10-29	%RH	81.573
2017-10-29 15:07:01	F	72.64	C	22.5778						2017-10-29	%RH	81.099
2017-10-29 16:07:01	F	72.64	C	22.5778						2017-10-29	%RH	78.928
2017-10-29 17:07:01	F	70.839	C	21.5772						2017-10-29	%RH	76.664
2017-10-29 18:07:01	F	69.939	C	21.0772						2017-10-29	%RH	76.633
2017-10-29 19:07:01	F	69.038	C	20.5767						2017-10-29	%RH	74.938
2017-10-29 20:07:01	F	68.138	C	20.0767						2017-10-29	%RH	75.466
2017-10-29 21:07:01	F	67.237	C	19.5761						2017-10-29	%RH	74.883
2017-10-29 22:07:01	F	66.336	C	19.0756						2017-10-29	%RH	75.971
2017-10-29 23:07:01	F	66.336	C	19.0756						2017-10-29	%RH	75.415
2017-10-30 00:07:01	F	65.436	C	18.5756						2017-10-30	%RH	75.948
2017-10-30 01:07:01	F	64.535	C	18.075						2017-10-30	%RH	75.37
2017-10-30 02:07:01	F	64.535	C	18.075						2017-10-30	%RH	75.37
2017-10-30 03:07:01	F	63.634	C	17.5744						2017-10-30	%RH	75.907
2017-10-30 04:07:01	F	63.634	C	17.5744						2017-10-30	%RH	75.907
2017-10-30 05:07:01	F	62.734	C	17.0744						2017-10-30	%RH	75.89
2017-10-30 06:07:01	F	62.734	C	17.0744						2017-10-30	%RH	75.89
2017-10-30 07:07:01	F	62.734	C	17.0744						2017-10-30	%RH	77
2017-10-30 08:07:01	F	62.734	C	17.0744						2017-10-30	%RH	77.552
2017-10-30 09:07:01	F	63.634	C	17.5744						2017-10-30	%RH	77.569
2017-10-30 10:07:01	F	65.436	C	18.5756						2017-10-30	%RH	79.253
2017-10-30 11:07:01	F	66.336	C	19.0756						2017-10-30	%RH	79.274
2017-10-30 12:07:01	F	67.237	C	19.5761						2017-10-30	%RH	79.841
2017-10-30 13:07:01	F	68.138	C	20.0767						2017-10-30	%RH	78.775
2017-10-30 14:07:01	F	67.237	C	19.5761						2017-10-30	%RH	77.102
2017-10-30 15:07:01	F	67.237	C	19.5761						2017-10-30	%RH	77.653
2017-10-30 16:07:01	F	68.138	C	20.0767						2017-10-30	%RH	78.227
2017-10-30 17:07:01	F	67.237	C	19.5761						2017-10-30	%RH	76.549
2017-10-30 18:07:01	F	66.336	C	19.0756						2017-10-30	%RH	75.415
2017-10-30 19:07:01	F	65.436	C	18.5756						2017-10-30	%RH	75.392
2017-10-30 20:07:01	F	64.535	C	18.075						2017-10-30	%RH	75.927
2017-10-30 21:07:01	F	64.535	C	18.075						2017-10-30	%RH	76.482
2017-10-30 22:07:01	F	64.535	C	18.075						2017-10-30	%RH	76.482
2017-10-30 23:07:01	F	63.634	C	17.5744						2017-10-30	%RH	76.463
2017-10-31 00:07:01	F	62.734	C	17.0744						2017-10-31	%RH	75.89
2017-10-31 01:07:01	F	62.734	C	17.0744						2017-10-31	%RH	76.445
2017-10-31 02:07:01	F	62.734	C	17.0744						2017-10-31	%RH	76.445
2017-10-31 03:07:01	F	61.833	C	16.5739						2017-10-31	%RH	76.985
2017-10-31 04:07:01	F	61.833	C	16.5739						2017-10-31	%RH	76.43
2017-10-31 05:07:01	F	61.833	C	16.5739						2017-10-31	%RH	76.985
2017-10-31 06:07:01	F	61.833	C	16.5739						2017-10-31	%RH	76.985
2017-10-31 07:07:01	F	61.833	C	16.5739						2017-10-31	%RH	76.985
2017-10-31 08:07:01	F	61.833	C	16.5739						2017-10-31	%RH	77.538
2017-10-31 09:07:01	F	62.734	C	17.0744						2017-10-31	%RH	78.103
2017-10-31 10:07:01	F	64.535	C	18.075						2017-10-31	%RH	79.779
2017-10-31 11:07:01	F	64.535	C	18.075						2017-10-31	%RH	78.686
2017-10-31 12:07:01	F	65.436	C	18.5756						2017-10-31	%RH	80.342
2017-10-31 13:07:01	F	67.237	C	19.5761						2017-10-31	%RH	82.006
2017-10-31 14:07:01	F	68.138	C	20.0767						2017-10-31	%RH	82.029
2017-10-31 15:07:01	F	69.939	C	21.0772						2017-10-31	%RH	81.544
2017-10-31 16:07:01	F	69.939	C	21.0772						2017-10-31	%RH	80.463
2017-10-31 17:07:01	F	69.038	C	20.5767						2017-10-31	%RH	78.254
2017-10-31 18:07:01	F	69.038	C	20.5767						2017-10-31	%RH	76.603
2017-10-31 19:07:01	F	67.237	C	19.5761						2017-10-31	%RH	75.995
2017-10-31 20:07:01	F	67.237	C	19.5761						2017-10-31	%RH	76.549
2017-10-31 21:07:01	F	66.336	C	19.0756						2017-10-31	%RH	75.971
2017-10-31 22:07:01	F	65.436	C	18.5756						2017-10-31	%RH	75.948
2017-10-31 23:07:01	F	64.535	C	18.075						2017-10-31	%RH	76.482
2017-11-01 00:07:01	F	64.535	C	18.075						2017-11-01	%RH	76.482
2017-11-01 01:07:01	F	64.535	C	18.075						2017-11-01	%RH	76.482
2017-11-01 02:07:01	F	63.634	C	17.5744						2017-11-01	%RH	76.463
2017-11-01 03:07:01	F	63.634	C	17.5744						2017-11-01	%RH	76.463
2017-11-01 04:07:01	F	62.734	C	17.0744						2017-11-01	%RH	76.445
2017-11-01 05:07:01	F	62.734	C	17.0744						2017-11-01	%RH	77
2017-11-01 06:07:01	F	62.734	C	17.0744						2017-11-01	%RH	77
2017-11-01 07:07:01	F	62.734	C	17.0744						2017-11-01	%RH	77
2017-11-01 08:07:01	F	62.734	C	17.0744						2017-11-01	%RH	77.552
2017-11-01 09:07:01	F	63.634	C	17.5744						2017-11-01	%RH	78.119
2017-11-01 10:07:01	F	64.535	C	18.075						2017-11-01	%RH	79.234
2017-11-01 11:07:01	F	65.436	C	18.5756						2017-11-01	%RH	80.342
2017-11-01 12:07:01	F	66.336	C	19.0756						2017-11-01	%RH	79.819
2017-11-01 13:07:01	F	67.237	C	19.5761						2017-11-01	%RH	79.841
2017-11-01 14:07:01	F	67.237	C	19.5761						2017-11-01	%RH	79.841
2017-11-01 15:07:01	F	68.138	C	20.0767						2017-11-01	%RH	79.321
2017-11-01 16:07:01	F	68.138	C	20.0767						2017-11-01	%RH	78.775
2017-11-01 17:07:01	F	68.138	C	20.0767						2017-11-01	%RH	78.227
2017-11-01 18:07:01	F	67.237	C	19.5761						2017-11-01	%RH	77.102
2017-11-01 19:07:01	F	66.336	C	19.0756						2017-11-01	%RH	77.078
2017-11-01 20:07:01	F	66.336	C	19.0756						2017-11-01	%RH	77.629
2017-11-01 21:07:01	F	65.436	C	18.5756						2017-11-01	%RH	77.055
2017-11-01 22:07:01	F	65.436	C	18.5756						2017-11-01	%RH	77.607
2017-11-01 23:07:01	F	64.535	C	18.075						2017-11-01	%RH	77.035
2017-11-02 00:07:01	F	64.535	C	18.075						2017-11-02	%RH	77.035
2017-11-02 01:07:01	F	62.734	C	17.0744						2017-11-02	%RH	77
2017-11-02 02:07:01	F	62.734	C	17.0744						2017-11-02	%RH	77
2017-11-02 03:07:01	F	62.734	C	17.0744						2017-11-02	%RH	77.552
2017-11-02 04:07:01	F	61.833	C	16.5739						2017-11-02	%RH	77.538
2017-11-02 05:07:01	F	61.833	C	16.5739						2017-11-02	%RH	76.985
2017-11-02 06:07:01	F	60.932	C	16.0733						2017-11-02	%RH	76.971
2017-11-02 07:07:01	F	60.932	C	16.0733						2017-11-02	%RH	76.971
2017-11-02 08:07:01	F	60.932	C	16.0733						2017-11-02	%RH	79.176
2017-11-02 09:07:01	F	61.833	C	16.5739						2017-11-02	%RH	79.187
2017-11-02 10:07:01	F	63.634	C	17.5744						2017-11-02	%RH	80.85
2017-11-02 11:07:01	F	65.436	C	18.5756						2017-11-02	%RH	80.885
2017-11-02 12:07:01	F	65.436	C	18.5756						2017-11-02	%RH	80.885
2017-11-02 13:07:01	F	67.237	C	19.5761						2017-11-02	%RH	81.467
2017-11-02 14:07:01	F	67.237	C	19.5761						2017-11-02	%RH	79.841
2017-11-02 15:07:01	F	67.237	C	19.5761						2017-11-02	%RH	79.841
2017-11-02 16:07:01	F	67.237	C	19.5761						2017-11-02	%RH	78.75
2017-11-02 17:07:01	F	66.336	C	19.0756						2017-11-02	%RH	78.179
2017-11-02 18:07:01	F	66.336	C	19.0756						2017-11-02	%RH	77.629
2017-11-02 19:07:01	F	65.436	C	18.5756						2017-11-02	%RH	78.157
2017-11-02 20:07:01	F	65.436	C	18.5756						2017-11-02	%RH	77.607
2017-11-02 21:07:01	F	64.535	C	18.075						2017-11-02	%RH	77.587
2017-11-02 22:07:01	F	64.535	C	18.075						2017-11-02	%RH	78.137
2017-11-02 23:07:01	F	63.634	C	17.5744						2017-11-02	%RH	78.119
2017-11-03 00:07:01	F	63.634	C	17.5744						2017-11-03	%RH	77.569
2017-11-03 01:07:01	F	63.634	C	17.5744						2017-11-03	%RH	78.119
2017-11-03 02:07:01	F	62.734	C	17.0744						2017-11-03	%RH	78.103
2017-11-03 03:07:01	F	62.734	C	17.0744						2017-11-03	%RH	78.653
2017-11-03 04:07:01	F	62.734	C	17.0744						2017-11-03	%RH	77
2017-11-03 05:07:01	F	62.734	C	17.0744						2017-11-03	%RH	78.653
2017-11-03 06:07:01	F	61.833	C	16.5739						2017-11-03	%RH	78.089
2017-11-03 07:07:01	F	61.833	C	16.5739						2017-11-03	%RH	77.538
2017-11-03 08:07:01	F	61.833	C	16.5739						2017-11-03	%RH	78.639
2017-11-03 09:07:01	F	62.734	C	17.0744						2017-11-03	%RH	79.747
2017-11-03 10:07:01	F	63.634	C	17.5744						2017-11-03	%RH	80.307
2017-11-03 11:07:01	F	65.436	C	18.5756						2017-11-03	%RH	81.426
2017-11-03 12:07:01	F	65.436	C	18.5756						2017-11-03	%RH	81.426
2017-11-03 13:07:01	F	68.138	C	20.0767						2017-11-03	%RH	83.102
2017-11-03 14:07:01	F	69.038	C	20.5767						2017-11-03	%RH	83.127
2017-11-03 15:07:01	F	69.038	C	20.5767						2017-11-03	%RH	82.054
2017-11-03 16:07:01	F	69.939	C	21.0772						2017-11-03	%RH	80.463
2017-11-03 17:07:01	F	69.038	C	20.5767						2017-11-03	%RH	79.348
2017-11-03 18:07:01	F	68.138	C	20.0767						2017-11-03	%RH	77.678
2017-11-03 19:07:01	F	67.237	C	19.5761						2017-11-03	%RH	77.653
2017-11-03 20:07:01	F	66.336	C	19.0756						2017-11-03	%RH	77.629
2017-11-03 21:07:01	F	65.436	C	18.5756						2017-11-03	%RH	77.607
2017-11-03 22:07:01	F	65.436	C	18.5756						2017-11-03	%RH	77.607
2017-11-03 23:07:01	F	64.535	C	18.075						2017-11-03	%RH	77.035
2017-11-04 00:07:01	F	64.535	C	18.075						2017-11-04	%RH	77.587
2017-11-04 01:07:01	F	63.634	C	17.5744						2017-11-04	%RH	78.669
2017-11-04 02:07:01	F	63.634	C	17.5744						2017-11-04	%RH	78.119
2017-11-04 03:07:01	F	63.634	C	17.5744						2017-11-04	%RH	78.119
2017-11-04 04:07:01	F	63.634	C	17.5744						2017-11-04	%RH	78.119
2017-11-04 05:07:01	F	62.734	C	17.0744						2017-11-04	%RH	79.201
2017-11-04 06:07:01	F	62.734	C	17.0744						2017-11-04	%RH	79.201
2017-11-04 07:07:01	F	62.734	C	17.0744						2017-11-04	%RH	78.103
2017-11-04 08:07:01	F	62.734	C	17.0744						2017-11-04	%RH	78.103
2017-11-04 09:07:01	F	63.634	C	17.5744						2017-11-04	%RH	80.307
2017-11-04 10:07:01	F	64.535	C	18.075						2017-11-04	%RH	80.324
2017-11-04 11:07:01	F	65.436	C	18.5756						2017-11-04	%RH	80.342
2017-11-04 12:07:01	F	65.436	C	18.5756						2017-11-04	%RH	79.798
2017-11-04 13:07:01	F	65.436	C	18.5756						2017-11-04	%RH	79.798
2017-11-04 14:07:01	F	67.237	C	19.5761						2017-11-04	%RH	82.006
2017-11-04 15:07:01	F	67.237	C	19.5761						2017-11-04	%RH	80.385
2017-11-04 16:07:01	F	67.237	C	19.5761						2017-11-04	%RH	79.841
2017-11-04 17:07:01	F	68.138	C	20.0767						2017-11-04	%RH	80.409
2017-11-04 18:07:01	F	67.237	C	19.5761						2017-11-04	%RH	78.202
2017-11-04 19:07:01	F	66.336	C	19.0756						2017-11-04	%RH	78.179
2017-11-04 20:07:01	F	65.436	C	18.5756						2017-11-04	%RH	78.157
2017-11-04 21:07:01	F	65.436	C	18.5756						2017-11-04	%RH	78.157
2017-11-04 22:07:01	F	64.535	C	18.075						2017-11-04	%RH	78.686
2017-11-04 23:07:01	F	64.535	C	18.075						2017-11-04	%RH	78.137
2017-11-05 00:07:01	F	64.535	C	18.075						2017-11-05	%RH	78.686
2017-11-05 01:07:01	F	63.634	C	17.5744						2017-11-05	%RH	77.016
2017-11-05 02:07:01	F	61.833	C	16.5739						2017-11-05	%RH	77.538
2017-11-05 03:07:01	F	61.833	C	16.5739						2017-11-05	%RH	78.089
2017-11-05 04:07:01	F	60.932	C	16.0733						2017-11-05	%RH	78.077
2017-11-05 05:07:01	F	60.932	C	16.0733						2017-11-05	%RH	78.627
2017-11-05 06:07:01	F	60.932	C	16.0733						2017-11-05	%RH	78.627
2017-11-05 07:07:01	F	60.932	C	16.0733						2017-11-05	%RH	79.176
2017-11-05 08:07:01	F	60.932	C	16.0733						2017-11-05	%RH	79.176
2017-11-05 09:07:01	F	61.833	C	16.5739						2017-11-05	%RH	80.28
2017-11-05 10:07:01	F	63.634	C	17.5744						2017-11-05	%RH	82.471
2017-11-05 11:07:01	F	65.436	C	18.5756						2017-11-05	%RH	83.039
2017-11-05 12:07:01	F	67.237	C	19.5761						2017-11-05	%RH	84.146
2017-11-05 13:07:01	F	69.038	C	20.5767						2017-11-05	%RH	84.193
2017-11-05 14:07:01	F	69.038	C	20.5767						2017-11-05	%RH	84.193
2017-11-05 15:07:01	F	69.038	C	20.5767						2017-11-05	%RH	80.435
2017-11-05 16:07:01	F	68.138	C	20.0767						2017-11-05	%RH	79.321
2017-11-05 17:07:01	F	68.138	C	20.0767						2017-11-05	%RH	79.321
2017-11-05 18:07:01	F	66.336	C	19.0756						2017-11-05	%RH	78.179
2017-11-05 19:07:01	F	65.436	C	18.5756						2017-11-05	%RH	77.607
2017-11-05 20:07:01	F	64.535	C	18.075						2017-11-05	%RH	78.686
2017-11-05 21:07:01	F	64.535	C	18.075						2017-11-05	%RH	78.686
2017-11-05 22:07:01	F	63.634	C	17.5744						2017-11-05	%RH	78.669
2017-11-05 23:07:01	F	63.634	C	17.5744						2017-11-05	%RH	78.669
2017-11-06 00:07:01	F	63.634	C	17.5744						2017-11-06	%RH	79.216
2017-11-06 01:07:01	F	62.734	C	17.0744						2017-11-06	%RH	79.201
2017-11-06 02:07:01	F	62.734	C	17.0744						2017-11-06	%RH	78.103
2017-11-06 03:07:01	F	61.833	C	16.5739						2017-11-06	%RH	79.187
2017-11-06 04:07:01	F	61.833	C	16.5739						2017-11-06	%RH	78.639
2017-11-06 05:07:01	F	60.932	C	16.0733						2017-11-06	%RH	79.176
2017-11-06 06:07:01	F	60.932	C	16.0733						2017-11-06	%RH	78.627
2017-11-06 07:07:01	F	60.932	C	16.0733						2017-11-06	%RH	79.176
2017-11-06 08:07:01	F	60.932	C	16.0733						2017-11-06	%RH	79.723
2017-11-06 09:07:01	F	61.833	C	16.5739						2017-11-06	%RH	80.824
2017-11-06 10:07:01	F	62.734	C	17.0744						2017-11-06	%RH	81.378
2017-11-06 11:07:01	F	64.535	C	18.075						2017-11-06	%RH	81.948
2017-11-06 12:07:01	F	65.436	C	18.5756						2017-11-06	%RH	83.039
2017-11-06 13:07:01	F	66.336	C	19.0756						2017-11-06	%RH	83.593
2017-11-06 14:07:01	F	66.336	C	19.0756						2017-11-06	%RH	80.905
2017-11-06 15:07:01	F	66.336	C	19.0756						2017-11-06	%RH	80.905
2017-11-06 16:07:01	F	67.237	C	19.5761						2017-11-06	%RH	82.006
2017-11-06 17:07:01	F	69.038	C	20.5767						2017-11-06	%RH	83.127
2017-11-06 18:07:01	F	68.138	C	20.0767						2017-11-06	%RH	80.95
2017-11-06 19:07:01	F	67.237	C	19.5761						2017-11-06	%RH	78.75
2017-11-06 20:07:01	F	65.436	C	18.5756						2017-11-06	%RH	79.253
2017-11-06 21:07:01	F	64.535	C	18.075						2017-11-06	%RH	79.234
2017-11-06 22:07:01	F	64.535	C	18.075						2017-11-06	%RH	79.234
2017-11-06 23:07:01	F	64.535	C	18.075						2017-11-06	%RH	79.234
2017-11-07 00:07:01	F	63.634	C	17.5744						2017-11-07	%RH	78.669
2017-11-07 01:07:01	F	63.634	C	17.5744						2017-11-07	%RH	78.669
2017-11-07 02:07:01	F	62.734	C	17.0744						2017-11-07	%RH	79.747
2017-11-07 03:07:01	F	62.734	C	17.0744						2017-11-07	%RH	79.201
2017-11-07 04:07:01	F	62.734	C	17.0744						2017-11-07	%RH	79.201
2017-11-07 05:07:01	F	61.833	C	16.5739						2017-11-07	%RH	79.734
2017-11-07 06:07:01	F	61.833	C	16.5739						2017-11-07	%RH	80.28
2017-11-07 07:07:01	F	61.833	C	16.5739						2017-11-07	%RH	79.187
2017-11-07 08:07:01	F	61.833	C	16.5739						2017-11-07	%RH	80.28
2017-11-07 09:07:01	F	62.734	C	17.0744						2017-11-07	%RH	80.836
2017-11-07 10:07:01	F	63.634	C	17.5744						2017-11-07	%RH	82.471
2017-11-07 11:07:01	F	65.436	C	18.5756						2017-11-07	%RH	84.64
2017-11-07 12:07:01	F	68.138	C	20.0767						2017-11-07	%RH	84.699
2017-11-07 13:07:01	F	69.939	C	21.0772						2017-11-07	%RH	85.806
2017-11-07 14:07:01	F	71.739	C	22.0772						2017-11-07	%RH	84.808
2017-11-07 15:07:01	F	72.64	C	22.5778						2017-11-07	%RH	84.31
2017-11-07 16:07:01	F	73.54	C	23.0778						2017-11-07	%RH	83.813
2017-11-07 17:07:01	F	73.54	C	23.0778						2017-11-07	%RH	81.134
2017-11-07 18:07:01	F	72.64	C	22.5778						2017-11-07	%RH	79.473
2017-11-07 19:07:01	F	69.939	C	21.0772						2017-11-07	%RH	76.633
2017-11-07 20:07:01	F	69.038	C	20.5767						2017-11-07	%RH	77.155
2017-11-07 21:07:01	F	67.237	C	19.5761						2017-11-07	%RH	77.653
2017-11-07 22:07:01	F	66.336	C	19.0756						2017-11-07	%RH	77.078
2017-11-07 23:07:01	F	65.436	C	18.5756						2017-11-07	%RH	77.607
2017-11-08 00:07:01	F	64.535	C	18.075						2017-11-08	%RH	77.587
2017-11-08 01:07:01	F	64.535	C	18.075						2017-11-08	%RH	77.587
2017-11-08 02:07:01	F	63.634	C	17.5744						2017-11-08	%RH	78.119
2017-11-08 03:07:01	F	63.634	C	17.5744						2017-11-08	%RH	78.119
2017-11-08 04:07:01	F	62.734	C	17.0744						2017-11-08	%RH	78.103
2017-11-08 05:07:01	F	61.833	C	16.5739						2017-11-08	%RH	77.538
2017-11-08 06:07:01	F	60.932	C	16.0733						2017-11-08	%RH	77.525
2017-11-08 07:07:01	F	60.031	C	15.5728						2017-11-08	%RH	77.514
2017-11-08 08:07:01	F	60.031	C	15.5728						2017-11-08	%RH	78.066
2017-11-08 09:07:01	F	60.932	C	16.0733						2017-11-08	%RH	80.269
2017-11-08 10:07:01	F	63.634	C	17.5744						2017-11-08	%RH	83.008
2017-11-08 11:07:01	F	65.436	C	18.5756						2017-11-08	%RH	84.108
2017-11-08 12:07:01	F	67.237	C	19.5761						2017-11-08	%RH	84.146
2017-11-08 13:07:01	F	69.038	C	20.5767						2017-11-08	%RH	84.724
2017-11-08 14:07:01	F	70.839	C	21.5772						2017-11-08	%RH	85.307
2017-11-08 15:07:01	F	72.64	C	22.5778						2017-11-08	%RH	83.779
2017-11-08 16:07:01	F	73.54	C	23.0778						2017-11-08	%RH	82.746
2017-11-08 17:07:01	F	74.44	C	23.5778						2017-11-08	%RH	81.171
2017-11-08 18:07:01	F	72.64	C	22.5778						2017-11-08	%RH	78.381
2017-11-08 19:07:01	F	70.839	C	21.5772						2017-11-08	%RH	76.664
2017-11-08 20:07:01	F	69.038	C	20.5767						2017-11-08	%RH	75.495
2017-11-08 21:07:01	F	67.237	C	19.5761						2017-11-08	%RH	75.995
2017-11-08 22:07:01	F	66.336	C	19.0756						2017-11-08	%RH	75.415
2017-11-08 23:07:01	F	65.436	C	18.5756						2017-11-08	%RH	75.948
2017-11-09 00:07:01	F	64.535	C	18.075						2017-11-09	%RH	77.035
2017-11-09 01:07:01	F	63.634	C	17.5744						2017-11-09	%RH	75.907
2017-11-09 02:07:01	F	63.634	C	17.5744						2017-11-09	%RH	75.907
2017-11-09 03:07:01	F	62.734	C	17.0744						2017-11-09	%RH	76.445
2017-11-09 04:07:01	F	62.734	C	17.0744						2017-11-09	%RH	76.445
2017-11-09 05:07:01	F	61.833	C	16.5739						2017-11-09	%RH	75.874
2017-11-09 06:07:01	F	60.932	C	16.0733						2017-11-09	%RH	76.416
2017-11-09 07:07:01	F	60.031	C	15.5728						2017-11-09	%RH	76.405
2017-11-09 08:07:01	F	60.932	C	16.0733						2017-11-09	%RH	76.416
2017-11-09 09:07:01	F	61.833	C	16.5739						2017-11-09	%RH	78.639
2017-11-09 10:07:01	F	63.634	C	17.5744						2017-11-09	%RH	80.307
2017-11-09 11:07:01	F	65.436	C	18.5756						2017-11-09	%RH	81.965
2017-11-09 12:07:01	F	67.237	C	19.5761						2017-11-09	%RH	82.543
2017-11-09 13:07:01	F	69.939	C	21.0772						2017-11-09	%RH	83.153
2017-11-09 14:07:01	F	71.739	C	22.0772						2017-11-09	%RH	83.213
2017-11-09 15:07:01	F	73.54	C	23.0778						2017-11-09	%RH	82.746
2017-11-09 16:07:01	F	74.44	C	23.5778						2017-11-09	%RH	81.171
2017-11-09 17:07:01	F	74.44	C	23.5778						2017-11-09	%RH	79.546
2017-11-09 18:07:01	F	72.64	C	22.5778						2017-11-09	%RH	76.18
2017-11-09 19:07:01	F	70.839	C	21.5772						2017-11-09	%RH	75.001
2017-11-09 20:07:01	F	69.038	C	20.5767						2017-11-09	%RH	74.38
2017-11-09 21:07:01	F	68.138	C	20.0767						2017-11-09	%RH	74.352
2017-11-09 22:07:01	F	67.237	C	19.5761						2017-11-09	%RH	74.324
2017-11-09 23:07:01	F	66.336	C	19.0756						2017-11-09	%RH	74.299
2017-11-10 00:07:01	F	65.436	C	18.5756						2017-11-10	%RH	74.834
2017-11-10 01:07:01	F	64.535	C	18.075						2017-11-10	%RH	74.812
2017-11-10 02:07:01	F	63.634	C	17.5744						2017-11-10	%RH	74.792
2017-11-10 03:07:01	F	63.634	C	17.5744						2017-11-10	%RH	74.792
2017-11-10 04:07:01	F	62.734	C	17.0744						2017-11-10	%RH	74.214
2017-11-10 05:07:01	F	61.833	C	16.5739						2017-11-10	%RH	74.757
2017-11-10 06:07:01	F	61.833	C	16.5739						2017-11-10	%RH	74.757
2017-11-10 07:07:01	F	60.932	C	16.0733						2017-11-10	%RH	74.743
2017-11-10 08:07:01	F	60.932	C	16.0733						2017-11-10	%RH	75.86
2017-11-10 09:07:01	F	62.734	C	17.0744						2017-11-10	%RH	78.103
2017-11-10 10:07:01	F	64.535	C	18.075						2017-11-10	%RH	79.234
2017-11-10 11:07:01	F	66.336	C	19.0756						2017-11-10	%RH	80.905
2017-11-10 12:07:01	F	69.038	C	20.5767						2017-11-10	%RH	82.054
2017-11-10 13:07:01	F	70.839	C	21.5772						2017-11-10	%RH	81.573
2017-11-10 14:07:01	F	72.64	C	22.5778						2017-11-10	%RH	82.175
2017-11-10 15:07:01	F	74.44	C	23.5778						2017-11-10	%RH	81.171
2017-11-10 16:07:01	F	75.34	C	24.0778						2017-11-10	%RH	80.129
2017-11-10 17:07:01	F	75.34	C	24.0778						2017-11-10	%RH	78.495
2017-11-10 18:07:01	F	74.44	C	23.5778						2017-11-10	%RH	76.255
2017-11-10 19:07:01	F	72.64	C	22.5778						2017-11-10	%RH	75.07
2017-11-10 20:07:01	F	71.739	C	22.0772						2017-11-10	%RH	73.919
2017-11-10 21:07:01	F	69.939	C	21.0772						2017-11-10	%RH	74.411
2017-11-10 22:07:01	F	69.939	C	21.0772						2017-11-10	%RH	73.852
2017-11-10 23:07:01	F	69.038	C	20.5767						2017-11-10	%RH	73.821
2017-11-11 00:07:01	F	68.138	C	20.0767						2017-11-11	%RH	73.792
2017-11-11 01:07:01	F	67.237	C	19.5761						2017-11-11	%RH	73.203
2017-11-11 02:07:01	F	66.336	C	19.0756						2017-11-11	%RH	74.299
2017-11-11 03:07:01	F	65.436	C	18.5756						2017-11-11	%RH	73.152
2017-11-11 04:07:01	F	65.436	C	18.5756						2017-11-11	%RH	73.152
2017-11-11 05:07:01	F	64.535	C	18.075						2017-11-11	%RH	73.692
2017-11-11 06:07:01	F	63.634	C	17.5744						2017-11-11	%RH	74.233
2017-11-11 07:07:01	F	63.634	C	17.5744						2017-11-11	%RH	73.108
2017-11-11 08:07:01	F	63.634	C	17.5744						2017-11-11	%RH	75.351
2017-11-11 09:07:01	F	65.436	C	18.5756						2017-11-11	%RH	76.502
2017-11-11 10:07:01	F	66.336	C	19.0756						2017-11-11	%RH	78.179
2017-11-11 11:07:01	F	68.138	C	20.0767						2017-11-11	%RH	79.321
2017-11-11 12:07:01	F	69.939	C	21.0772						2017-11-11	%RH	79.92
2017-11-11 13:07:01	F	71.739	C	22.0772						2017-11-11	%RH	79.982
2017-11-11 14:07:01	F	73.54	C	23.0778						2017-11-11	%RH	80.052
2017-11-11 15:07:01	F	73.54	C	23.0778						2017-11-11	%RH	77.32
2017-11-11 16:07:01	F	72.64	C	22.5778						2017-11-11	%RH	75.626
2017-11-11 17:07:01	F	71.739	C	22.0772						2017-11-11	%RH	75.59
2017-11-11 18:07:01	F	71.739	C	22.0772						2017-11-11	%RH	73.358
2017-11-11 19:07:01	F	70.839	C	21.5772						2017-11-11	%RH	73.884
2017-11-11 20:07:01	F	69.939	C	21.0772						2017-11-11	%RH	73.291
2017-11-11 21:07:01	F	69.038	C	20.5767						2017-11-11	%RH	73.821
2017-11-11 22:07:01	F	68.138	C	20.0767						2017-11-11	%RH	73.792
2017-11-11 23:07:01	F	68.138	C	20.0767						2017-11-11	%RH	73.792
2017-11-12 00:07:01	F	67.237	C	19.5761						2017-11-12	%RH	73.764
2017-11-12 01:07:01	F	67.237	C	19.5761						2017-11-12	%RH	72.64
2017-11-12 02:07:01	F	66.336	C	19.0756						2017-11-12	%RH	73.739
2017-11-12 03:07:01	F	65.436	C	18.5756						2017-11-12	%RH	72.589
2017-11-12 04:07:01	F	65.436	C	18.5756						2017-11-12	%RH	73.714
2017-11-12 05:07:01	F	65.436	C	18.5756						2017-11-12	%RH	74.834
2017-11-12 06:07:01	F	64.535	C	18.075						2017-11-12	%RH	73.692
2017-11-12 07:07:01	F	64.535	C	18.075						2017-11-12	%RH	73.692
2017-11-12 08:07:01	F	64.535	C	18.075						2017-11-12	%RH	74.253
2017-11-12 09:07:01	F	65.436	C	18.5756						2017-11-12	%RH	75.392
2017-11-12 10:07:01	F	66.336	C	19.0756						2017-11-12	%RH	78.179
2017-11-12 11:07:01	F	68.138	C	20.0767						2017-11-12	%RH	77.678
2017-11-12 12:07:01	F	68.138	C	20.0767						2017-11-12	%RH	78.227
2017-11-12 13:07:01	F	67.237	C	19.5761						2017-11-12	%RH	74.883
2017-11-12 14:07:01	F	69.038	C	20.5767						2017-11-12	%RH	77.706
2017-11-12 15:07:01	F	70.839	C	21.5772						2017-11-12	%RH	78.314
2017-11-12 16:07:01	F	71.739	C	22.0772						2017-11-12	%RH	78.347
2017-11-12 17:07:01	F	71.739	C	22.0772						2017-11-12	%RH	76.697
2017-11-12 18:07:01	F	70.839	C	21.5772						2017-11-12	%RH	75.001
2017-11-12 19:07:01	F	69.939	C	21.0772						2017-11-12	%RH	74.411
2017-11-12 20:07:01	F	69.038	C	20.5767						2017-11-12	%RH	73.821
2017-11-12 21:07:01	F	68.138	C	20.0767						2017-11-12	%RH	73.231
2017-11-12 22:07:01	F	67.237	C	19.5761						2017-11-12	%RH	73.203
2017-11-12 23:07:01	F	67.237	C	19.5761						2017-11-12	%RH	74.324
2017-11-13 00:07:01	F	66.336	C	19.0756						2017-11-13	%RH	74.299
2017-11-13 01:07:01	F	66.336	C	19.0756						2017-11-13	%RH	74.299
2017-11-13 02:07:01	F	65.436	C	18.5756						2017-11-13	%RH	73.714
2017-11-13 03:07:01	F	65.436	C	18.5756						2017-11-13	%RH	73.152
2017-11-13 04:07:01	F	64.535	C	18.075						2017-11-13	%RH	73.13
2017-11-13 05:07:01	F	62.734	C	17.0744						2017-11-13	%RH	73.089
2017-11-13 06:07:01	F	61.833	C	16.5739						2017-11-13	%RH	73.071
2017-11-13 07:07:01	F	61.833	C	16.5739						2017-11-13	%RH	73.635
2017-11-13 08:07:01	F	61.833	C	16.5739						2017-11-13	%RH	74.197
2017-11-13 09:07:01	F	62.734	C	17.0744						2017-11-13	%RH	76.445
2017-11-13 10:07:01	F	62.734	C	17.0744						2017-11-13	%RH	73.652
2017-11-13 11:07:01	F	62.734	C	17.0744						2017-11-13	%RH	71.39
2017-11-13 12:07:01	F	63.634	C	17.5744						2017-11-13	%RH	74.233
2017-11-13 13:07:01	F	63.634	C	17.5744						2017-11-13	%RH	75.351
2017-11-13 14:07:01	F	63.634	C	17.5744						2017-11-13	%RH	73.671
2017-11-13 15:07:01	F	63.634	C	17.5744						2017-11-13	%RH	75.351
2017-11-13 16:07:01	F	63.634	C	17.5744						2017-11-13	%RH	74.792
2017-11-13 17:07:01	F	63.634	C	17.5744						2017-11-13	%RH	77.569
2017-11-13 18:07:01	F	63.634	C	17.5744						2017-11-13	%RH	79.216
2017-11-13 19:07:01	F	62.734	C	17.0744						2017-11-13	%RH	78.103
2017-11-13 20:07:01	F	62.734	C	17.0744						2017-11-13	%RH	79.747
2017-11-13 21:07:01	F	62.734	C	17.0744						2017-11-13	%RH	78.653
2017-11-13 22:07:01	F	62.734	C	17.0744						2017-11-13	%RH	75.333
2017-11-13 23:07:01	F	62.734	C	17.0744						2017-11-13	%RH	77
2017-11-14 00:07:01	F	62.734	C	17.0744						2017-11-14	%RH	77.552
2017-11-14 01:07:01	F	61.833	C	16.5739						2017-11-14	%RH	79.187
2017-11-14 02:07:01	F	61.833	C	16.5739						2017-11-14	%RH	78.639
2017-11-14 03:07:01	F	61.833	C	16.5739						2017-11-14	%RH	79.187
2017-11-14 04:07:01	F	60.932	C	16.0733						2017-11-14	%RH	79.176
2017-11-14 05:07:01	F	60.031	C	15.5728						2017-11-14	%RH	73.041
2017-11-14 06:07:01	F	60.031	C	15.5728						2017-11-14	%RH	74.168
2017-11-14 07:07:01	F	59.13	C	15.0722						2017-11-14	%RH	63.192
2017-11-14 08:07:01	F	60.932	C	16.0733						2017-11-14	%RH	64.413
2017-11-14 09:07:01	F	62.734	C	17.0744						2017-11-14	%RH	70.25
2017-11-14 10:07:01	F	62.734	C	17.0744						2017-11-14	%RH	66.794
2017-11-14 11:07:01	F	62.734	C	17.0744						2017-11-14	%RH	65.629
2017-11-14 12:07:01	F	62.734	C	17.0744						2017-11-14	%RH	64.459
2017-11-14 13:07:01	F	62.734	C	17.0744						2017-11-14	%RH	65.045
2017-11-14 14:07:01	F	62.734	C	17.0744						2017-11-14	%RH	67.952
2017-11-14 15:07:01	F	62.734	C	17.0744						2017-11-14	%RH	69.678
2017-11-14 16:07:01	F	62.734	C	17.0744						2017-11-14	%RH	70.821
2017-11-14 17:07:01	F	62.734	C	17.0744						2017-11-14	%RH	69.678
2017-11-14 18:07:01	F	62.734	C	17.0744						2017-11-14	%RH	70.821
2017-11-14 19:07:01	F	61.833	C	16.5739						2017-11-14	%RH	69.658
2017-11-14 20:07:01	F	61.833	C	16.5739						2017-11-14	%RH	69.658
2017-11-14 21:07:01	F	61.833	C	16.5739						2017-11-14	%RH	73.071
2017-11-14 22:07:01	F	61.833	C	16.5739						2017-11-14	%RH	72.506
2017-11-14 23:07:01	F	61.833	C	16.5739						2017-11-14	%RH	72.506
2017-11-15 00:07:01	F	61.833	C	16.5739						2017-11-15	%RH	75.874
2017-11-15 01:07:01	F	61.833	C	16.5739						2017-11-15	%RH	71.939
2017-11-15 02:07:01	F	61.833	C	16.5739						2017-11-15	%RH	71.371
2017-11-15 03:07:01	F	60.932	C	16.0733						2017-11-15	%RH	71.354
2017-11-15 04:07:01	F	60.932	C	16.0733						2017-11-15	%RH	71.923
2017-11-15 05:07:01	F	60.031	C	15.5728						2017-11-15	%RH	73.605
2017-11-15 06:07:01	F	60.031	C	15.5728						2017-11-15	%RH	66.732
2017-11-15 07:07:01	F	60.031	C	15.5728						2017-11-15	%RH	74.168
2017-11-15 08:07:01	F	60.932	C	16.0733						2017-11-15	%RH	73.619
2017-11-15 09:07:01	F	61.833	C	16.5739						2017-11-15	%RH	69.658
2017-11-15 10:07:01	F	62.734	C	17.0744						2017-11-15	%RH	71.39
2017-11-15 11:07:01	F	62.734	C	17.0744						2017-11-15	%RH	65.045
2017-11-15 12:07:01	F	62.734	C	17.0744						2017-11-15	%RH	66.794
2017-11-15 13:07:01	F	62.734	C	17.0744						2017-11-15	%RH	66.212
2017-11-15 14:07:01	F	62.734	C	17.0744						2017-11-15	%RH	65.629
2017-11-15 15:07:01	F	62.734	C	17.0744						2017-11-15	%RH	65.045
2017-11-15 16:07:01	F	62.734	C	17.0744						2017-11-15	%RH	68.529
2017-11-15 17:07:01	F	62.734	C	17.0744						2017-11-15	%RH	70.821
2017-11-15 18:07:01	F	61.833	C	16.5739						2017-11-15	%RH	70.23
2017-11-15 19:07:01	F	61.833	C	16.5739						2017-11-15	%RH	70.23
2017-11-15 20:07:01	F	61.833	C	16.5739						2017-11-15	%RH	70.802
2017-11-15 21:07:01	F	60.932	C	16.0733						2017-11-15	%RH	71.354
2017-11-15 22:07:01	F	60.932	C	16.0733						2017-11-15	%RH	73.055
2017-11-15 23:07:01	F	60.932	C	16.0733						2017-11-15	%RH	74.743
2017-11-16 00:07:01	F	60.932	C	16.0733						2017-11-16	%RH	71.354
2017-11-16 01:07:01	F	60.932	C	16.0733						2017-11-16	%RH	69.639
2017-11-16 02:07:01	F	60.932	C	16.0733						2017-11-16	%RH	70.212
2017-11-16 03:07:01	F	60.932	C	16.0733						2017-11-16	%RH	68.488
2017-11-16 04:07:01	F	60.031	C	15.5728						2017-11-16	%RH	72.475
2017-11-16 05:07:01	F	60.031	C	15.5728						2017-11-16	%RH	73.605
2017-11-16 06:07:01	F	59.13	C	15.0722						2017-11-16	%RH	74.156
2017-11-16 07:07:01	F	60.031	C	15.5728						2017-11-16	%RH	70.196
2017-11-16 08:07:01	F	60.932	C	16.0733						2017-11-16	%RH	72.49
2017-11-16 09:07:01	F	61.833	C	16.5739						2017-11-16	%RH	78.089
2017-11-16 10:07:01	F	62.734	C	17.0744						2017-11-16	%RH	75.89
2017-11-16 11:07:01	F	63.634	C	17.5744						2017-11-16	%RH	76.463
2017-11-16 12:07:01	F	63.634	C	17.5744						2017-11-16	%RH	74.233
2017-11-16 13:07:01	F	62.734	C	17.0744						2017-11-16	%RH	71.958
2017-11-16 14:07:01	F	62.734	C	17.0744						2017-11-16	%RH	73.089
2017-11-16 15:07:01	F	62.734	C	17.0744						2017-11-16	%RH	72.524
2017-11-16 16:07:01	F	62.734	C	17.0744						2017-11-16	%RH	73.089
2017-11-16 17:07:01	F	62.734	C	17.0744						2017-11-16	%RH	72.524
2017-11-16 18:07:01	F	62.734	C	17.0744						2017-11-16	%RH	74.774
2017-11-16 19:07:01	F	61.833	C	16.5739						2017-11-16	%RH	75.317
2017-11-16 20:07:01	F	61.833	C	16.5739						2017-11-16	%RH	73.635
2017-11-16 21:07:01	F	60.932	C	16.0733						2017-11-16	%RH	75.302
2017-11-16 22:07:01	F	60.932	C	16.0733						2017-11-16	%RH	74.743
2017-11-16 23:07:01	F	60.932	C	16.0733						2017-11-16	%RH	75.302
2017-11-17 00:07:01	F	60.932	C	16.0733						2017-11-17	%RH	74.182
2017-11-17 01:07:01	F	60.932	C	16.0733						2017-11-17	%RH	72.49
2017-11-17 02:07:01	F	60.932	C	16.0733						2017-11-17	%RH	70.212
2017-11-17 03:07:01	F	60.031	C	15.5728						2017-11-17	%RH	69.047
2017-11-17 04:07:01	F	60.031	C	15.5728						2017-11-17	%RH	70.768
2017-11-17 05:07:01	F	60.031	C	15.5728						2017-11-17	%RH	71.907
2017-11-17 06:07:01	F	59.13	C	15.0722						2017-11-17	%RH	69.607
2017-11-17 07:07:01	F	59.13	C	15.0722						2017-11-17	%RH	60.216
2017-11-17 08:07:01	F	60.031	C	15.5728						2017-11-17	%RH	62.621
2017-11-17 09:07:01	F	62.734	C	17.0744						2017-11-17	%RH	68.529
2017-11-17 10:07:01	F	62.734	C	17.0744						2017-11-17	%RH	71.39
2017-11-17 11:07:01	F	62.734	C	17.0744						2017-11-17	%RH	70.821
2017-11-17 12:07:01	F	62.734	C	17.0744						2017-11-17	%RH	66.794
2017-11-17 13:07:01	F	62.734	C	17.0744						2017-11-17	%RH	62.692
2017-11-17 14:07:01	F	62.734	C	17.0744						2017-11-17	%RH	63.872
2017-11-17 15:07:01	F	62.734	C	17.0744						2017-11-17	%RH	67.952
2017-11-17 16:07:01	F	62.734	C	17.0744						2017-11-17	%RH	69.678
2017-11-17 17:07:01	F	62.734	C	17.0744						2017-11-17	%RH	69.104
2017-11-17 18:07:01	F	61.833	C	16.5739						2017-11-17	%RH	69.658
2017-11-17 19:07:01	F	61.833	C	16.5739						2017-11-17	%RH	68.508
2017-11-17 20:07:01	F	60.932	C	16.0733						2017-11-17	%RH	69.065
2017-11-17 21:07:01	F	60.932	C	16.0733						2017-11-17	%RH	69.065
2017-11-17 22:07:01	F	60.932	C	16.0733						2017-11-17	%RH	72.49
2017-11-17 23:07:01	F	60.932	C	16.0733						2017-11-17	%RH	71.923
2017-11-18 00:07:01	F	60.932	C	16.0733						2017-11-18	%RH	70.784
2017-11-18 01:07:01	F	60.932	C	16.0733						2017-11-18	%RH	70.784
2017-11-18 02:07:01	F	60.932	C	16.0733						2017-11-18	%RH	69.639
2017-11-18 03:07:01	F	60.031	C	15.5728						2017-11-18	%RH	70.768
2017-11-18 04:07:01	F	60.031	C	15.5728						2017-11-18	%RH	72.475
2017-11-18 05:07:01	F	60.031	C	15.5728						2017-11-18	%RH	74.168
2017-11-18 06:07:01	F	60.031	C	15.5728						2017-11-18	%RH	72.475
2017-11-18 07:07:01	F	59.13	C	15.0722						2017-11-18	%RH	66.131
2017-11-18 08:07:01	F	60.932	C	16.0733						2017-11-18	%RH	65.585
2017-11-18 09:07:01	F	62.734	C	17.0744						2017-11-18	%RH	74.214
2017-11-18 10:07:01	F	62.734	C	17.0744						2017-11-18	%RH	73.089
2017-11-18 11:07:01	F	62.734	C	17.0744						2017-11-18	%RH	71.958
2017-11-18 12:07:01	F	62.734	C	17.0744						2017-11-18	%RH	67.952
2017-11-18 13:07:01	F	62.734	C	17.0744						2017-11-18	%RH	62.1
2017-11-18 14:07:01	F	62.734	C	17.0744						2017-11-18	%RH	65.045
2017-11-18 15:07:01	F	62.734	C	17.0744						2017-11-18	%RH	64.459
2017-11-18 16:07:01	F	62.734	C	17.0744						2017-11-18	%RH	69.104
2017-11-18 17:07:01	F	62.734	C	17.0744						2017-11-18	%RH	70.821
2017-11-18 18:07:01	F	61.833	C	16.5739						2017-11-18	%RH	69.658
2017-11-18 19:07:01	F	61.833	C	16.5739						2017-11-18	%RH	69.084
2017-11-18 20:07:01	F	60.932	C	16.0733						2017-11-18	%RH	69.065
2017-11-18 21:07:01	F	60.932	C	16.0733						2017-11-18	%RH	71.354
2017-11-18 22:07:01	F	60.932	C	16.0733						2017-11-18	%RH	71.354
2017-11-18 23:07:01	F	60.932	C	16.0733						2017-11-18	%RH	72.49
2017-11-19 00:07:01	F	60.932	C	16.0733						2017-11-19	%RH	69.639
2017-11-19 01:07:01	F	60.932	C	16.0733						2017-11-19	%RH	68.488
2017-11-19 02:07:01	F	60.031	C	15.5728						2017-11-19	%RH	67.892
2017-11-19 03:07:01	F	60.031	C	15.5728						2017-11-19	%RH	66.732
2017-11-19 04:07:01	F	60.031	C	15.5728						2017-11-19	%RH	69.622
2017-11-19 05:07:01	F	59.13	C	15.0722						2017-11-19	%RH	70.181
2017-11-19 06:07:01	F	58.229	C	14.5717						2017-11-19	%RH	61.898
2017-11-19 07:07:01	F	59.13	C	15.0722						2017-11-19	%RH	70.753
2017-11-19 08:07:01	F	60.932	C	16.0733						2017-11-19	%RH	59.664
2017-11-19 09:07:01	F	60.932	C	16.0733						2017-11-19	%RH	59.064
2017-11-19 10:07:01	F	61.833	C	16.5739						2017-11-19	%RH	60.885
2017-11-19 11:07:01	F	62.734	C	17.0744						2017-11-19	%RH	63.283
2017-11-19 12:07:01	F	62.734	C	17.0744						2017-11-19	%RH	63.283
2017-11-19 13:07:01	F	62.734	C	17.0744						2017-11-19	%RH	66.794
2017-11-19 14:07:01	F	62.734	C	17.0744						2017-11-19	%RH	66.212
2017-11-19 15:07:01	F	62.734	C	17.0744						2017-11-19	%RH	65.629
2017-11-19 16:07:01	F	62.734	C	17.0744						2017-11-19	%RH	66.212
2017-11-19 17:07:01	F	62.734	C	17.0744						2017-11-19	%RH	64.459
2017-11-19 18:07:01	F	61.833	C	16.5739						2017-11-19	%RH	66.19
2017-11-19 19:07:01	F	61.833	C	16.5739						2017-11-19	%RH	67.352
2017-11-19 20:07:01	F	60.932	C	16.0733						2017-11-19	%RH	67.911
2017-11-19 21:07:01	F	60.932	C	16.0733						2017-11-19	%RH	66.751
2017-11-19 22:07:01	F	60.031	C	15.5728						2017-11-19	%RH	67.313
2017-11-19 23:07:01	F	60.932	C	16.0733						2017-11-19	%RH	65
2017-11-20 00:07:01	F	60.932	C	16.0733						2017-11-20	%RH	63.825
2017-11-20 01:07:01	F	60.932	C	16.0733						2017-11-20	%RH	62.643
2017-11-20 02:07:01	F	60.031	C	15.5728						2017-11-20	%RH	59.639
2017-11-20 03:07:01	F	59.13	C	15.0722						2017-11-20	%RH	60.216
2017-11-20 04:07:01	F	59.13	C	15.0722						2017-11-20	%RH	64.96
2017-11-20 05:07:01	F	59.13	C	15.0722						2017-11-20	%RH	63.783
2017-11-20 06:07:01	F	58.229	C	14.5717						2017-11-20	%RH	64.78
2017-11-20 07:07:01	F	59.13	C	15.0722						2017-11-20	%RH	64.372
2017-11-20 08:07:01	F	60.932	C	16.0733						2017-11-20	%RH	57.858
2017-11-20 09:07:01	F	61.833	C	16.5739						2017-11-20	%RH	61.481
2017-11-20 10:07:01	F	62.734	C	17.0744						2017-11-20	%RH	65.629
2017-11-20 11:07:01	F	62.734	C	17.0744						2017-11-20	%RH	62.1
2017-11-20 12:07:01	F	62.734	C	17.0744						2017-11-20	%RH	62.692
2017-11-20 13:07:01	F	62.734	C	17.0744						2017-11-20	%RH	62.692
2017-11-20 14:07:01	F	62.734	C	17.0744						2017-11-20	%RH	62.692
2017-11-20 15:07:01	F	62.734	C	17.0744						2017-11-20	%RH	60.912
2017-11-20 16:07:01	F	62.734	C	17.0744						2017-11-20	%RH	64.459
2017-11-20 17:07:01	F	62.734	C	17.0744						2017-11-20	%RH	66.794
2017-11-20 18:07:01	F	61.833	C	16.5739						2017-11-20	%RH	64.435
2017-11-20 19:07:01	F	60.932	C	16.0733						2017-11-20	%RH	64.413
2017-11-20 20:07:01	F	60.932	C	16.0733						2017-11-20	%RH	66.751
2017-11-20 21:07:01	F	60.932	C	16.0733						2017-11-20	%RH	67.911
2017-11-20 22:07:01	F	60.932	C	16.0733						2017-11-20	%RH	67.911
2017-11-20 23:07:01	F	60.932	C	16.0733						2017-11-20	%RH	66.751
2017-11-21 00:07:01	F	60.031	C	15.5728						2017-11-21	%RH	67.313
2017-11-21 01:07:01	F	60.031	C	15.5728						2017-11-21	%RH	67.313
2017-11-21 02:07:01	F	60.031	C	15.5728						2017-11-21	%RH	66.732
2017-11-21 03:07:01	F	60.031	C	15.5728						2017-11-21	%RH	64.392
2017-11-21 04:07:01	F	60.031	C	15.5728						2017-11-21	%RH	62.621
2017-11-21 05:07:01	F	60.031	C	15.5728						2017-11-21	%RH	62.028
2017-11-21 06:07:01	F	59.13	C	15.0722						2017-11-21	%RH	60.216
2017-11-21 07:07:01	F	60.031	C	15.5728						2017-11-21	%RH	63.803
2017-11-21 08:07:01	F	61.833	C	16.5739						2017-11-21	%RH	67.931
2017-11-21 09:07:01	F	63.634	C	17.5744						2017-11-21	%RH	70.842
2017-11-21 10:07:01	F	63.634	C	17.5744						2017-11-21	%RH	73.671
2017-11-21 11:07:01	F	63.634	C	17.5744						2017-11-21	%RH	69.7
2017-11-21 12:07:01	F	63.634	C	17.5744						2017-11-21	%RH	69.126
2017-11-21 13:07:01	F	63.634	C	17.5744						2017-11-21	%RH	69.126
2017-11-21 14:07:01	F	63.634	C	17.5744						2017-11-21	%RH	70.842
2017-11-21 15:07:01	F	63.634	C	17.5744						2017-11-21	%RH	70.842
2017-11-21 16:07:01	F	63.634	C	17.5744						2017-11-21	%RH	72.544
2017-11-21 17:07:01	F	62.734	C	17.0744						2017-11-21	%RH	70.821
2017-11-21 18:07:01	F	62.734	C	17.0744						2017-11-21	%RH	70.25
2017-11-21 19:07:01	F	61.833	C	16.5739						2017-11-21	%RH	70.802
2017-11-21 20:07:01	F	61.833	C	16.5739						2017-11-21	%RH	71.939
2017-11-21 21:07:01	F	61.833	C	16.5739						2017-11-21	%RH	70.802
2017-11-21 22:07:01	F	61.833	C	16.5739						2017-11-21	%RH	70.23
2017-11-21 23:07:01	F	61.833	C	16.5739						2017-11-21	%RH	70.802
2017-11-22 00:07:01	F	60.932	C	16.0733						2017-11-22	%RH	70.784
2017-11-22 01:07:01	F	60.932	C	16.0733						2017-11-22	%RH	71.354
2017-11-22 02:07:01	F	60.932	C	16.0733						2017-11-22	%RH	70.784
2017-11-22 03:07:01	F	60.932	C	16.0733						2017-11-22	%RH	70.212
2017-11-22 04:07:01	F	60.932	C	16.0733						2017-11-22	%RH	70.784
2017-11-22 05:07:01	F	60.031	C	15.5728						2017-11-22	%RH	71.338
2017-11-22 06:07:01	F	60.031	C	15.5728						2017-11-22	%RH	72.475
2017-11-22 07:07:01	F	60.932	C	16.0733						2017-11-22	%RH	72.49
2017-11-22 08:07:01	F	62.734	C	17.0744						2017-11-22	%RH	73.652
2017-11-22 09:07:01	F	63.634	C	17.5744						2017-11-22	%RH	74.792
2017-11-22 10:07:01	F	64.535	C	18.075						2017-11-22	%RH	74.812
2017-11-22 11:07:01	F	64.535	C	18.075						2017-11-22	%RH	74.812
2017-11-22 12:07:01	F	64.535	C	18.075						2017-11-22	%RH	77.035
2017-11-22 13:07:01	F	64.535	C	18.075						2017-11-22	%RH	76.482
2017-11-22 14:07:01	F	63.634	C	17.5744						2017-11-22	%RH	75.351
2017-11-22 15:07:01	F	63.634	C	17.5744						2017-11-22	%RH	74.792
2017-11-22 16:07:01	F	63.634	C	17.5744						2017-11-22	%RH	73.108
2017-11-22 17:07:01	F	63.634	C	17.5744						2017-11-22	%RH	74.792
2017-11-22 18:07:01	F	62.734	C	17.0744						2017-11-22	%RH	71.958
2017-11-22 19:07:01	F	62.734	C	17.0744						2017-11-22	%RH	69.678
2017-11-22 20:07:01	F	61.833	C	16.5739						2017-11-22	%RH	71.371
2017-11-22 21:07:01	F	61.833	C	16.5739						2017-11-22	%RH	71.371
2017-11-22 22:07:01	F	61.833	C	16.5739						2017-11-22	%RH	71.371
2017-11-22 23:07:01	F	61.833	C	16.5739						2017-11-22	%RH	71.371
2017-11-23 00:07:01	F	61.833	C	16.5739						2017-11-23	%RH	71.939
2017-11-23 01:07:01	F	61.833	C	16.5739						2017-11-23	%RH	73.635
2017-11-23 02:07:01	F	61.833	C	16.5739						2017-11-23	%RH	73.635
2017-11-23 03:07:01	F	61.833	C	16.5739						2017-11-23	%RH	74.757
2017-11-23 04:07:01	F	61.833	C	16.5739						2017-11-23	%RH	74.197
2017-11-23 05:07:01	F	61.833	C	16.5739						2017-11-23	%RH	75.874
2017-11-23 06:07:01	F	61.833	C	16.5739						2017-11-23	%RH	75.874
2017-11-23 07:07:01	F	61.833	C	16.5739						2017-11-23	%RH	74.757
2017-11-23 08:07:01	F	63.634	C	17.5744						2017-11-23	%RH	77.016
2017-11-23 09:07:01	F	63.634	C	17.5744						2017-11-23	%RH	77.016
2017-11-23 10:07:01	F	64.535	C	18.075						2017-11-23	%RH	75.927
2017-11-23 11:07:01	F	65.436	C	18.5756						2017-11-23	%RH	77.607
2017-11-23 12:07:01	F	64.535	C	18.075						2017-11-23	%RH	77.587
2017-11-23 13:07:01	F	64.535	C	18.075						2017-11-23	%RH	77.035
2017-11-23 14:07:01	F	64.535	C	18.075						2017-11-23	%RH	75.37
2017-11-23 15:07:01	F	64.535	C	18.075						2017-11-23	%RH	74.812
2017-11-23 16:07:01	F	64.535	C	18.075						2017-11-23	%RH	75.927
2017-11-23 17:07:01	F	64.535	C	18.075						2017-11-23	%RH	77.035
2017-11-23 18:07:01	F	63.634	C	17.5744						2017-11-23	%RH	77.569
2017-11-23 19:07:01	F	63.634	C	17.5744						2017-11-23	%RH	74.233
2017-11-23 20:07:01	F	62.734	C	17.0744						2017-11-23	%RH	75.333
2017-11-23 21:07:01	F	63.634	C	17.5744						2017-11-23	%RH	77.016
2017-11-23 22:07:01	F	63.634	C	17.5744						2017-11-23	%RH	79.762
2017-11-23 23:07:01	F	62.734	C	17.0744						2017-11-23	%RH	80.292
2017-11-24 00:07:01	F	62.734	C	17.0744						2017-11-24	%RH	79.201
2017-11-24 01:07:01	F	62.734	C	17.0744						2017-11-24	%RH	78.103
2017-11-24 02:07:01	F	61.833	C	16.5739						2017-11-24	%RH	80.824
2017-11-24 03:07:01	F	61.833	C	16.5739						2017-11-24	%RH	79.734
2017-11-24 04:07:01	F	61.833	C	16.5739						2017-11-24	%RH	80.824
2017-11-24 05:07:01	F	61.833	C	16.5739						2017-11-24	%RH	81.907
2017-11-24 06:07:01	F	61.833	C	16.5739						2017-11-24	%RH	82.984
2017-11-24 07:07:01	F	61.833	C	16.5739						2017-11-24	%RH	84.055
2017-11-24 08:07:01	F	62.734	C	17.0744						2017-11-24	%RH	83.531
2017-11-24 09:07:01	F	64.535	C	18.075						2017-11-24	%RH	86.211
2017-11-24 10:07:01	F	64.535	C	18.075						2017-11-24	%RH	86.211
2017-11-24 11:07:01	F	64.535	C	18.075						2017-11-24	%RH	83.023
2017-11-24 12:07:01	F	64.535	C	18.075						2017-11-24	%RH	80.866
2017-11-24 13:07:01	F	64.535	C	18.075						2017-11-24	%RH	80.866
2017-11-24 14:07:01	F	64.535	C	18.075						2017-11-24	%RH	80.866
2017-11-24 15:07:01	F	64.535	C	18.075						2017-11-24	%RH	78.686
2017-11-24 16:07:01	F	64.535	C	18.075						2017-11-24	%RH	81.948
2017-11-24 17:07:01	F	64.535	C	18.075						2017-11-24	%RH	82.486
2017-11-24 18:07:01	F	63.634	C	17.5744						2017-11-24	%RH	83.543
2017-11-24 19:07:01	F	63.634	C	17.5744						2017-11-24	%RH	83.008
2017-11-24 20:07:01	F	63.634	C	17.5744						2017-11-24	%RH	82.471
2017-11-24 21:07:01	F	62.734	C	17.0744						2017-11-24	%RH	80.292
2017-11-24 22:07:01	F	62.734	C	17.0744						2017-11-24	%RH	80.292
2017-11-24 23:07:01	F	62.734	C	17.0744						2017-11-24	%RH	79.747
2017-11-25 00:07:01	F	62.734	C	17.0744						2017-11-25	%RH	80.292
2017-11-25 01:07:01	F	62.734	C	17.0744						2017-11-25	%RH	80.292
2017-11-25 02:07:01	F	62.734	C	17.0744						2017-11-25	%RH	84.065
2017-11-25 03:07:01	F	61.833	C	16.5739						2017-11-25	%RH	84.588
2017-11-25 04:07:01	F	61.833	C	16.5739						2017-11-25	%RH	88.279
2017-11-25 05:07:01	F	61.833	C	16.5739						2017-11-25	%RH	86.179
2017-11-25 06:07:01	F	60.932	C	16.0733						2017-11-25	%RH	87.751
2017-11-25 07:07:01	F	60.932	C	16.0733						2017-11-25	%RH	85.113
2017-11-25 08:07:01	F	61.833	C	16.5739						2017-11-25	%RH	85.65
2017-11-25 09:07:01	F	62.734	C	17.0744						2017-11-25	%RH	85.659
2017-11-25 10:07:01	F	63.634	C	17.5744						2017-11-25	%RH	86.725
2017-11-25 11:07:01	F	63.634	C	17.5744						2017-11-25	%RH	85.67
2017-11-25 12:07:01	F	63.634	C	17.5744						2017-11-25	%RH	84.077
2017-11-25 13:07:01	F	63.634	C	17.5744						2017-11-25	%RH	83.008
2017-11-25 14:07:01	F	64.535	C	18.075						2017-11-25	%RH	83.023
2017-11-25 15:07:01	F	64.535	C	18.075						2017-11-25	%RH	81.408
2017-11-25 16:07:01	F	63.634	C	17.5744						2017-11-25	%RH	82.471
2017-11-25 17:07:01	F	63.634	C	17.5744						2017-11-25	%RH	83.543
2017-11-25 18:07:01	F	63.634	C	17.5744						2017-11-25	%RH	83.543
2017-11-25 19:07:01	F	63.634	C	17.5744						2017-11-25	%RH	81.932
2017-11-25 20:07:01	F	62.734	C	17.0744						2017-11-25	%RH	84.065
2017-11-25 21:07:01	F	62.734	C	17.0744						2017-11-25	%RH	81.378
2017-11-25 22:07:01	F	61.833	C	16.5739						2017-11-25	%RH	79.187
2017-11-25 23:07:01	F	61.833	C	16.5739						2017-11-25	%RH	82.446
2017-11-26 00:07:01	F	60.932	C	16.0733						2017-11-26	%RH	79.176
2017-11-26 01:07:01	F	60.031	C	15.5728						2017-11-26	%RH	81.89
2017-11-26 02:07:01	F	60.031	C	15.5728						2017-11-26	%RH	78.066
2017-11-26 03:07:01	F	60.031	C	15.5728						2017-11-26	%RH	76.96
2017-11-26 04:07:01	F	60.031	C	15.5728						2017-11-26	%RH	75.289
2017-11-26 05:07:01	F	60.031	C	15.5728						2017-11-26	%RH	73.041
2017-11-26 06:07:01	F	59.13	C	15.0722						2017-11-26	%RH	72.462
2017-11-26 07:07:01	F	60.031	C	15.5728						2017-11-26	%RH	71.907
2017-11-26 08:07:01	F	61.833	C	16.5739						2017-11-26	%RH	69.658
2017-11-26 09:07:01	F	61.833	C	16.5739						2017-11-26	%RH	67.931
2017-11-26 10:07:01	F	62.734	C	17.0744						2017-11-26	%RH	71.39
2017-11-26 11:07:01	F	63.634	C	17.5744						2017-11-26	%RH	70.272
2017-11-26 12:07:01	F	63.634	C	17.5744						2017-11-26	%RH	71.411
2017-11-26 13:07:01	F	63.634	C	17.5744						2017-11-26	%RH	71.411
2017-11-26 14:07:01	F	63.634	C	17.5744						2017-11-26	%RH	71.978
2017-11-26 15:07:01	F	63.634	C	17.5744						2017-11-26	%RH	71.411
2017-11-26 16:07:01	F	63.634	C	17.5744						2017-11-26	%RH	74.792
2017-11-26 17:07:01	F	63.634	C	17.5744						2017-11-26	%RH	76.463
2017-11-26 18:07:01	F	62.734	C	17.0744						2017-11-26	%RH	77
2017-11-26 19:07:01	F	62.734	C	17.0744						2017-11-26	%RH	75.333
2017-11-26 20:07:01	F	62.734	C	17.0744						2017-11-26	%RH	75.333
2017-11-26 21:07:01	F	61.833	C	16.5739						2017-11-26	%RH	76.985
2017-11-26 22:07:01	F	61.833	C	16.5739						2017-11-26	%RH	79.734
2017-11-26 23:07:01	F	61.833	C	16.5739						2017-11-26	%RH	77.538
2017-11-27 00:07:01	F	61.833	C	16.5739						2017-11-27	%RH	70.23
2017-11-27 01:07:01	F	61.833	C	16.5739						2017-11-27	%RH	70.802
2017-11-27 02:07:01	F	60.932	C	16.0733						2017-11-27	%RH	71.354
2017-11-27 03:07:01	F	60.932	C	16.0733						2017-11-27	%RH	75.86
2017-11-27 04:07:01	F	60.932	C	16.0733						2017-11-27	%RH	73.055
2017-11-27 05:07:01	F	60.031	C	15.5728						2017-11-27	%RH	70.196
2017-11-27 06:07:01	F	59.13	C	15.0722						2017-11-27	%RH	61.411
2017-11-27 07:07:01	F	60.031	C	15.5728						2017-11-27	%RH	60.239
2017-11-27 08:07:01	F	61.833	C	16.5739						2017-11-27	%RH	67.352
2017-11-27 09:07:01	F	62.734	C	17.0744						2017-11-27	%RH	65.629
2017-11-27 10:07:01	F	62.734	C	17.0744						2017-11-27	%RH	68.529
2017-11-27 11:07:01	F	63.634	C	17.5744						2017-11-27	%RH	66.817
2017-11-27 12:07:01	F	63.634	C	17.5744						2017-11-27	%RH	65.654
2017-11-27 13:07:01	F	63.634	C	17.5744						2017-11-27	%RH	64.484
2017-11-27 14:07:01	F	63.634	C	17.5744						2017-11-27	%RH	66.236
2017-11-27 15:07:01	F	63.634	C	17.5744						2017-11-27	%RH	69.7
2017-11-27 16:07:01	F	63.634	C	17.5744						2017-11-27	%RH	70.842
2017-11-27 17:07:01	F	63.634	C	17.5744						2017-11-27	%RH	74.792
2017-11-27 18:07:01	F	63.634	C	17.5744						2017-11-27	%RH	76.463
2017-11-27 19:07:01	F	62.734	C	17.0744						2017-11-27	%RH	75.89
2017-11-27 20:07:01	F	62.734	C	17.0744						2017-11-27	%RH	79.201
2017-11-27 21:07:01	F	61.833	C	16.5739						2017-11-27	%RH	81.366
2017-11-27 22:07:01	F	60.932	C	16.0733						2017-11-27	%RH	82.437
2017-11-27 23:07:01	F	60.932	C	16.0733						2017-11-27	%RH	81.356
2017-11-28 00:07:01	F	60.932	C	16.0733						2017-11-28	%RH	81.897
2017-11-28 01:07:01	F	61.833	C	16.5739						2017-11-28	%RH	80.824
2017-11-28 02:07:01	F	60.932	C	16.0733						2017-11-28	%RH	79.723
2017-11-28 03:07:01	F	60.932	C	16.0733						2017-11-28	%RH	80.813
2017-11-28 04:07:01	F	60.031	C	15.5728						2017-11-28	%RH	81.348
2017-11-28 05:07:01	F	60.031	C	15.5728						2017-11-28	%RH	81.348
2017-11-28 06:07:01	F	60.031	C	15.5728						2017-11-28	%RH	79.166
2017-11-28 07:07:01	F	60.031	C	15.5728						2017-11-28	%RH	76.405
2017-11-28 08:07:01	F	61.833	C	16.5739						2017-11-28	%RH	71.939
2017-11-28 09:07:01	F	62.734	C	17.0744						2017-11-28	%RH	76.445
2017-11-28 10:07:01	F	63.634	C	17.5744						2017-11-28	%RH	81.392
2017-11-28 11:07:01	F	64.535	C	18.075						2017-11-28	%RH	79.234
2017-11-28 12:07:01	F	64.535	C	18.075						2017-11-28	%RH	77.587
2017-11-28 13:07:01	F	64.535	C	18.075						2017-11-28	%RH	73.692
2017-11-28 14:07:01	F	63.634	C	17.5744						2017-11-28	%RH	76.463
2017-11-28 15:07:01	F	63.634	C	17.5744						2017-11-28	%RH	75.907
2017-11-28 16:07:01	F	63.634	C	17.5744						2017-11-28	%RH	76.463
2017-11-28 17:07:01	F	63.634	C	17.5744						2017-11-28	%RH	80.307
2017-11-28 18:07:01	F	63.634	C	17.5744						2017-11-28	%RH	80.307
2017-11-28 19:07:01	F	62.734	C	17.0744						2017-11-28	%RH	78.653
2017-11-28 20:07:01	F	62.734	C	17.0744						2017-11-28	%RH	78.653
2017-11-28 21:07:01	F	62.734	C	17.0744						2017-11-28	%RH	78.653
2017-11-28 22:07:01	F	62.734	C	17.0744						2017-11-28	%RH	78.103
2017-11-28 23:07:01	F	62.734	C	17.0744						2017-11-28	%RH	77
2017-11-29 00:07:01	F	62.734	C	17.0744						2017-11-29	%RH	77.552
2017-11-29 01:07:01	F	62.734	C	17.0744						2017-11-29	%RH	77.552
2017-11-29 02:07:01	F	61.833	C	16.5739						2017-11-29	%RH	76.43
2017-11-29 03:07:01	F	61.833	C	16.5739						2017-11-29	%RH	74.757
2017-11-29 04:07:01	F	61.833	C	16.5739						2017-11-29	%RH	74.757
2017-11-29 05:07:01	F	61.833	C	16.5739						2017-11-29	%RH	75.874
2017-11-29 06:07:01	F	60.932	C	16.0733						2017-11-29	%RH	76.416
2017-11-29 07:07:01	F	61.833	C	16.5739						2017-11-29	%RH	76.43
2017-11-29 08:07:01	F	61.833	C	16.5739						2017-11-29	%RH	75.874
2017-11-29 09:07:01	F	61.833	C	16.5739						2017-11-29	%RH	76.985
2017-11-29 10:07:01	F	62.734	C	17.0744						2017-11-29	%RH	76.445
2017-11-29 11:07:01	F	63.634	C	17.5744						2017-11-29	%RH	77.016
2017-11-29 12:07:01	F	64.535	C	18.075						2017-11-29	%RH	77.587
2017-11-29 13:07:01	F	64.535	C	18.075						2017-11-29	%RH	74.812
2017-11-29 14:07:01	F	64.535	C	18.075						2017-11-29	%RH	73.13
2017-11-29 15:07:01	F	64.535	C	18.075						2017-11-29	%RH	73.13
2017-11-29 16:07:01	F	64.535	C	18.075						2017-11-29	%RH	73.692
2017-11-29 17:07:01	F	63.634	C	17.5744						2017-11-29	%RH	75.351
2017-11-29 18:07:01	F	63.634	C	17.5744						2017-11-29	%RH	77.016
2017-11-29 19:07:01	F	63.634	C	17.5744						2017-11-29	%RH	76.463
2017-11-29 20:07:01	F	62.734	C	17.0744						2017-11-29	%RH	76.445
2017-11-29 21:07:01	F	62.734	C	17.0744						2017-11-29	%RH	78.103
2017-11-29 22:07:01	F	62.734	C	17.0744						2017-11-29	%RH	81.918
2017-11-29 23:07:01	F	62.734	C	17.0744						2017-11-29	%RH	74.214
2017-11-30 00:07:01	F	62.734	C	17.0744						2017-11-30	%RH	75.333
2017-11-30 01:07:01	F	62.734	C	17.0744						2017-11-30	%RH	74.214
2017-11-30 02:07:01	F	61.833	C	16.5739						2017-11-30	%RH	73.071
2017-11-30 03:07:01	F	61.833	C	16.5739						2017-11-30	%RH	70.802
2017-11-30 04:07:01	F	60.932	C	16.0733						2017-11-30	%RH	65.585
2017-11-30 05:07:01	F	60.932	C	16.0733						2017-11-30	%RH	68.488
2017-11-30 06:07:01	F	60.932	C	16.0733						2017-11-30	%RH	66.751
2017-11-30 07:07:01	F	60.932	C	16.0733						2017-11-30	%RH	66.751
2017-11-30 08:07:01	F	62.734	C	17.0744						2017-11-30	%RH	63.872
2017-11-30 09:07:01	F	62.734	C	17.0744						2017-11-30	%RH	66.212
2017-11-30 10:07:01	F	62.734	C	17.0744						2017-11-30	%RH	66.794
2017-11-30 11:07:01	F	63.634	C	17.5744						2017-11-30	%RH	68.551
2017-11-30 12:07:01	F	63.634	C	17.5744						2017-11-30	%RH	69.7
2017-11-30 13:07:01	F	63.634	C	17.5744						2017-11-30	%RH	66.817
2017-11-30 14:07:01	F	63.634	C	17.5744						2017-11-30	%RH	66.817
2017-11-30 15:07:01	F	63.634	C	17.5744						2017-11-30	%RH	67.975
2017-11-30 16:07:01	F	63.634	C	17.5744						2017-11-30	%RH	69.7
2017-11-30 17:07:01	F	63.634	C	17.5744						2017-11-30	%RH	70.272
2017-11-30 18:07:01	F	62.734	C	17.0744						2017-11-30	%RH	70.25
2017-11-30 19:07:01	F	62.734	C	17.0744						2017-11-30	%RH	71.958
2017-11-30 20:07:01	F	61.833	C	16.5739						2017-11-30	%RH	70.802
2017-11-30 21:07:01	F	62.734	C	17.0744						2017-11-30	%RH	72.524
2017-11-30 22:07:01	F	62.734	C	17.0744						2017-11-30	%RH	72.524
2017-11-30 23:07:01	F	62.734	C	17.0744						2017-11-30	%RH	70.25
2017-12-01 00:07:01	F	62.734	C	17.0744						2017-12-01	%RH	71.958
2017-12-01 01:07:01	F	61.833	C	16.5739						2017-12-01	%RH	72.506
2017-12-01 02:07:01	F	60.932	C	16.0733						2017-12-01	%RH	74.182
2017-12-01 03:07:01	F	61.833	C	16.5739						2017-12-01	%RH	73.635
2017-12-01 04:07:01	F	60.932	C	16.0733						2017-12-01	%RH	73.619
2017-12-01 05:07:01	F	60.932	C	16.0733						2017-12-01	%RH	70.784
2017-12-01 06:07:01	F	60.031	C	15.5728						2017-12-01	%RH	67.313
2017-12-01 07:07:01	F	60.031	C	15.5728						2017-12-01	%RH	63.803
2017-12-01 08:07:01	F	60.932	C	16.0733						2017-12-01	%RH	62.051
2017-12-01 09:07:01	F	62.734	C	17.0744						2017-12-01	%RH	65.045
2017-12-01 10:07:01	F	63.634	C	17.5744						2017-12-01	%RH	67.397
2017-12-01 11:07:01	F	63.634	C	17.5744						2017-12-01	%RH	62.127
2017-12-01 12:07:01	F	63.634	C	17.5744						2017-12-01	%RH	60.939
2017-12-01 13:07:01	F	63.634	C	17.5744						2017-12-01	%RH	62.127
2017-12-01 14:07:01	F	63.634	C	17.5744						2017-12-01	%RH	65.654
2017-12-01 15:07:01	F	62.734	C	17.0744						2017-12-01	%RH	60.912
2017-12-01 16:07:01	F	62.734	C	17.0744						2017-12-01	%RH	65.629
2017-12-01 17:07:01	F	62.734	C	17.0744						2017-12-01	%RH	66.212
2017-12-01 18:07:01	F	62.734	C	17.0744						2017-12-01	%RH	66.212
2017-12-01 19:07:01	F	61.833	C	16.5739						2017-12-01	%RH	65.606
2017-12-01 20:07:01	F	60.932	C	16.0733						2017-12-01	%RH	65.585
2017-12-01 21:07:01	F	61.833	C	16.5739						2017-12-01	%RH	66.19
2017-12-01 22:07:01	F	60.932	C	16.0733						2017-12-01	%RH	65.585
2017-12-01 23:07:01	F	60.932	C	16.0733						2017-12-01	%RH	67.332
2017-12-02 00:07:01	F	60.932	C	16.0733						2017-12-02	%RH	68.488
2017-12-02 01:07:01	F	60.932	C	16.0733						2017-12-02	%RH	67.911
2017-12-02 02:07:01	F	60.932	C	16.0733						2017-12-02	%RH	68.488
2017-12-02 03:07:01	F	60.031	C	15.5728						2017-12-02	%RH	69.047
2017-12-02 04:07:01	F	60.031	C	15.5728						2017-12-02	%RH	69.622
2017-12-02 05:07:01	F	60.031	C	15.5728						2017-12-02	%RH	66.149
2017-12-02 06:07:01	F	60.031	C	15.5728						2017-12-02	%RH	63.213
2017-12-02 07:07:01	F	60.031	C	15.5728						2017-12-02	%RH	64.392
2017-12-02 08:07:01	F	61.833	C	16.5739						2017-12-02	%RH	66.19
2017-12-02 09:07:01	F	62.734	C	17.0744						2017-12-02	%RH	69.104
2017-12-02 10:07:01	F	63.634	C	17.5744						2017-12-02	%RH	69.7
2017-12-02 11:07:01	F	63.634	C	17.5744						2017-12-02	%RH	69.7
2017-12-02 12:07:01	F	63.634	C	17.5744						2017-12-02	%RH	70.272
2017-12-02 13:07:01	F	63.634	C	17.5744						2017-12-02	%RH	66.817
2017-12-02 14:07:01	F	63.634	C	17.5744						2017-12-02	%RH	62.719
2017-12-02 15:07:01	F	63.634	C	17.5744						2017-12-02	%RH	66.817
2017-12-02 16:07:01	F	62.734	C	17.0744						2017-12-02	%RH	64.459
2017-12-02 17:07:01	F	62.734	C	17.0744						2017-12-02	%RH	67.952
2017-12-02 18:07:01	F	62.734	C	17.0744						2017-12-02	%RH	66.212
2017-12-02 19:07:01	F	61.833	C	16.5739						2017-12-02	%RH	67.352
2017-12-02 20:07:01	F	61.833	C	16.5739						2017-12-02	%RH	65.606
2017-12-02 21:07:01	F	61.833	C	16.5739						2017-12-02	%RH	66.19
2017-12-02 22:07:01	F	61.833	C	16.5739						2017-12-02	%RH	70.23
2017-12-02 23:07:01	F	61.833	C	16.5739						2017-12-02	%RH	70.23
2017-12-03 00:07:01	F	61.833	C	16.5739						2017-12-03	%RH	63.847
2017-12-03 01:07:01	F	61.833	C	16.5739						2017-12-03	%RH	59.69
2017-12-03 02:07:01	F	61.833	C	16.5739						2017-12-03	%RH	62.075
2017-12-03 03:07:01	F	61.833	C	16.5739						2017-12-03	%RH	65.022
2017-12-03 04:07:01	F	60.932	C	16.0733						2017-12-03	%RH	65.585
2017-12-03 05:07:01	F	60.932	C	16.0733						2017-12-03	%RH	64.413
2017-12-03 06:07:01	F	60.932	C	16.0733						2017-12-03	%RH	62.643
2017-12-03 07:07:01	F	60.031	C	15.5728						2017-12-03	%RH	59.639
2017-12-03 08:07:01	F	61.833	C	16.5739						2017-12-03	%RH	58.489
2017-12-03 09:07:01	F	63.634	C	17.5744						2017-12-03	%RH	65.654
2017-12-03 10:07:01	F	63.634	C	17.5744						2017-12-03	%RH	67.975
2017-12-03 11:07:01	F	63.634	C	17.5744						2017-12-03	%RH	63.309
2017-12-03 12:07:01	F	63.634	C	17.5744						2017-12-03	%RH	55.52
2017-12-03 13:07:01	F	63.634	C	17.5744						2017-12-03	%RH	62.127
2017-12-03 14:07:01	F	63.634	C	17.5744						2017-12-03	%RH	60.343
2017-12-03 15:07:01	F	63.634	C	17.5744						2017-12-03	%RH	62.719
2017-12-03 16:07:01	F	63.634	C	17.5744						2017-12-03	%RH	63.897
2017-12-03 17:07:01	F	63.634	C	17.5744						2017-12-03	%RH	65.07
2017-12-03 18:07:01	F	62.734	C	17.0744						2017-12-03	%RH	66.212
2017-12-03 19:07:01	F	62.734	C	17.0744						2017-12-03	%RH	65.629
2017-12-03 20:07:01	F	62.734	C	17.0744						2017-12-03	%RH	65.629
2017-12-03 21:07:01	F	61.833	C	16.5739						2017-12-03	%RH	67.352
2017-12-03 22:07:01	F	61.833	C	16.5739						2017-12-03	%RH	66.772
2017-12-03 23:07:01	F	61.833	C	16.5739						2017-12-03	%RH	63.258
2017-12-04 00:07:01	F	62.734	C	17.0744						2017-12-04	%RH	63.283
2017-12-04 01:07:01	F	62.734	C	17.0744						2017-12-04	%RH	58.517
2017-12-04 02:07:01	F	61.833	C	16.5739						2017-12-04	%RH	60.289
2017-12-04 03:07:01	F	61.833	C	16.5739						2017-12-04	%RH	64.435
2017-12-04 04:07:01	F	60.932	C	16.0733						2017-12-04	%RH	63.825
2017-12-04 05:07:01	F	60.932	C	16.0733						2017-12-04	%RH	63.235
2017-12-04 06:07:01	F	60.031	C	15.5728						2017-12-04	%RH	61.433
2017-12-04 07:07:01	F	60.932	C	16.0733						2017-12-04	%RH	61.456
2017-12-04 08:07:01	F	62.734	C	17.0744						2017-12-04	%RH	64.459
2017-12-04 09:07:01	F	63.634	C	17.5744						2017-12-04	%RH	64.484
2017-12-04 10:07:01	F	63.634	C	17.5744						2017-12-04	%RH	57.34
2017-12-04 11:07:01	F	63.634	C	17.5744						2017-12-04	%RH	51.838
2017-12-04 12:07:01	F	63.634	C	17.5744						2017-12-04	%RH	56.735
2017-12-04 13:07:01	F	63.634	C	17.5744						2017-12-04	%RH	55.52
2017-12-04 14:07:01	F	63.634	C	17.5744						2017-12-04	%RH	54.91
2017-12-04 15:07:01	F	63.634	C	17.5744						2017-12-04	%RH	55.52
2017-12-04 16:07:01	F	63.634	C	17.5744						2017-12-04	%RH	59.146
2017-12-04 17:07:01	F	63.634	C	17.5744						2017-12-04	%RH	61.534
2017-12-04 18:07:01	F	62.734	C	17.0744						2017-12-04	%RH	63.872
2017-12-04 19:07:01	F	62.734	C	17.0744						2017-12-04	%RH	60.912
2017-12-04 20:07:01	F	61.833	C	16.5739						2017-12-04	%RH	61.481
2017-12-04 21:07:01	F	61.833	C	16.5739						2017-12-04	%RH	62.667
2017-12-04 22:07:01	F	61.833	C	16.5739						2017-12-04	%RH	62.667
2017-12-04 23:07:01	F	61.833	C	16.5739						2017-12-04	%RH	62.075
2017-12-05 00:07:01	F	61.833	C	16.5739						2017-12-05	%RH	60.885
2017-12-05 01:07:01	F	61.833	C	16.5739						2017-12-05	%RH	56.067
2017-12-05 02:07:01	F	61.833	C	16.5739						2017-12-05	%RH	57.886
2017-12-05 03:07:01	F	61.833	C	16.5739						2017-12-05	%RH	57.886
2017-12-05 04:07:01	F	60.932	C	16.0733						2017-12-05	%RH	58.462
2017-12-05 05:07:01	F	60.031	C	15.5728						2017-12-05	%RH	60.837
2017-12-05 06:07:01	F	60.031	C	15.5728						2017-12-05	%RH	58.436
2017-12-05 07:07:01	F	60.031	C	15.5728						2017-12-05	%RH	52.329
2017-12-05 08:07:01	F	61.833	C	16.5739						2017-12-05	%RH	58.489
2017-12-05 09:07:01	F	62.734	C	17.0744						2017-12-05	%RH	62.1
2017-12-05 10:07:01	F	63.634	C	17.5744						2017-12-05	%RH	62.127
2017-12-05 11:07:01	F	63.634	C	17.5744						2017-12-05	%RH	60.343
2017-12-05 12:07:01	F	63.634	C	17.5744						2017-12-05	%RH	51.22
2017-12-05 13:07:01	F	63.634	C	17.5744						2017-12-05	%RH	55.52
2017-12-05 14:07:01	F	63.634	C	17.5744						2017-12-05	%RH	54.299
2017-12-05 15:07:01	F	62.734	C	17.0744						2017-12-05	%RH	55.488
2017-12-05 16:07:01	F	62.734	C	17.0744						2017-12-05	%RH	57.31
2017-12-05 17:07:01	F	62.734	C	17.0744						2017-12-05	%RH	60.315
2017-12-05 18:07:01	F	62.734	C	17.0744						2017-12-05	%RH	60.912
2017-12-05 19:07:01	F	61.833	C	16.5739						2017-12-05	%RH	59.69
2017-12-05 20:07:01	F	61.833	C	16.5739						2017-12-05	%RH	59.69
2017-12-05 21:07:01	F	61.833	C	16.5739						2017-12-05	%RH	59.69
2017-12-05 22:07:01	F	61.833	C	16.5739						2017-12-05	%RH	60.885
2017-12-05 23:07:01	F	61.833	C	16.5739						2017-12-05	%RH	60.885
2017-12-06 00:07:01	F	60.932	C	16.0733						2017-12-06	%RH	62.051
2017-12-06 01:07:01	F	60.932	C	16.0733						2017-12-06	%RH	62.643
2017-12-06 02:07:01	F	60.932	C	16.0733						2017-12-06	%RH	62.051
2017-12-06 03:07:01	F	60.932	C	16.0733						2017-12-06	%RH	57.253
2017-12-06 04:07:01	F	60.031	C	15.5728						2017-12-06	%RH	55.401
2017-12-06 05:07:01	F	60.031	C	15.5728						2017-12-06	%RH	54.177
2017-12-06 06:07:01	F	60.031	C	15.5728						2017-12-06	%RH	53.562
2017-12-06 07:07:01	F	60.031	C	15.5728						2017-12-06	%RH	56.011
2017-12-06 08:07:01	F	61.833	C	16.5739						2017-12-06	%RH	57.281
2017-12-06 09:07:01	F	62.734	C	17.0744						2017-12-06	%RH	59.118
2017-12-06 10:07:01	F	63.634	C	17.5744						2017-12-06	%RH	63.309
2017-12-06 11:07:01	F	63.634	C	17.5744						2017-12-06	%RH	62.127
2017-12-06 12:07:01	F	63.634	C	17.5744						2017-12-06	%RH	60.343
2017-12-06 13:07:01	F	63.634	C	17.5744						2017-12-06	%RH	60.939
2017-12-06 14:07:01	F	63.634	C	17.5744						2017-12-06	%RH	60.343
2017-12-06 15:07:01	F	63.634	C	17.5744						2017-12-06	%RH	62.719
2017-12-06 16:07:01	F	63.634	C	17.5744						2017-12-06	%RH	65.654
2017-12-06 17:07:01	F	63.634	C	17.5744						2017-12-06	%RH	66.236
2017-12-06 18:07:01	F	62.734	C	17.0744						2017-12-06	%RH	65.629
2017-12-06 19:07:01	F	62.734	C	17.0744						2017-12-06	%RH	65.629
2017-12-06 20:07:01	F	61.833	C	16.5739						2017-12-06	%RH	66.19
2017-12-06 21:07:01	F	61.833	C	16.5739						2017-12-06	%RH	66.19
2017-12-06 22:07:01	F	61.833	C	16.5739						2017-12-06	%RH	62.667
2017-12-06 23:07:01	F	60.932	C	16.0733						2017-12-06	%RH	59.664
2017-12-07 00:07:01	F	60.932	C	16.0733						2017-12-07	%RH	60.263
2017-12-07 01:07:01	F	60.932	C	16.0733						2017-12-07	%RH	62.051
2017-12-07 02:07:01	F	60.031	C	15.5728						2017-12-07	%RH	61.433
2017-12-07 03:07:01	F	60.031	C	15.5728						2017-12-07	%RH	60.837
2017-12-07 04:07:01	F	60.031	C	15.5728						2017-12-07	%RH	63.803
2017-12-07 05:07:01	F	60.031	C	15.5728						2017-12-07	%RH	61.433
2017-12-07 06:07:01	F	60.031	C	15.5728						2017-12-07	%RH	63.213
2017-12-07 07:07:01	F	60.932	C	16.0733						2017-12-07	%RH	63.235
2017-12-07 08:07:01	F	62.734	C	17.0744						2017-12-07	%RH	64.459
2017-12-07 09:07:01	F	63.634	C	17.5744						2017-12-07	%RH	67.397
2017-12-07 10:07:01	F	63.634	C	17.5744						2017-12-07	%RH	69.7
2017-12-07 11:07:01	F	63.634	C	17.5744						2017-12-07	%RH	65.654
2017-12-07 12:07:01	F	63.634	C	17.5744						2017-12-07	%RH	62.127
2017-12-07 13:07:01	F	63.634	C	17.5744						2017-12-07	%RH	63.309
2017-12-07 14:07:01	F	63.634	C	17.5744						2017-12-07	%RH	63.309
2017-12-07 15:07:01	F	63.634	C	17.5744						2017-12-07	%RH	65.07
2017-12-07 16:07:01	F	63.634	C	17.5744						2017-12-07	%RH	67.397
2017-12-07 17:07:01	F	63.634	C	17.5744						2017-12-07	%RH	68.551
2017-12-07 18:07:01	F	63.634	C	17.5744						2017-12-07	%RH	65.654
2017-12-07 19:07:01	F	61.833	C	16.5739						2017-12-07	%RH	59.69
2017-12-07 20:07:01	F	61.833	C	16.5739						2017-12-07	%RH	54.236
2017-12-07 21:07:01	F	61.833	C	16.5739						2017-12-07	%RH	57.886
2017-12-07 22:07:01	F	61.833	C	16.5739						2017-12-07	%RH	60.289
2017-12-07 23:07:01	F	61.833	C	16.5739						2017-12-07	%RH	57.886
2017-12-08 00:07:01	F	60.932	C	16.0733						2017-12-08	%RH	51.74
2017-12-08 01:07:01	F	61.833	C	16.5739						2017-12-08	%RH	57.886
2017-12-08 02:07:01	F	61.833	C	16.5739						2017-12-08	%RH	49.908
2017-12-08 03:07:01	F	61.833	C	16.5739						2017-12-08	%RH	50.531
2017-12-08 04:07:01	F	60.932	C	16.0733						2017-12-08	%RH	54.818
2017-12-08 05:07:01	F	60.932	C	16.0733						2017-12-08	%RH	52.976
2017-12-08 06:07:01	F	60.932	C	16.0733						2017-12-08	%RH	52.359
2017-12-08 07:07:01	F	60.932	C	16.0733						2017-12-08	%RH	56.039
2017-12-08 08:07:01	F	62.734	C	17.0744						2017-12-08	%RH	59.717
2017-12-08 09:07:01	F	63.634	C	17.5744						2017-12-08	%RH	64.484
2017-12-08 10:07:01	F	64.535	C	18.075						2017-12-08	%RH	60.968
2017-12-08 11:07:01	F	64.535	C	18.075						2017-12-08	%RH	59.176
2017-12-08 12:07:01	F	64.535	C	18.075						2017-12-08	%RH	56.766
2017-12-08 13:07:01	F	64.535	C	18.075						2017-12-08	%RH	53.719
2017-12-08 14:07:01	F	64.535	C	18.075						2017-12-08	%RH	56.766
2017-12-08 15:07:01	F	64.535	C	18.075						2017-12-08	%RH	60.372
2017-12-08 16:07:01	F	63.634	C	17.5744						2017-12-08	%RH	62.127
2017-12-08 17:07:01	F	63.634	C	17.5744						2017-12-08	%RH	63.897
2017-12-08 18:07:01	F	63.634	C	17.5744						2017-12-08	%RH	63.897
2017-12-08 19:07:01	F	62.734	C	17.0744						2017-12-08	%RH	65.045
2017-12-08 20:07:01	F	62.734	C	17.0744						2017-12-08	%RH	60.912
2017-12-08 21:07:01	F	62.734	C	17.0744						2017-12-08	%RH	62.1
2017-12-08 22:07:01	F	63.634	C	17.5744						2017-12-08	%RH	57.34
2017-12-08 23:07:01	F	62.734	C	17.0744						2017-12-08	%RH	60.315
2017-12-09 00:07:01	F	62.734	C	17.0744						2017-12-09	%RH	58.517
2017-12-09 01:07:01	F	61.833	C	16.5739						2017-12-09	%RH	57.886
2017-12-09 02:07:01	F	61.833	C	16.5739						2017-12-09	%RH	57.886
2017-12-09 03:07:01	F	61.833	C	16.5739						2017-12-09	%RH	60.289
2017-12-09 04:07:01	F	60.932	C	16.0733						2017-12-09	%RH	58.462
2017-12-09 05:07:01	F	60.932	C	16.0733						2017-12-09	%RH	59.064
2017-12-09 06:07:01	F	60.932	C	16.0733						2017-12-09	%RH	60.86
2017-12-09 07:07:01	F	60.031	C	15.5728						2017-12-09	%RH	61.433
2017-12-09 08:07:01	F	61.833	C	16.5739						2017-12-09	%RH	62.075
2017-12-09 09:07:01	F	62.734	C	17.0744						2017-12-09	%RH	62.1
2017-12-09 10:07:01	F	63.634	C	17.5744						2017-12-09	%RH	57.944
2017-12-09 11:07:01	F	63.634	C	17.5744						2017-12-09	%RH	58.546
2017-12-09 12:07:01	F	63.634	C	17.5744						2017-12-09	%RH	60.939
2017-12-09 13:07:01	F	63.634	C	17.5744						2017-12-09	%RH	62.127
2017-12-09 14:07:01	F	63.634	C	17.5744						2017-12-09	%RH	62.719
[truncated: 1,539 more rows]

## Sheet: L2-S
Logger 2 - Stone fence
Temperature										Humidity
Date/Time	Unit	Value	Unit	Value						Date/Time	Unit	Value
2017-05-21 14:02:01	F	93.431	C	34.1283						2017-05-21 14:02:01	%RH	62.215
2017-05-21 15:02:01	F	92.533	C	33.6294						2017-05-21 15:02:01	%RH	68.438
2017-05-21 16:02:01	F	96.127	C	35.6261						2017-05-21 16:02:01	%RH	65.896
2017-05-21 17:02:01	F	92.533	C	33.6294						2017-05-21 17:02:01	%RH	65.599
2017-05-21 18:02:01	F	88.038	C	31.1322						2017-05-21 18:02:01	%RH	66.967
2017-05-21 19:02:01	F	88.038	C	31.1322						2017-05-21 19:02:01	%RH	69.779
2017-05-21 20:02:01	F	87.139	C	30.6328						2017-05-21 20:02:01	%RH	65.768
2017-05-21 21:02:01	F	90.735	C	32.6306						2017-05-21 21:02:01	%RH	75.501
2017-05-21 22:02:01	F	86.24	C	30.1333						2017-05-21 22:02:01	%RH	82.114
2017-05-21 23:02:01	F	83.541	C	28.6339						2017-05-21 23:02:01	%RH	67.792
2017-05-22 00:02:01	F	80.842	C	27.1344						2017-05-22 00:02:01	%RH	64.226
2017-05-22 01:02:01	F	80.842	C	27.1344						2017-05-22 01:02:01	%RH	61.929
2017-05-22 02:02:01	F	80.842	C	27.1344						2017-05-22 02:02:01	%RH	59.608
2017-05-22 03:02:01	F	80.842	C	27.1344						2017-05-22 03:02:01	%RH	58.439
2017-05-22 04:02:01	F	80.842	C	27.1344						2017-05-22 04:02:01	%RH	56.674
2017-05-22 05:02:01	F	80.842	C	27.1344						2017-05-22 05:02:01	%RH	56.083
2017-05-22 06:02:01	F	80.842	C	27.1344						2017-05-22 06:02:01	%RH	54.897
2017-05-22 07:02:01	F	79.942	C	26.6344						2017-05-22 07:02:01	%RH	55.439
2017-05-22 08:02:01	F	89.836	C	32.1311						2017-05-22 08:02:01	%RH	48.226
2017-05-22 09:02:01	F	90.735	C	32.6306						2017-05-22 09:02:01	%RH	47.674
2017-05-22 10:02:01	F	93.431	C	34.1283						2017-05-22 10:02:01	%RH	55.742
2017-05-22 11:02:01	F	89.836	C	32.1311						2017-05-22 11:02:01	%RH	52.482
2017-05-22 12:02:01	F	92.533	C	33.6294						2017-05-22 12:02:01	%RH	65.027
2017-05-22 13:02:01	F	93.431	C	34.1283						2017-05-22 13:02:01	%RH	68.511
2017-05-22 14:02:01	F	94.33	C	34.6278						2017-05-22 14:02:01	%RH	60.538
2017-05-22 15:02:01	F	94.33	C	34.6278						2017-05-22 15:02:01	%RH	64.022
2017-05-22 16:02:01	F	97.025	C	36.125						2017-05-22 16:02:01	%RH	73.296
2017-05-22 17:02:01	F	88.937	C	31.6317						2017-05-22 17:02:01	%RH	62.455
2017-05-22 18:02:01	F	94.33	C	34.6278						2017-05-22 18:02:01	%RH	56.407
2017-05-22 19:02:01	F	95.228	C	35.1267						2017-05-22 19:02:01	%RH	65.246
2017-05-22 20:02:01	F	81.742	C	27.6344						2017-05-22 20:02:01	%RH	63.707
2017-05-22 21:02:01	F	80.842	C	27.1344						2017-05-22 21:02:01	%RH	60.19
2017-05-22 22:02:01	F	75.442	C	24.1344						2017-05-22 22:02:01	%RH	62.214
2017-05-22 23:02:01	F	75.442	C	24.1344						2017-05-22 23:02:01	%RH	62.79
2017-05-23 00:02:01	F	74.542	C	23.6344						2017-05-23 00:02:01	%RH	63.32
2017-05-23 01:02:01	F	74.542	C	23.6344						2017-05-23 01:02:01	%RH	63.32
2017-05-23 02:02:01	F	74.542	C	23.6344						2017-05-23 02:02:01	%RH	63.893
2017-05-23 03:02:01	F	74.542	C	23.6344						2017-05-23 03:02:01	%RH	64.464
2017-05-23 04:02:01	F	73.641	C	23.1339						2017-05-23 04:02:01	%RH	64.992
2017-05-23 05:02:01	F	73.641	C	23.1339						2017-05-23 05:02:01	%RH	64.992
2017-05-23 06:02:01	F	73.641	C	23.1339						2017-05-23 06:02:01	%RH	64.992
2017-05-23 07:02:01	F	73.641	C	23.1339						2017-05-23 07:02:01	%RH	65.56
2017-05-23 08:02:01	F	73.641	C	23.1339						2017-05-23 08:02:01	%RH	64.992
2017-05-23 09:02:01	F	73.641	C	23.1339						2017-05-23 09:02:01	%RH	64.992
2017-05-23 10:02:01	F	76.342	C	24.6344						2017-05-23 10:02:01	%RH	65.122
2017-05-23 11:02:01	F	76.342	C	24.6344						2017-05-23 11:02:01	%RH	64.552
2017-05-23 12:02:01	F	77.243	C	25.135						2017-05-23 12:02:01	%RH	64.598
2017-05-23 13:02:01	F	78.143	C	25.635						2017-05-23 13:02:01	%RH	64.075
2017-05-23 14:02:01	F	79.043	C	26.135						2017-05-23 14:02:01	%RH	63.552
2017-05-23 15:02:01	F	79.043	C	26.135						2017-05-23 15:02:01	%RH	62.403
2017-05-23 16:02:01	F	79.043	C	26.135						2017-05-23 16:02:01	%RH	61.248
2017-05-23 17:02:01	F	79.043	C	26.135						2017-05-23 17:02:01	%RH	61.248
2017-05-23 18:02:01	F	77.243	C	25.135						2017-05-23 18:02:01	%RH	60.571
2017-05-23 19:02:01	F	76.342	C	24.6344						2017-05-23 19:02:01	%RH	61.104
2017-05-23 20:02:01	F	75.442	C	24.1344						2017-05-23 20:02:01	%RH	61.059
2017-05-23 21:02:01	F	74.542	C	23.6344						2017-05-23 21:02:01	%RH	61.014
2017-05-23 22:02:01	F	74.542	C	23.6344						2017-05-23 22:02:01	%RH	61.593
2017-05-23 23:02:01	F	74.542	C	23.6344						2017-05-23 23:02:01	%RH	62.746
2017-05-24 00:02:01	F	74.542	C	23.6344						2017-05-24 00:02:01	%RH	62.17
2017-05-24 01:02:01	F	74.542	C	23.6344						2017-05-24 01:02:01	%RH	62.746
2017-05-24 02:02:01	F	74.542	C	23.6344						2017-05-24 02:02:01	%RH	63.32
2017-05-24 03:02:01	F	73.641	C	23.1339						2017-05-24 03:02:01	%RH	63.85
2017-05-24 04:02:01	F	73.641	C	23.1339						2017-05-24 04:02:01	%RH	63.85
2017-05-24 05:02:01	F	73.641	C	23.1339						2017-05-24 05:02:01	%RH	63.85
2017-05-24 06:02:01	F	72.741	C	22.6339						2017-05-24 06:02:01	%RH	64.381
2017-05-24 07:02:01	F	72.741	C	22.6339						2017-05-24 07:02:01	%RH	64.381
2017-05-24 08:02:01	F	71.84	C	22.1333						2017-05-24 08:02:01	%RH	64.342
2017-05-24 09:02:01	F	72.741	C	22.6339						2017-05-24 09:02:01	%RH	64.951
2017-05-24 10:02:01	F	74.542	C	23.6344						2017-05-24 10:02:01	%RH	65.602
2017-05-24 11:02:01	F	75.442	C	24.1344						2017-05-24 11:02:01	%RH	65.645
2017-05-24 12:02:01	F	75.442	C	24.1344						2017-05-24 12:02:01	%RH	65.077
2017-05-24 13:02:01	F	75.442	C	24.1344						2017-05-24 13:02:01	%RH	65.077
2017-05-24 14:02:01	F	77.243	C	25.135						2017-05-24 14:02:01	%RH	65.736
2017-05-24 15:02:01	F	78.143	C	25.635						2017-05-24 15:02:01	%RH	65.215
2017-05-24 16:02:01	F	77.243	C	25.135						2017-05-24 16:02:01	%RH	64.598
2017-05-24 17:02:01	F	77.243	C	25.135						2017-05-24 17:02:01	%RH	64.027
2017-05-24 18:02:01	F	76.342	C	24.6344						2017-05-24 18:02:01	%RH	63.409
2017-05-24 19:02:01	F	74.542	C	23.6344						2017-05-24 19:02:01	%RH	63.32
2017-05-24 20:02:01	F	74.542	C	23.6344						2017-05-24 20:02:01	%RH	63.32
2017-05-24 21:02:01	F	74.542	C	23.6344						2017-05-24 21:02:01	%RH	63.893
2017-05-24 22:02:01	F	74.542	C	23.6344						2017-05-24 22:02:01	%RH	63.893
2017-05-24 23:02:01	F	74.542	C	23.6344						2017-05-24 23:02:01	%RH	64.464
2017-05-25 00:02:01	F	74.542	C	23.6344						2017-05-25 00:02:01	%RH	65.602
2017-05-25 01:02:01	F	73.641	C	23.1339						2017-05-25 01:02:01	%RH	65.56
2017-05-25 02:02:01	F	73.641	C	23.1339						2017-05-25 02:02:01	%RH	66.127
2017-05-25 03:02:01	F	72.741	C	22.6339						2017-05-25 03:02:01	%RH	65.52
2017-05-25 04:02:01	F	72.741	C	22.6339						2017-05-25 04:02:01	%RH	66.653
2017-05-25 05:02:01	F	71.84	C	22.1333						2017-05-25 05:02:01	%RH	66.614
2017-05-25 06:02:01	F	70.94	C	21.6333						2017-05-25 06:02:01	%RH	67.142
2017-05-25 07:02:01	F	70.94	C	21.6333						2017-05-25 07:02:01	%RH	67.142
2017-05-25 08:02:01	F	71.84	C	22.1333						2017-05-25 08:02:01	%RH	67.179
2017-05-25 09:02:01	F	72.741	C	22.6339						2017-05-25 09:02:01	%RH	67.217
2017-05-25 10:02:01	F	73.641	C	23.1339						2017-05-25 10:02:01	%RH	67.257
2017-05-25 11:02:01	F	74.542	C	23.6344						2017-05-25 11:02:01	%RH	67.298
2017-05-25 12:02:01	F	74.542	C	23.6344						2017-05-25 12:02:01	%RH	66.734
2017-05-25 13:02:01	F	76.342	C	24.6344						2017-05-25 13:02:01	%RH	67.385
2017-05-25 14:02:01	F	77.243	C	25.135						2017-05-25 14:02:01	%RH	66.302
2017-05-25 15:02:01	F	77.243	C	25.135						2017-05-25 15:02:01	%RH	65.168
2017-05-25 16:02:01	F	78.143	C	25.635						2017-05-25 16:02:01	%RH	65.215
2017-05-25 17:02:01	F	78.143	C	25.635						2017-05-25 17:02:01	%RH	64.646
2017-05-25 18:02:01	F	77.243	C	25.135						2017-05-25 18:02:01	%RH	63.455
2017-05-25 19:02:01	F	75.442	C	24.1344						2017-05-25 19:02:01	%RH	63.364
2017-05-25 20:02:01	F	75.442	C	24.1344						2017-05-25 20:02:01	%RH	63.364
2017-05-25 21:02:01	F	75.442	C	24.1344						2017-05-25 21:02:01	%RH	62.79
2017-05-25 22:02:01	F	74.542	C	23.6344						2017-05-25 22:02:01	%RH	64.464
2017-05-25 23:02:01	F	75.442	C	24.1344						2017-05-25 23:02:01	%RH	63.364
2017-05-26 00:02:01	F	74.542	C	23.6344						2017-05-26 00:02:01	%RH	64.464
2017-05-26 01:02:01	F	74.542	C	23.6344						2017-05-26 01:02:01	%RH	65.034
2017-05-26 02:02:01	F	74.542	C	23.6344						2017-05-26 02:02:01	%RH	65.034
2017-05-26 03:02:01	F	73.641	C	23.1339						2017-05-26 03:02:01	%RH	66.127
2017-05-26 04:02:01	F	73.641	C	23.1339						2017-05-26 04:02:01	%RH	66.127
2017-05-26 05:02:01	F	72.741	C	22.6339						2017-05-26 05:02:01	%RH	66.653
2017-05-26 06:02:01	F	72.741	C	22.6339						2017-05-26 06:02:01	%RH	67.217
2017-05-26 07:02:01	F	71.84	C	22.1333						2017-05-26 07:02:01	%RH	67.179
2017-05-26 08:02:01	F	71.84	C	22.1333						2017-05-26 08:02:01	%RH	67.179
2017-05-26 09:02:01	F	73.641	C	23.1339						2017-05-26 09:02:01	%RH	67.82
2017-05-26 10:02:01	F	75.442	C	24.1344						2017-05-26 10:02:01	%RH	67.904
2017-05-26 11:02:01	F	75.442	C	24.1344						2017-05-26 11:02:01	%RH	67.341
2017-05-26 12:02:01	F	75.442	C	24.1344						2017-05-26 12:02:01	%RH	67.341
2017-05-26 13:02:01	F	76.342	C	24.6344						2017-05-26 13:02:01	%RH	67.948
2017-05-26 14:02:01	F	78.143	C	25.635						2017-05-26 14:02:01	%RH	66.915
2017-05-26 15:02:01	F	79.043	C	26.135						2017-05-26 15:02:01	%RH	65.832
2017-05-26 16:02:01	F	79.043	C	26.135						2017-05-26 16:02:01	%RH	65.264
2017-05-26 17:02:01	F	78.143	C	25.635						2017-05-26 17:02:01	%RH	64.646
2017-05-26 18:02:01	F	77.243	C	25.135						2017-05-26 18:02:01	%RH	64.598
2017-05-26 19:02:01	F	76.342	C	24.6344						2017-05-26 19:02:01	%RH	63.981
2017-05-26 20:02:01	F	75.442	C	24.1344						2017-05-26 20:02:01	%RH	64.507
2017-05-26 21:02:01	F	75.442	C	24.1344						2017-05-26 21:02:01	%RH	65.077
2017-05-26 22:02:01	F	75.442	C	24.1344						2017-05-26 22:02:01	%RH	65.645
2017-05-26 23:02:01	F	75.442	C	24.1344						2017-05-26 23:02:01	%RH	65.077
2017-05-27 00:02:01	F	75.442	C	24.1344						2017-05-27 00:02:01	%RH	65.077
2017-05-27 01:02:01	F	74.542	C	23.6344						2017-05-27 01:02:01	%RH	65.602
2017-05-27 02:02:01	F	74.542	C	23.6344						2017-05-27 02:02:01	%RH	66.169
2017-05-27 03:02:01	F	74.542	C	23.6344						2017-05-27 03:02:01	%RH	66.169
2017-05-27 04:02:01	F	73.641	C	23.1339						2017-05-27 04:02:01	%RH	66.127
2017-05-27 05:02:01	F	73.641	C	23.1339						2017-05-27 05:02:01	%RH	66.693
2017-05-27 06:02:01	F	73.641	C	23.1339						2017-05-27 06:02:01	%RH	67.257
2017-05-27 07:02:01	F	72.741	C	22.6339						2017-05-27 07:02:01	%RH	66.653
2017-05-27 08:02:01	F	72.741	C	22.6339						2017-05-27 08:02:01	%RH	67.78
2017-05-27 09:02:01	F	72.741	C	22.6339						2017-05-27 09:02:01	%RH	67.78
2017-05-27 10:02:01	F	73.641	C	23.1339						2017-05-27 10:02:01	%RH	67.257
2017-05-27 11:02:01	F	74.542	C	23.6344						2017-05-27 11:02:01	%RH	66.169
2017-05-27 12:02:01	F	75.442	C	24.1344						2017-05-27 12:02:01	%RH	67.341
2017-05-27 13:02:01	F	75.442	C	24.1344						2017-05-27 13:02:01	%RH	67.341
2017-05-27 14:02:01	F	76.342	C	24.6344						2017-05-27 14:02:01	%RH	66.822
2017-05-27 15:02:01	F	77.243	C	25.135						2017-05-27 15:02:01	%RH	66.867
2017-05-27 16:02:01	F	76.342	C	24.6344						2017-05-27 16:02:01	%RH	65.69
2017-05-27 17:02:01	F	77.243	C	25.135						2017-05-27 17:02:01	%RH	65.736
2017-05-27 18:02:01	F	76.342	C	24.6344						2017-05-27 18:02:01	%RH	65.122
2017-05-27 19:02:01	F	75.442	C	24.1344						2017-05-27 19:02:01	%RH	64.507
2017-05-27 20:02:01	F	74.542	C	23.6344						2017-05-27 20:02:01	%RH	65.034
2017-05-27 21:02:01	F	73.641	C	23.1339						2017-05-27 21:02:01	%RH	65.56
2017-05-27 22:02:01	F	73.641	C	23.1339						2017-05-27 22:02:01	%RH	64.992
2017-05-27 23:02:01	F	73.641	C	23.1339						2017-05-27 23:02:01	%RH	65.56
2017-05-28 00:02:01	F	73.641	C	23.1339						2017-05-28 00:02:01	%RH	66.127
2017-05-28 01:02:01	F	72.741	C	22.6339						2017-05-28 01:02:01	%RH	66.087
2017-05-28 02:02:01	F	71.84	C	22.1333						2017-05-28 02:02:01	%RH	66.614
2017-05-28 03:02:01	F	71.84	C	22.1333						2017-05-28 03:02:01	%RH	67.179
2017-05-28 04:02:01	F	71.84	C	22.1333						2017-05-28 04:02:01	%RH	67.742
2017-05-28 05:02:01	F	70.94	C	21.6333						2017-05-28 05:02:01	%RH	67.705
2017-05-28 06:02:01	F	70.94	C	21.6333						2017-05-28 06:02:01	%RH	68.267
2017-05-28 07:02:01	F	70.94	C	21.6333						2017-05-28 07:02:01	%RH	67.705
2017-05-28 08:02:01	F	70.039	C	21.1328						2017-05-28 08:02:01	%RH	67.67
2017-05-28 09:02:01	F	70.94	C	21.6333						2017-05-28 09:02:01	%RH	68.267
2017-05-28 10:02:01	F	72.741	C	22.6339						2017-05-28 10:02:01	%RH	68.342
2017-05-28 11:02:01	F	73.641	C	23.1339						2017-05-28 11:02:01	%RH	67.82
2017-05-28 12:02:01	F	74.542	C	23.6344						2017-05-28 12:02:01	%RH	67.861
2017-05-28 13:02:01	F	72.741	C	22.6339						2017-05-28 13:02:01	%RH	67.217
2017-05-28 14:02:01	F	72.741	C	22.6339						2017-05-28 14:02:01	%RH	66.653
2017-05-28 15:02:01	F	72.741	C	22.6339						2017-05-28 15:02:01	%RH	67.78
2017-05-28 16:02:01	F	73.641	C	23.1339						2017-05-28 16:02:01	%RH	67.257
2017-05-28 17:02:01	F	73.641	C	23.1339						2017-05-28 17:02:01	%RH	67.257
2017-05-28 18:02:01	F	72.741	C	22.6339						2017-05-28 18:02:01	%RH	67.78
2017-05-28 19:02:01	F	71.84	C	22.1333						2017-05-28 19:02:01	%RH	67.742
2017-05-28 20:02:01	F	70.94	C	21.6333						2017-05-28 20:02:01	%RH	67.705
2017-05-28 21:02:01	F	70.94	C	21.6333						2017-05-28 21:02:01	%RH	67.705
2017-05-28 22:02:01	F	70.94	C	21.6333						2017-05-28 22:02:01	%RH	68.267
2017-05-28 23:02:01	F	70.94	C	21.6333						2017-05-28 23:02:01	%RH	68.267
2017-05-29 00:02:01	F	70.94	C	21.6333						2017-05-29 00:02:01	%RH	69.386
2017-05-29 01:02:01	F	70.94	C	21.6333						2017-05-29 01:02:01	%RH	69.944
2017-05-29 02:02:01	F	70.039	C	21.1328						2017-05-29 02:02:01	%RH	68.793
2017-05-29 03:02:01	F	70.039	C	21.1328						2017-05-29 03:02:01	%RH	69.909
2017-05-29 04:02:01	F	70.039	C	21.1328						2017-05-29 04:02:01	%RH	69.352
2017-05-29 05:02:01	F	70.039	C	21.1328						2017-05-29 05:02:01	%RH	69.352
2017-05-29 06:02:01	F	70.039	C	21.1328						2017-05-29 06:02:01	%RH	69.352
2017-05-29 07:02:01	F	70.039	C	21.1328						2017-05-29 07:02:01	%RH	69.352
2017-05-29 08:02:01	F	70.039	C	21.1328						2017-05-29 08:02:01	%RH	69.352
2017-05-29 09:02:01	F	70.039	C	21.1328						2017-05-29 09:02:01	%RH	69.352
2017-05-29 10:02:01	F	70.039	C	21.1328						2017-05-29 10:02:01	%RH	68.793
2017-05-29 11:02:01	F	70.94	C	21.6333						2017-05-29 11:02:01	%RH	69.386
2017-05-29 12:02:01	F	71.84	C	22.1333						2017-05-29 12:02:01	%RH	69.422
2017-05-29 13:02:01	F	71.84	C	22.1333						2017-05-29 13:02:01	%RH	68.864
2017-05-29 14:02:01	F	70.94	C	21.6333						2017-05-29 14:02:01	%RH	69.386
2017-05-29 15:02:01	F	70.94	C	21.6333						2017-05-29 15:02:01	%RH	68.827
2017-05-29 16:02:01	F	70.94	C	21.6333						2017-05-29 16:02:01	%RH	69.386
2017-05-29 17:02:01	F	70.94	C	21.6333						2017-05-29 17:02:01	%RH	69.386
2017-05-29 18:02:01	F	70.039	C	21.1328						2017-05-29 18:02:01	%RH	69.352
2017-05-29 19:02:01	F	68.237	C	20.1317						2017-05-29 19:02:01	%RH	69.287
2017-05-29 20:02:01	F	69.138	C	20.6322						2017-05-29 20:02:01	%RH	69.877
2017-05-29 21:02:01	F	69.138	C	20.6322						2017-05-29 21:02:01	%RH	69.877
2017-05-29 22:02:01	F	69.138	C	20.6322						2017-05-29 22:02:01	%RH	70.433
2017-05-29 23:02:01	F	70.039	C	21.1328						2017-05-29 23:02:01	%RH	70.465
2017-05-30 00:02:01	F	70.039	C	21.1328						2017-05-30 00:02:01	%RH	70.465
2017-05-30 01:02:01	F	69.138	C	20.6322						2017-05-30 01:02:01	%RH	70.433
2017-05-30 02:02:01	F	69.138	C	20.6322						2017-05-30 02:02:01	%RH	71.541
2017-05-30 03:02:01	F	69.138	C	20.6322						2017-05-30 03:02:01	%RH	70.988
2017-05-30 04:02:01	F	69.138	C	20.6322						2017-05-30 04:02:01	%RH	70.988
2017-05-30 05:02:01	F	69.138	C	20.6322						2017-05-30 05:02:01	%RH	71.541
2017-05-30 06:02:01	F	69.138	C	20.6322						2017-05-30 06:02:01	%RH	71.541
2017-05-30 07:02:01	F	68.237	C	20.1317						2017-05-30 07:02:01	%RH	72.063
2017-05-30 08:02:01	F	68.237	C	20.1317						2017-05-30 08:02:01	%RH	71.511
2017-05-30 09:02:01	F	68.237	C	20.1317						2017-05-30 09:02:01	%RH	71.511
2017-05-30 10:02:01	F	69.138	C	20.6322						2017-05-30 10:02:01	%RH	71.541
2017-05-30 11:02:01	F	70.039	C	21.1328						2017-05-30 11:02:01	%RH	71.573
2017-05-30 12:02:01	F	70.039	C	21.1328						2017-05-30 12:02:01	%RH	71.573
2017-05-30 13:02:01	F	69.138	C	20.6322						2017-05-30 13:02:01	%RH	72.093
2017-05-30 14:02:01	F	68.237	C	20.1317						2017-05-30 14:02:01	%RH	70.957
2017-05-30 15:02:01	F	67.337	C	19.6317						2017-05-30 15:02:01	%RH	70.928
2017-05-30 16:02:01	F	68.237	C	20.1317						2017-05-30 16:02:01	%RH	71.511
2017-05-30 17:02:01	F	68.237	C	20.1317						2017-05-30 17:02:01	%RH	70.957
2017-05-30 18:02:01	F	68.237	C	20.1317						2017-05-30 18:02:01	%RH	70.957
2017-05-30 19:02:01	F	68.237	C	20.1317						2017-05-30 19:02:01	%RH	70.957
2017-05-30 20:02:01	F	67.337	C	19.6317						2017-05-30 20:02:01	%RH	70.373
2017-05-30 21:02:01	F	67.337	C	19.6317						2017-05-30 21:02:01	%RH	70.373
2017-05-30 22:02:01	F	67.337	C	19.6317						2017-05-30 22:02:01	%RH	70.928
2017-05-30 23:02:01	F	67.337	C	19.6317						2017-05-30 23:02:01	%RH	70.928
2017-05-31 00:02:01	F	67.337	C	19.6317						2017-05-31 00:02:01	%RH	70.928
2017-05-31 01:02:01	F	67.337	C	19.6317						2017-05-31 01:02:01	%RH	71.482
2017-05-31 02:02:01	F	67.337	C	19.6317						2017-05-31 02:02:01	%RH	71.482
2017-05-31 03:02:01	F	66.435	C	19.1306						2017-05-31 03:02:01	%RH	70.901
2017-05-31 04:02:01	F	66.435	C	19.1306						2017-05-31 04:02:01	%RH	72.008
2017-05-31 05:02:01	F	66.435	C	19.1306						2017-05-31 05:02:01	%RH	71.455
2017-05-31 06:02:01	F	66.435	C	19.1306						2017-05-31 06:02:01	%RH	71.455
2017-05-31 07:02:01	F	66.435	C	19.1306						2017-05-31 07:02:01	%RH	72.008
2017-05-31 08:02:01	F	66.435	C	19.1306						2017-05-31 08:02:01	%RH	72.008
2017-05-31 09:02:01	F	67.337	C	19.6317						2017-05-31 09:02:01	%RH	71.482
2017-05-31 10:02:01	F	69.138	C	20.6322						2017-05-31 10:02:01	%RH	72.093
2017-05-31 11:02:01	F	69.138	C	20.6322						2017-05-31 11:02:01	%RH	71.541
2017-05-31 12:02:01	F	69.138	C	20.6322						2017-05-31 12:02:01	%RH	71.541
2017-05-31 13:02:01	F	70.94	C	21.6333						2017-05-31 13:02:01	%RH	71.607
2017-05-31 14:02:01	F	71.84	C	22.1333						2017-05-31 14:02:01	%RH	71.089
2017-05-31 15:02:01	F	71.84	C	22.1333						2017-05-31 15:02:01	%RH	71.089
2017-05-31 16:02:01	F	70.94	C	21.6333						2017-05-31 16:02:01	%RH	69.944
2017-05-31 17:02:01	F	70.94	C	21.6333						2017-05-31 17:02:01	%RH	70.5
2017-05-31 18:02:01	F	70.94	C	21.6333						2017-05-31 18:02:01	%RH	70.5
2017-05-31 19:02:01	F	70.039	C	21.1328						2017-05-31 19:02:01	%RH	70.465
2017-05-31 20:02:01	F	69.138	C	20.6322						2017-05-31 20:02:01	%RH	69.877
2017-05-31 21:02:01	F	69.138	C	20.6322						2017-05-31 21:02:01	%RH	70.433
2017-05-31 22:02:01	F	69.138	C	20.6322						2017-05-31 22:02:01	%RH	70.988
2017-05-31 23:02:01	F	69.138	C	20.6322						2017-05-31 23:02:01	%RH	70.433
2017-06-01 00:02:01	F	69.138	C	20.6322						2017-06-01 00:02:01	%RH	70.988
2017-06-01 01:02:01	F	69.138	C	20.6322						2017-06-01 01:02:01	%RH	70.988
2017-06-01 02:02:01	F	69.138	C	20.6322						2017-06-01 02:02:01	%RH	70.433
2017-06-01 03:02:01	F	69.138	C	20.6322						2017-06-01 03:02:01	%RH	70.988
2017-06-01 04:02:01	F	69.138	C	20.6322						2017-06-01 04:02:01	%RH	71.541
2017-06-01 05:02:01	F	68.237	C	20.1317						2017-06-01 05:02:01	%RH	70.402
2017-06-01 06:02:01	F	68.237	C	20.1317						2017-06-01 06:02:01	%RH	71.511
2017-06-01 07:02:01	F	68.237	C	20.1317						2017-06-01 07:02:01	%RH	70.957
2017-06-01 08:02:01	F	69.138	C	20.6322						2017-06-01 08:02:01	%RH	71.541
2017-06-01 09:02:01	F	70.94	C	21.6333						2017-06-01 09:02:01	%RH	71.607
2017-06-01 10:02:01	F	70.94	C	21.6333						2017-06-01 10:02:01	%RH	71.054
2017-06-01 11:02:01	F	70.94	C	21.6333						2017-06-01 11:02:01	%RH	71.054
2017-06-01 12:02:01	F	70.94	C	21.6333						2017-06-01 12:02:01	%RH	69.386
2017-06-01 13:02:01	F	72.741	C	22.6339						2017-06-01 13:02:01	%RH	70.572
2017-06-01 14:02:01	F	74.542	C	23.6344						2017-06-01 14:02:01	%RH	70.652
2017-06-01 15:02:01	F	75.442	C	24.1344						2017-06-01 15:02:01	%RH	70.138
2017-06-01 16:02:01	F	75.442	C	24.1344						2017-06-01 16:02:01	%RH	69.582
2017-06-01 17:02:01	F	74.542	C	23.6344						2017-06-01 17:02:01	%RH	70.096
2017-06-01 18:02:01	F	74.542	C	23.6344						2017-06-01 18:02:01	%RH	68.422
2017-06-01 19:02:01	F	73.641	C	23.1339						2017-06-01 19:02:01	%RH	68.941
2017-06-01 20:02:01	F	72.741	C	22.6339						2017-06-01 20:02:01	%RH	69.46
2017-06-01 21:02:01	F	72.741	C	22.6339						2017-06-01 21:02:01	%RH	68.342
2017-06-01 22:02:01	F	72.741	C	22.6339						2017-06-01 22:02:01	%RH	68.901
2017-06-01 23:02:01	F	72.741	C	22.6339						2017-06-01 23:02:01	%RH	69.46
2017-06-02 00:02:01	F	72.741	C	22.6339						2017-06-02 00:02:01	%RH	69.46
2017-06-02 01:02:01	F	71.84	C	22.1333						2017-06-02 01:02:01	%RH	68.864
2017-06-02 02:02:01	F	71.84	C	22.1333						2017-06-02 02:02:01	%RH	69.979
2017-06-02 03:02:01	F	71.84	C	22.1333						2017-06-02 03:02:01	%RH	69.979
2017-06-02 04:02:01	F	70.94	C	21.6333						2017-06-02 04:02:01	%RH	69.386
2017-06-02 05:02:01	F	70.94	C	21.6333						2017-06-02 05:02:01	%RH	69.944
2017-06-02 06:02:01	F	70.94	C	21.6333						2017-06-02 06:02:01	%RH	69.944
2017-06-02 07:02:01	F	70.039	C	21.1328						2017-06-02 07:02:01	%RH	69.909
2017-06-02 08:02:01	F	70.94	C	21.6333						2017-06-02 08:02:01	%RH	70.5
2017-06-02 09:02:01	F	71.84	C	22.1333						2017-06-02 09:02:01	%RH	69.979
2017-06-02 10:02:01	F	72.741	C	22.6339						2017-06-02 10:02:01	%RH	70.017
2017-06-02 11:02:01	F	74.542	C	23.6344						2017-06-02 11:02:01	%RH	70.096
2017-06-02 12:02:01	F	75.442	C	24.1344						2017-06-02 12:02:01	%RH	69.582
2017-06-02 13:02:01	F	76.342	C	24.6344						2017-06-02 13:02:01	%RH	69.068
2017-06-02 14:02:01	F	77.243	C	25.135						2017-06-02 14:02:01	%RH	67.993
2017-06-02 15:02:01	F	78.143	C	25.635						2017-06-02 15:02:01	%RH	67.478
2017-06-02 16:02:01	F	78.143	C	25.635						2017-06-02 16:02:01	%RH	67.478
2017-06-02 17:02:01	F	77.243	C	25.135						2017-06-02 17:02:01	%RH	66.302
2017-06-02 18:02:01	F	76.342	C	24.6344						2017-06-02 18:02:01	%RH	67.385
2017-06-02 19:02:01	F	75.442	C	24.1344						2017-06-02 19:02:01	%RH	66.212
2017-06-02 20:02:01	F	75.442	C	24.1344						2017-06-02 20:02:01	%RH	66.212
2017-06-02 21:02:01	F	74.542	C	23.6344						2017-06-02 21:02:01	%RH	66.734
2017-06-02 22:02:01	F	74.542	C	23.6344						2017-06-02 22:02:01	%RH	66.734
2017-06-02 23:02:01	F	73.641	C	23.1339						2017-06-02 23:02:01	%RH	66.693
2017-06-03 00:02:01	F	73.641	C	23.1339						2017-06-03 00:02:01	%RH	67.257
2017-06-03 01:02:01	F	73.641	C	23.1339						2017-06-03 01:02:01	%RH	67.257
2017-06-03 02:02:01	F	72.741	C	22.6339						2017-06-03 02:02:01	%RH	66.653
2017-06-03 03:02:01	F	72.741	C	22.6339						2017-06-03 03:02:01	%RH	68.342
2017-06-03 04:02:01	F	72.741	C	22.6339						2017-06-03 04:02:01	%RH	67.78
2017-06-03 05:02:01	F	72.741	C	22.6339						2017-06-03 05:02:01	%RH	67.78
2017-06-03 06:02:01	F	71.84	C	22.1333						2017-06-03 06:02:01	%RH	67.742
2017-06-03 07:02:01	F	71.84	C	22.1333						2017-06-03 07:02:01	%RH	67.742
2017-06-03 08:02:01	F	71.84	C	22.1333						2017-06-03 08:02:01	%RH	68.304
2017-06-03 09:02:01	F	72.741	C	22.6339						2017-06-03 09:02:01	%RH	68.342
2017-06-03 10:02:01	F	73.641	C	23.1339						2017-06-03 10:02:01	%RH	68.381
2017-06-03 11:02:01	F	73.641	C	23.1339						2017-06-03 11:02:01	%RH	67.82
2017-06-03 12:02:01	F	73.641	C	23.1339						2017-06-03 12:02:01	%RH	68.381
2017-06-03 13:02:01	F	74.542	C	23.6344						2017-06-03 13:02:01	%RH	67.861
2017-06-03 14:02:01	F	75.442	C	24.1344						2017-06-03 14:02:01	%RH	67.341
2017-06-03 15:02:01	F	76.342	C	24.6344						2017-06-03 15:02:01	%RH	67.385
2017-06-03 16:02:01	F	76.342	C	24.6344						2017-06-03 16:02:01	%RH	66.822
2017-06-03 17:02:01	F	75.442	C	24.1344						2017-06-03 17:02:01	%RH	66.212
2017-06-03 18:02:01	F	74.542	C	23.6344						2017-06-03 18:02:01	%RH	65.602
2017-06-03 19:02:01	F	74.542	C	23.6344						2017-06-03 19:02:01	%RH	65.602
2017-06-03 20:02:01	F	73.641	C	23.1339						2017-06-03 20:02:01	%RH	65.56
2017-06-03 21:02:01	F	73.641	C	23.1339						2017-06-03 21:02:01	%RH	65.56
2017-06-03 22:02:01	F	72.741	C	22.6339						2017-06-03 22:02:01	%RH	67.217
2017-06-03 23:02:01	F	72.741	C	22.6339						2017-06-03 23:02:01	%RH	68.342
2017-06-04 00:02:01	F	72.741	C	22.6339						2017-06-04 00:02:01	%RH	67.78
2017-06-04 01:02:01	F	71.84	C	22.1333						2017-06-04 01:02:01	%RH	67.742
2017-06-04 02:02:01	F	71.84	C	22.1333						2017-06-04 02:02:01	%RH	67.742
2017-06-04 03:02:01	F	71.84	C	22.1333						2017-06-04 03:02:01	%RH	68.864
2017-06-04 04:02:01	F	70.94	C	21.6333						2017-06-04 04:02:01	%RH	68.267
2017-06-04 05:02:01	F	70.94	C	21.6333						2017-06-04 05:02:01	%RH	67.705
2017-06-04 06:02:01	F	70.94	C	21.6333						2017-06-04 06:02:01	%RH	68.267
2017-06-04 07:02:01	F	70.039	C	21.1328						2017-06-04 07:02:01	%RH	68.232
2017-06-04 08:02:01	F	70.039	C	21.1328						2017-06-04 08:02:01	%RH	68.232
2017-06-04 09:02:01	F	70.94	C	21.6333						2017-06-04 09:02:01	%RH	68.267
2017-06-04 10:02:01	F	73.641	C	23.1339						2017-06-04 10:02:01	%RH	67.82
2017-06-04 11:02:01	F	74.542	C	23.6344						2017-06-04 11:02:01	%RH	67.298
2017-06-04 12:02:01	F	75.442	C	24.1344						2017-06-04 12:02:01	%RH	66.777
2017-06-04 13:02:01	F	75.442	C	24.1344						2017-06-04 13:02:01	%RH	66.777
2017-06-04 14:02:01	F	77.243	C	25.135						2017-06-04 14:02:01	%RH	65.168
2017-06-04 15:02:01	F	78.143	C	25.635						2017-06-04 15:02:01	%RH	64.646
2017-06-04 16:02:01	F	78.143	C	25.635						2017-06-04 16:02:01	%RH	64.646
2017-06-04 17:02:01	F	77.243	C	25.135						2017-06-04 17:02:01	%RH	64.598
2017-06-04 18:02:01	F	76.342	C	24.6344						2017-06-04 18:02:01	%RH	64.552
2017-06-04 19:02:01	F	74.542	C	23.6344						2017-06-04 19:02:01	%RH	65.034
2017-06-04 20:02:01	F	74.542	C	23.6344						2017-06-04 20:02:01	%RH	65.602
2017-06-04 21:02:01	F	74.542	C	23.6344						2017-06-04 21:02:01	%RH	66.169
2017-06-04 22:02:01	F	73.641	C	23.1339						2017-06-04 22:02:01	%RH	66.127
2017-06-04 23:02:01	F	73.641	C	23.1339						2017-06-04 23:02:01	%RH	66.127
2017-06-05 00:02:01	F	73.641	C	23.1339						2017-06-05 00:02:01	%RH	67.257
2017-06-05 01:02:01	F	73.641	C	23.1339						2017-06-05 01:02:01	%RH	66.693
2017-06-05 02:02:01	F	72.741	C	22.6339						2017-06-05 02:02:01	%RH	67.78
2017-06-05 03:02:01	F	72.741	C	22.6339						2017-06-05 03:02:01	%RH	67.217
2017-06-05 04:02:01	F	72.741	C	22.6339						2017-06-05 04:02:01	%RH	67.217
2017-06-05 05:02:01	F	71.84	C	22.1333						2017-06-05 05:02:01	%RH	67.742
2017-06-05 06:02:01	F	71.84	C	22.1333						2017-06-05 06:02:01	%RH	68.864
2017-06-05 07:02:01	F	71.84	C	22.1333						2017-06-05 07:02:01	%RH	68.864
2017-06-05 08:02:01	F	71.84	C	22.1333						2017-06-05 08:02:01	%RH	68.864
2017-06-05 09:02:01	F	72.741	C	22.6339						2017-06-05 09:02:01	%RH	67.78
2017-06-05 10:02:01	F	72.741	C	22.6339						2017-06-05 10:02:01	%RH	68.342
2017-06-05 11:02:01	F	72.741	C	22.6339						2017-06-05 11:02:01	%RH	68.342
2017-06-05 12:02:01	F	74.542	C	23.6344						2017-06-05 12:02:01	%RH	67.861
2017-06-05 13:02:01	F	74.542	C	23.6344						2017-06-05 13:02:01	%RH	67.298
2017-06-05 14:02:01	F	74.542	C	23.6344						2017-06-05 14:02:01	%RH	67.861
2017-06-05 15:02:01	F	75.442	C	24.1344						2017-06-05 15:02:01	%RH	67.341
2017-06-05 16:02:01	F	76.342	C	24.6344						2017-06-05 16:02:01	%RH	67.385
2017-06-05 17:02:01	F	75.442	C	24.1344						2017-06-05 17:02:01	%RH	66.777
2017-06-05 18:02:01	F	74.542	C	23.6344						2017-06-05 18:02:01	%RH	66.734
2017-06-05 19:02:01	F	73.641	C	23.1339						2017-06-05 19:02:01	%RH	67.257
2017-06-05 20:02:01	F	72.741	C	22.6339						2017-06-05 20:02:01	%RH	68.342
2017-06-05 21:02:01	F	72.741	C	22.6339						2017-06-05 21:02:01	%RH	67.217
2017-06-05 22:02:01	F	72.741	C	22.6339						2017-06-05 22:02:01	%RH	68.342
2017-06-05 23:02:01	F	72.741	C	22.6339						2017-06-05 23:02:01	%RH	68.342
2017-06-06 00:02:01	F	72.741	C	22.6339						2017-06-06 00:02:01	%RH	68.901
2017-06-06 01:02:01	F	71.84	C	22.1333						2017-06-06 01:02:01	%RH	68.864
2017-06-06 02:02:01	F	71.84	C	22.1333						2017-06-06 02:02:01	%RH	68.864
2017-06-06 03:02:01	F	71.84	C	22.1333						2017-06-06 03:02:01	%RH	69.422
2017-06-06 04:02:01	F	70.94	C	21.6333						2017-06-06 04:02:01	%RH	69.386
2017-06-06 05:02:01	F	70.94	C	21.6333						2017-06-06 05:02:01	%RH	69.944
2017-06-06 06:02:01	F	70.94	C	21.6333						2017-06-06 06:02:01	%RH	69.944
2017-06-06 07:02:01	F	70.94	C	21.6333						2017-06-06 07:02:01	%RH	70.5
2017-06-06 08:02:01	F	70.94	C	21.6333						2017-06-06 08:02:01	%RH	69.944
2017-06-06 09:02:01	F	71.84	C	22.1333						2017-06-06 09:02:01	%RH	69.422
2017-06-06 10:02:01	F	71.84	C	22.1333						2017-06-06 10:02:01	%RH	69.979
2017-06-06 11:02:01	F	72.741	C	22.6339						2017-06-06 11:02:01	%RH	68.901
2017-06-06 12:02:01	F	73.641	C	23.1339						2017-06-06 12:02:01	%RH	68.381
2017-06-06 13:02:01	F	73.641	C	23.1339						2017-06-06 13:02:01	%RH	67.82
2017-06-06 14:02:01	F	74.542	C	23.6344						2017-06-06 14:02:01	%RH	68.422
2017-06-06 15:02:01	F	75.442	C	24.1344						2017-06-06 15:02:01	%RH	67.341
2017-06-06 16:02:01	F	76.342	C	24.6344						2017-06-06 16:02:01	%RH	67.385
2017-06-06 17:02:01	F	75.442	C	24.1344						2017-06-06 17:02:01	%RH	66.777
2017-06-06 18:02:01	F	74.542	C	23.6344						2017-06-06 18:02:01	%RH	66.734
2017-06-06 19:02:01	F	73.641	C	23.1339						2017-06-06 19:02:01	%RH	66.693
2017-06-06 20:02:01	F	72.741	C	22.6339						2017-06-06 20:02:01	%RH	66.653
2017-06-06 21:02:01	F	72.741	C	22.6339						2017-06-06 21:02:01	%RH	67.217
2017-06-06 22:02:01	F	72.741	C	22.6339						2017-06-06 22:02:01	%RH	67.217
2017-06-06 23:02:01	F	72.741	C	22.6339						2017-06-06 23:02:01	%RH	68.342
2017-06-07 00:02:01	F	72.741	C	22.6339						2017-06-07 00:02:01	%RH	68.901
2017-06-07 01:02:01	F	71.84	C	22.1333						2017-06-07 01:02:01	%RH	68.304
2017-06-07 02:02:01	F	71.84	C	22.1333						2017-06-07 02:02:01	%RH	68.864
2017-06-07 03:02:01	F	71.84	C	22.1333						2017-06-07 03:02:01	%RH	68.864
2017-06-07 04:02:01	F	70.94	C	21.6333						2017-06-07 04:02:01	%RH	68.827
2017-06-07 05:02:01	F	70.94	C	21.6333						2017-06-07 05:02:01	%RH	68.827
2017-06-07 06:02:01	F	70.94	C	21.6333						2017-06-07 06:02:01	%RH	68.827
2017-06-07 07:02:01	F	70.94	C	21.6333						2017-06-07 07:02:01	%RH	69.386
2017-06-07 08:02:01	F	70.94	C	21.6333						2017-06-07 08:02:01	%RH	69.386
2017-06-07 09:02:01	F	70.94	C	21.6333						2017-06-07 09:02:01	%RH	68.267
2017-06-07 10:02:01	F	71.84	C	22.1333						2017-06-07 10:02:01	%RH	69.422
2017-06-07 11:02:01	F	72.741	C	22.6339						2017-06-07 11:02:01	%RH	68.901
2017-06-07 12:02:01	F	74.542	C	23.6344						2017-06-07 12:02:01	%RH	68.422
2017-06-07 13:02:01	F	75.442	C	24.1344						2017-06-07 13:02:01	%RH	67.904
2017-06-07 14:02:01	F	76.342	C	24.6344						2017-06-07 14:02:01	%RH	66.256
2017-06-07 15:02:01	F	77.243	C	25.135						2017-06-07 15:02:01	%RH	65.736
2017-06-07 16:02:01	F	77.243	C	25.135						2017-06-07 16:02:01	%RH	65.736
2017-06-07 17:02:01	F	76.342	C	24.6344						2017-06-07 17:02:01	%RH	65.122
2017-06-07 18:02:01	F	75.442	C	24.1344						2017-06-07 18:02:01	%RH	65.645
2017-06-07 19:02:01	F	74.542	C	23.6344						2017-06-07 19:02:01	%RH	67.861
2017-06-07 20:02:01	F	74.542	C	23.6344						2017-06-07 20:02:01	%RH	68.422
2017-06-07 21:02:01	F	73.641	C	23.1339						2017-06-07 21:02:01	%RH	68.381
2017-06-07 22:02:01	F	73.641	C	23.1339						2017-06-07 22:02:01	%RH	67.257
2017-06-07 23:02:01	F	73.641	C	23.1339						2017-06-07 23:02:01	%RH	68.381
2017-06-08 00:02:01	F	72.741	C	22.6339						2017-06-08 00:02:01	%RH	68.342
2017-06-08 01:02:01	F	72.741	C	22.6339						2017-06-08 01:02:01	%RH	68.342
2017-06-08 02:02:01	F	72.741	C	22.6339						2017-06-08 02:02:01	%RH	68.342
2017-06-08 03:02:01	F	71.84	C	22.1333						2017-06-08 03:02:01	%RH	68.304
2017-06-08 04:02:01	F	71.84	C	22.1333						2017-06-08 04:02:01	%RH	68.304
2017-06-08 05:02:01	F	71.84	C	22.1333						2017-06-08 05:02:01	%RH	68.864
2017-06-08 06:02:01	F	71.84	C	22.1333						2017-06-08 06:02:01	%RH	68.864
2017-06-08 07:02:01	F	74.542	C	23.6344						2017-06-08 07:02:01	%RH	73.952
2017-06-08 08:02:01	F	85.34	C	29.6333						2017-06-08 08:02:01	%RH	46.702
2017-06-08 09:02:01	F	88.038	C	31.1322						2017-06-08 09:02:01	%RH	45.023
2017-06-08 10:02:01	F	84.441	C	29.1339						2017-06-08 10:02:01	%RH	46.029
2017-06-08 11:02:01	F	75.442	C	24.1344						2017-06-08 11:02:01	%RH	55.194
2017-06-08 12:02:01	F	71.84	C	22.1333						2017-06-08 12:02:01	%RH	62.046
2017-06-08 13:02:01	F	72.741	C	22.6339						2017-06-08 13:02:01	%RH	64.381
2017-06-08 14:02:01	F	74.542	C	23.6344						2017-06-08 14:02:01	%RH	65.602
2017-06-08 15:02:01	F	75.442	C	24.1344						2017-06-08 15:02:01	%RH	67.341
2017-06-08 16:02:01	F	74.542	C	23.6344						2017-06-08 16:02:01	%RH	67.298
2017-06-08 17:02:01	F	74.542	C	23.6344						2017-06-08 17:02:01	%RH	66.169
2017-06-08 18:02:01	F	73.641	C	23.1339						2017-06-08 18:02:01	%RH	66.693
2017-06-08 19:02:01	F	73.641	C	23.1339						2017-06-08 19:02:01	%RH	67.257
2017-06-08 20:02:01	F	72.741	C	22.6339						2017-06-08 20:02:01	%RH	67.217
2017-06-08 21:02:01	F	71.84	C	22.1333						2017-06-08 21:02:01	%RH	67.742
2017-06-08 22:02:01	F	72.741	C	22.6339						2017-06-08 22:02:01	%RH	67.217
2017-06-08 23:02:01	F	72.741	C	22.6339						2017-06-08 23:02:01	%RH	68.342
2017-06-09 00:02:01	F	72.741	C	22.6339						2017-06-09 00:02:01	%RH	68.901
2017-06-09 01:02:01	F	71.84	C	22.1333						2017-06-09 01:02:01	%RH	69.422
2017-06-09 02:02:01	F	71.84	C	22.1333						2017-06-09 02:02:01	%RH	69.422
2017-06-09 03:02:01	F	71.84	C	22.1333						2017-06-09 03:02:01	%RH	69.979
2017-06-09 04:02:01	F	70.94	C	21.6333						2017-06-09 04:02:01	%RH	69.944
2017-06-09 05:02:01	F	70.94	C	21.6333						2017-06-09 05:02:01	%RH	69.944
2017-06-09 06:02:01	F	70.94	C	21.6333						2017-06-09 06:02:01	%RH	71.054
2017-06-09 07:02:01	F	70.039	C	21.1328						2017-06-09 07:02:01	%RH	71.02
2017-06-09 08:02:01	F	70.039	C	21.1328						2017-06-09 08:02:01	%RH	71.573
2017-06-09 09:02:01	F	70.039	C	21.1328						2017-06-09 09:02:01	%RH	71.02
2017-06-09 10:02:01	F	71.84	C	22.1333						2017-06-09 10:02:01	%RH	71.642
2017-06-09 11:02:01	F	72.741	C	22.6339						2017-06-09 11:02:01	%RH	71.679
2017-06-09 12:02:01	F	73.641	C	23.1339						2017-06-09 12:02:01	%RH	71.165
2017-06-09 13:02:01	F	74.542	C	23.6344						2017-06-09 13:02:01	%RH	71.205
2017-06-09 14:02:01	F	76.342	C	24.6344						2017-06-09 14:02:01	%RH	70.737
2017-06-09 15:02:01	F	77.243	C	25.135						2017-06-09 15:02:01	%RH	70.782
2017-06-09 16:02:01	F	76.342	C	24.6344						2017-06-09 16:02:01	%RH	69.068
2017-06-09 17:02:01	F	75.442	C	24.1344						2017-06-09 17:02:01	%RH	68.464
2017-06-09 18:02:01	F	74.542	C	23.6344						2017-06-09 18:02:01	%RH	68.982
2017-06-09 19:02:01	F	74.542	C	23.6344						2017-06-09 19:02:01	%RH	68.982
2017-06-09 20:02:01	F	74.542	C	23.6344						2017-06-09 20:02:01	%RH	69.54
2017-06-09 21:02:01	F	73.641	C	23.1339						2017-06-09 21:02:01	%RH	69.499
2017-06-09 22:02:01	F	73.641	C	23.1339						2017-06-09 22:02:01	%RH	69.499
2017-06-09 23:02:01	F	73.641	C	23.1339						2017-06-09 23:02:01	%RH	69.499
2017-06-10 00:02:01	F	72.741	C	22.6339						2017-06-10 00:02:01	%RH	69.46
2017-06-10 01:02:01	F	72.741	C	22.6339						2017-06-10 01:02:01	%RH	69.46
2017-06-10 02:02:01	F	72.741	C	22.6339						2017-06-10 02:02:01	%RH	68.342
2017-06-10 03:02:01	F	72.741	C	22.6339						2017-06-10 03:02:01	%RH	69.46
2017-06-10 04:02:01	F	72.741	C	22.6339						2017-06-10 04:02:01	%RH	70.017
2017-06-10 05:02:01	F	71.84	C	22.1333						2017-06-10 05:02:01	%RH	69.979
2017-06-10 06:02:01	F	71.84	C	22.1333						2017-06-10 06:02:01	%RH	70.535
2017-06-10 07:02:01	F	70.94	C	21.6333						2017-06-10 07:02:01	%RH	69.944
2017-06-10 08:02:01	F	69.138	C	20.6322						2017-06-10 08:02:01	%RH	69.877
2017-06-10 09:02:01	F	70.039	C	21.1328						2017-06-10 09:02:01	%RH	70.465
2017-06-10 10:02:01	F	70.94	C	21.6333						2017-06-10 10:02:01	%RH	71.607
2017-06-10 11:02:01	F	72.741	C	22.6339						2017-06-10 11:02:01	%RH	71.126
2017-06-10 12:02:01	F	72.741	C	22.6339						2017-06-10 12:02:01	%RH	70.572
2017-06-10 13:02:01	F	72.741	C	22.6339						2017-06-10 13:02:01	%RH	70.572
2017-06-10 14:02:01	F	73.641	C	23.1339						2017-06-10 14:02:01	%RH	70.611
2017-06-10 15:02:01	F	73.641	C	23.1339						2017-06-10 15:02:01	%RH	70.611
2017-06-10 16:02:01	F	74.542	C	23.6344						2017-06-10 16:02:01	%RH	69.54
2017-06-10 17:02:01	F	74.542	C	23.6344						2017-06-10 17:02:01	%RH	69.54
2017-06-10 18:02:01	F	73.641	C	23.1339						2017-06-10 18:02:01	%RH	69.499
2017-06-10 19:02:01	F	72.741	C	22.6339						2017-06-10 19:02:01	%RH	68.901
2017-06-10 20:02:01	F	72.741	C	22.6339						2017-06-10 20:02:01	%RH	69.46
2017-06-10 21:02:01	F	73.641	C	23.1339						2017-06-10 21:02:01	%RH	70.611
2017-06-10 22:02:01	F	72.741	C	22.6339						2017-06-10 22:02:01	%RH	68.901
2017-06-10 23:02:01	F	71.84	C	22.1333						2017-06-10 23:02:01	%RH	69.422
2017-06-11 00:02:01	F	71.84	C	22.1333						2017-06-11 00:02:01	%RH	69.422
2017-06-11 01:02:01	F	71.84	C	22.1333						2017-06-11 01:02:01	%RH	69.979
2017-06-11 02:02:01	F	71.84	C	22.1333						2017-06-11 02:02:01	%RH	69.422
2017-06-11 03:02:01	F	71.84	C	22.1333						2017-06-11 03:02:01	%RH	69.979
2017-06-11 04:02:01	F	71.84	C	22.1333						2017-06-11 04:02:01	%RH	70.535
2017-06-11 05:02:01	F	70.94	C	21.6333						2017-06-11 05:02:01	%RH	70.5
2017-06-11 06:02:01	F	70.94	C	21.6333						2017-06-11 06:02:01	%RH	70.5
2017-06-11 07:02:01	F	70.94	C	21.6333						2017-06-11 07:02:01	%RH	71.607
2017-06-11 08:02:01	F	69.138	C	20.6322						2017-06-11 08:02:01	%RH	71.541
2017-06-11 09:02:01	F	69.138	C	20.6322						2017-06-11 09:02:01	%RH	70.988
2017-06-11 10:02:01	F	70.039	C	21.1328						2017-06-11 10:02:01	%RH	71.573
2017-06-11 11:02:01	F	71.84	C	22.1333						2017-06-11 11:02:01	%RH	71.089
2017-06-11 12:02:01	F	72.741	C	22.6339						2017-06-11 12:02:01	%RH	70.572
2017-06-11 13:02:01	F	71.84	C	22.1333						2017-06-11 13:02:01	%RH	71.642
2017-06-11 14:02:01	F	72.741	C	22.6339						2017-06-11 14:02:01	%RH	69.46
2017-06-11 15:02:01	F	73.641	C	23.1339						2017-06-11 15:02:01	%RH	68.381
2017-06-11 16:02:01	F	73.641	C	23.1339						2017-06-11 16:02:01	%RH	67.82
2017-06-11 17:02:01	F	71.84	C	22.1333						2017-06-11 17:02:01	%RH	66.614
2017-06-11 18:02:01	F	72.741	C	22.6339						2017-06-11 18:02:01	%RH	67.78
2017-06-11 19:02:01	F	71.84	C	22.1333						2017-06-11 19:02:01	%RH	67.179
2017-06-11 20:02:01	F	71.84	C	22.1333						2017-06-11 20:02:01	%RH	66.614
2017-06-11 21:02:01	F	71.84	C	22.1333						2017-06-11 21:02:01	%RH	66.614
2017-06-11 22:02:01	F	71.84	C	22.1333						2017-06-11 22:02:01	%RH	67.179
2017-06-11 23:02:01	F	70.94	C	21.6333						2017-06-11 23:02:01	%RH	67.142
2017-06-12 00:02:01	F	70.94	C	21.6333						2017-06-12 00:02:01	%RH	67.705
2017-06-12 01:02:01	F	70.94	C	21.6333						2017-06-12 01:02:01	%RH	68.267
2017-06-12 02:02:01	F	70.94	C	21.6333						2017-06-12 02:02:01	%RH	68.827
2017-06-12 03:02:01	F	70.94	C	21.6333						2017-06-12 03:02:01	%RH	68.827
2017-06-12 04:02:01	F	70.94	C	21.6333						2017-06-12 04:02:01	%RH	69.386
2017-06-12 05:02:01	F	70.039	C	21.1328						2017-06-12 05:02:01	%RH	68.793
2017-06-12 06:02:01	F	70.039	C	21.1328						2017-06-12 06:02:01	%RH	69.352
2017-06-12 07:02:01	F	70.039	C	21.1328						2017-06-12 07:02:01	%RH	69.352
2017-06-12 08:02:01	F	69.138	C	20.6322						2017-06-12 08:02:01	%RH	69.319
2017-06-12 09:02:01	F	69.138	C	20.6322						2017-06-12 09:02:01	%RH	69.877
2017-06-12 10:02:01	F	70.039	C	21.1328						2017-06-12 10:02:01	%RH	68.793
2017-06-12 11:02:01	F	70.94	C	21.6333						2017-06-12 11:02:01	%RH	70.5
2017-06-12 12:02:01	F	72.741	C	22.6339						2017-06-12 12:02:01	%RH	69.46
2017-06-12 13:02:01	F	73.641	C	23.1339						2017-06-12 13:02:01	%RH	68.941
2017-06-12 14:02:01	F	74.542	C	23.6344						2017-06-12 14:02:01	%RH	67.861
2017-06-12 15:02:01	F	73.641	C	23.1339						2017-06-12 15:02:01	%RH	66.127
2017-06-12 16:02:01	F	73.641	C	23.1339						2017-06-12 16:02:01	%RH	66.693
2017-06-12 17:02:01	F	86.24	C	30.1333						2017-06-12 17:02:01	%RH	61.689
2017-06-12 18:02:01	F	68.237	C	20.1317						2017-06-12 18:02:01	%RH	67.604
2017-06-12 19:02:01	F	67.337	C	19.6317						2017-06-12 19:02:01	%RH	68.136
2017-06-12 20:02:01	F	66.435	C	19.1306						2017-06-12 20:02:01	%RH	69.788
2017-06-12 21:02:01	F	65.534	C	18.63						2017-06-12 21:02:01	%RH	69.202
2017-06-12 22:02:01	F	65.534	C	18.63						2017-06-12 22:02:01	%RH	69.761
2017-06-12 23:02:01	F	65.534	C	18.63						2017-06-12 23:02:01	%RH	68.642
2017-06-13 00:02:01	F	65.534	C	18.63						2017-06-13 00:02:01	%RH	70.319
2017-06-13 01:02:01	F	64.633	C	18.1294						2017-06-13 01:02:01	%RH	71.959
2017-06-13 02:02:01	F	63.732	C	17.6289						2017-06-13 02:02:01	%RH	71.383
2017-06-13 03:02:01	F	62.831	C	17.1283						2017-06-13 03:02:01	%RH	74.665
2017-06-13 04:02:01	F	62.831	C	17.1283						2017-06-13 04:02:01	%RH	74.118
2017-06-13 05:02:01	F	62.831	C	17.1283						2017-06-13 05:02:01	%RH	74.118
2017-06-13 06:02:01	F	62.831	C	17.1283						2017-06-13 06:02:01	%RH	74.118
2017-06-13 07:02:01	F	62.831	C	17.1283						2017-06-13 07:02:01	%RH	76.297
2017-06-13 08:02:01	F	62.831	C	17.1283						2017-06-13 08:02:01	%RH	77.378
2017-06-13 09:02:01	F	63.732	C	17.6289						2017-06-13 09:02:01	%RH	77.394
2017-06-13 10:02:01	F	65.534	C	18.63						2017-06-13 10:02:01	%RH	75.813
2017-06-13 11:02:01	F	67.337	C	19.6317						2017-06-13 11:02:01	%RH	75.861
2017-06-13 12:02:01	F	69.138	C	20.6322						2017-06-13 12:02:01	%RH	74.287
2017-06-13 13:02:01	F	70.039	C	21.1328						2017-06-13 13:02:01	%RH	70.465
2017-06-13 14:02:01	F	70.94	C	21.6333						2017-06-13 14:02:01	%RH	69.386
2017-06-13 15:02:01	F	71.84	C	22.1333						2017-06-13 15:02:01	%RH	68.304
2017-06-13 16:02:01	F	71.84	C	22.1333						2017-06-13 16:02:01	%RH	67.179
2017-06-13 17:02:01	F	70.94	C	21.6333						2017-06-13 17:02:01	%RH	67.142
2017-06-13 18:02:01	F	70.039	C	21.1328						2017-06-13 18:02:01	%RH	67.67
2017-06-13 19:02:01	F	68.237	C	20.1317						2017-06-13 19:02:01	%RH	68.167
2017-06-13 20:02:01	F	68.237	C	20.1317						2017-06-13 20:02:01	%RH	71.511
2017-06-13 21:02:01	F	66.435	C	19.1306						2017-06-13 21:02:01	%RH	74.75
2017-06-13 22:02:01	F	65.534	C	18.63						2017-06-13 22:02:01	%RH	75.813
2017-06-13 23:02:01	F	64.633	C	18.1294						2017-06-13 23:02:01	%RH	77.413
2017-06-14 00:02:01	F	64.633	C	18.1294						2017-06-14 00:02:01	%RH	78.486
2017-06-14 01:02:01	F	63.732	C	17.6289						2017-06-14 01:02:01	%RH	79.536
2017-06-14 02:02:01	F	63.732	C	17.6289						2017-06-14 02:02:01	%RH	80.599
2017-06-14 03:02:01	F	63.732	C	17.6289						2017-06-14 03:02:01	%RH	80.599
2017-06-14 04:02:01	F	63.732	C	17.6289						2017-06-14 04:02:01	%RH	81.127
2017-06-14 05:02:01	F	62.831	C	17.1283						2017-06-14 05:02:01	%RH	81.641
2017-06-14 06:02:01	F	62.831	C	17.1283						2017-06-14 06:02:01	%RH	81.113
2017-06-14 07:02:01	F	62.831	C	17.1283						2017-06-14 07:02:01	%RH	81.641
2017-06-14 08:02:01	F	62.831	C	17.1283						2017-06-14 08:02:01	%RH	81.641
2017-06-14 09:02:01	F	63.732	C	17.6289						2017-06-14 09:02:01	%RH	80.068
2017-06-14 10:02:01	F	64.633	C	18.1294						2017-06-14 10:02:01	%RH	80.085
2017-06-14 11:02:01	F	64.633	C	18.1294						2017-06-14 11:02:01	%RH	79.021
2017-06-14 12:02:01	F	65.534	C	18.63						2017-06-14 12:02:01	%RH	79.573
2017-06-14 13:02:01	F	66.435	C	19.1306						2017-06-14 13:02:01	%RH	77.456
2017-06-14 14:02:01	F	65.534	C	18.63						2017-06-14 14:02:01	%RH	79.04
2017-06-14 15:02:01	F	65.534	C	18.63						2017-06-14 15:02:01	%RH	79.04
2017-06-14 16:02:01	F	66.435	C	19.1306						2017-06-14 16:02:01	%RH	77.992
2017-06-14 17:02:01	F	65.534	C	18.63						2017-06-14 17:02:01	%RH	76.355
2017-06-14 18:02:01	F	64.633	C	18.1294						2017-06-14 18:02:01	%RH	75.249
2017-06-14 19:02:01	F	63.732	C	17.6289						2017-06-14 19:02:01	%RH	74.684
2017-06-14 20:02:01	F	63.732	C	17.6289						2017-06-14 20:02:01	%RH	74.684
2017-06-14 21:02:01	F	62.831	C	17.1283						2017-06-14 21:02:01	%RH	73.57
2017-06-14 22:02:01	F	62.831	C	17.1283						2017-06-14 22:02:01	%RH	75.211
2017-06-14 23:02:01	F	63.732	C	17.6289						2017-06-14 23:02:01	%RH	76.315
2017-06-15 00:02:01	F	62.831	C	17.1283						2017-06-15 00:02:01	%RH	76.838
2017-06-15 01:02:01	F	61.929	C	16.6272						2017-06-15 01:02:01	%RH	77.901
2017-06-15 02:02:01	F	61.929	C	16.6272						2017-06-15 02:02:01	%RH	77.901
2017-06-15 03:02:01	F	61.028	C	16.1267						2017-06-15 03:02:01	%RH	77.888
2017-06-15 04:02:01	F	61.028	C	16.1267						2017-06-15 04:02:01	%RH	77.888
2017-06-15 05:02:01	F	61.028	C	16.1267						2017-06-15 05:02:01	%RH	77.349
2017-06-15 06:02:01	F	61.028	C	16.1267						2017-06-15 06:02:01	%RH	77.349
2017-06-15 07:02:01	F	61.028	C	16.1267						2017-06-15 07:02:01	%RH	78.426
2017-06-15 08:02:01	F	61.929	C	16.6272						2017-06-15 08:02:01	%RH	78.973
2017-06-15 09:02:01	F	62.831	C	17.1283						2017-06-15 09:02:01	%RH	79.521
2017-06-15 10:02:01	F	63.732	C	17.6289						2017-06-15 10:02:01	%RH	79.536
2017-06-15 11:02:01	F	64.633	C	18.1294						2017-06-15 11:02:01	%RH	79.554
2017-06-15 12:02:01	F	67.337	C	19.6317						2017-06-15 12:02:01	%RH	79.085
2017-06-15 13:02:01	F	68.237	C	20.1317						2017-06-15 13:02:01	%RH	77.505
2017-06-15 14:02:01	F	69.138	C	20.6322						2017-06-15 14:02:01	%RH	74.831
2017-06-15 15:02:01	F	69.138	C	20.6322						2017-06-15 15:02:01	%RH	72.644
2017-06-15 16:02:01	F	69.138	C	20.6322						2017-06-15 16:02:01	%RH	72.093
2017-06-15 17:02:01	F	68.237	C	20.1317						2017-06-15 17:02:01	%RH	71.511
2017-06-15 18:02:01	F	68.237	C	20.1317						2017-06-15 18:02:01	%RH	70.402
2017-06-15 19:02:01	F	67.337	C	19.6317						2017-06-15 19:02:01	%RH	70.373
2017-06-15 20:02:01	F	65.534	C	18.63						2017-06-15 20:02:01	%RH	70.875
2017-06-15 21:02:01	F	65.534	C	18.63						2017-06-15 21:02:01	%RH	70.875
2017-06-15 22:02:01	F	64.633	C	18.1294						2017-06-15 22:02:01	%RH	70.85
2017-06-15 23:02:01	F	63.732	C	17.6289						2017-06-15 23:02:01	%RH	71.383
2017-06-16 00:02:01	F	63.732	C	17.6289						2017-06-16 00:02:01	%RH	72.489
2017-06-16 01:02:01	F	62.831	C	17.1283						2017-06-16 01:02:01	%RH	73.57
2017-06-16 02:02:01	F	61.929	C	16.6272						2017-06-16 02:02:01	%RH	73.552
2017-06-16 03:02:01	F	61.929	C	16.6272						2017-06-16 03:02:01	%RH	75.194
2017-06-16 04:02:01	F	61.929	C	16.6272						2017-06-16 04:02:01	%RH	75.194
2017-06-16 05:02:01	F	61.028	C	16.1267						2017-06-16 05:02:01	%RH	76.267
2017-06-16 06:02:01	F	60.126	C	15.6256						2017-06-16 06:02:01	%RH	76.255
2017-06-16 07:02:01	F	60.126	C	15.6256						2017-06-16 07:02:01	%RH	77.338
2017-06-16 08:02:01	F	61.028	C	16.1267						2017-06-16 08:02:01	%RH	76.809
2017-06-16 09:02:01	F	61.929	C	16.6272						2017-06-16 09:02:01	%RH	77.363
2017-06-16 10:02:01	F	64.633	C	18.1294						2017-06-16 10:02:01	%RH	77.95
2017-06-16 11:02:01	F	65.534	C	18.63						2017-06-16 11:02:01	%RH	76.895
2017-06-16 12:02:01	F	65.534	C	18.63						2017-06-16 12:02:01	%RH	76.895
2017-06-16 13:02:01	F	66.435	C	19.1306						2017-06-16 13:02:01	%RH	76.378
2017-06-16 14:02:01	F	67.337	C	19.6317						2017-06-16 14:02:01	%RH	74.775
2017-06-16 15:02:01	F	69.138	C	20.6322						2017-06-16 15:02:01	%RH	72.093
2017-06-16 16:02:01	F	70.039	C	21.1328						2017-06-16 16:02:01	%RH	70.465
2017-06-16 17:02:01	F	70.039	C	21.1328						2017-06-16 17:02:01	%RH	68.232
2017-06-16 18:02:01	F	69.138	C	20.6322						2017-06-16 18:02:01	%RH	67.073
2017-06-16 19:02:01	F	68.237	C	20.1317						2017-06-16 19:02:01	%RH	66.475
2017-06-16 20:02:01	F	67.337	C	19.6317						2017-06-16 20:02:01	%RH	66.443
2017-06-16 21:02:01	F	67.337	C	19.6317						2017-06-16 21:02:01	%RH	66.443
2017-06-16 22:02:01	F	66.435	C	19.1306						2017-06-16 22:02:01	%RH	66.414
2017-06-16 23:02:01	F	65.534	C	18.63						2017-06-16 23:02:01	%RH	66.951
2017-06-17 00:02:01	F	64.633	C	18.1294						2017-06-17 00:02:01	%RH	66.358
2017-06-17 01:02:01	F	64.633	C	18.1294						2017-06-17 01:02:01	%RH	66.925
2017-06-17 02:02:01	F	63.732	C	17.6289						2017-06-17 02:02:01	%RH	67.465
2017-06-17 03:02:01	F	63.732	C	17.6289						2017-06-17 03:02:01	%RH	69.153
2017-06-17 04:02:01	F	63.732	C	17.6289						2017-06-17 04:02:01	%RH	70.828
2017-06-17 05:02:01	F	62.831	C	17.1283						2017-06-17 05:02:01	%RH	70.806
2017-06-17 06:02:01	F	61.929	C	16.6272						2017-06-17 06:02:01	%RH	71.898
2017-06-17 07:02:01	F	61.929	C	16.6272						2017-06-17 07:02:01	%RH	73.002
2017-06-17 08:02:01	F	62.831	C	17.1283						2017-06-17 08:02:01	%RH	73.57
2017-06-17 09:02:01	F	63.732	C	17.6289						2017-06-17 09:02:01	%RH	74.137
2017-06-17 10:02:01	F	65.534	C	18.63						2017-06-17 10:02:01	%RH	74.18
2017-06-17 11:02:01	F	66.435	C	19.1306						2017-06-17 11:02:01	%RH	74.204
2017-06-17 12:02:01	F	67.337	C	19.6317						2017-06-17 12:02:01	%RH	73.683
2017-06-17 13:02:01	F	68.237	C	20.1317						2017-06-17 13:02:01	%RH	73.163
2017-06-17 14:02:01	F	70.039	C	21.1328						2017-06-17 14:02:01	%RH	70.465
2017-06-17 15:02:01	F	70.94	C	21.6333						2017-06-17 15:02:01	%RH	68.827
2017-06-17 16:02:01	F	70.94	C	21.6333						2017-06-17 16:02:01	%RH	66.577
2017-06-17 17:02:01	F	70.94	C	21.6333						2017-06-17 17:02:01	%RH	64.875
2017-06-17 18:02:01	F	70.039	C	21.1328						2017-06-17 18:02:01	%RH	64.838
2017-06-17 19:02:01	F	68.237	C	20.1317						2017-06-17 19:02:01	%RH	64.77
2017-06-17 20:02:01	F	67.337	C	19.6317						2017-06-17 20:02:01	%RH	65.876
2017-06-17 21:02:01	F	67.337	C	19.6317						2017-06-17 21:02:01	%RH	67.573
2017-06-17 22:02:01	F	66.435	C	19.1306						2017-06-17 22:02:01	%RH	68.669
2017-06-17 23:02:01	F	66.435	C	19.1306						2017-06-17 23:02:01	%RH	68.669
2017-06-18 00:02:01	F	64.633	C	18.1294						2017-06-18 00:02:01	%RH	70.294
2017-06-18 01:02:01	F	63.732	C	17.6289						2017-06-18 01:02:01	%RH	72.489
2017-06-18 02:02:01	F	62.831	C	17.1283						2017-06-18 02:02:01	%RH	73.02
2017-06-18 03:02:01	F	61.929	C	16.6272						2017-06-18 03:02:01	%RH	74.648
2017-06-18 04:02:01	F	61.929	C	16.6272						2017-06-18 04:02:01	%RH	75.738
2017-06-18 05:02:01	F	61.028	C	16.1267						2017-06-18 05:02:01	%RH	76.809
2017-06-18 06:02:01	F	61.028	C	16.1267						2017-06-18 06:02:01	%RH	77.349
2017-06-18 07:02:01	F	61.028	C	16.1267						2017-06-18 07:02:01	%RH	77.349
2017-06-18 08:02:01	F	61.028	C	16.1267						2017-06-18 08:02:01	%RH	77.888
2017-06-18 09:02:01	F	61.929	C	16.6272						2017-06-18 09:02:01	%RH	77.363
2017-06-18 10:02:01	F	61.929	C	16.6272						2017-06-18 10:02:01	%RH	77.363
2017-06-18 11:02:01	F	62.831	C	17.1283						2017-06-18 11:02:01	%RH	76.297
2017-06-18 12:02:01	F	64.633	C	18.1294						2017-06-18 12:02:01	%RH	75.249
2017-06-18 13:02:01	F	66.435	C	19.1306						2017-06-18 13:02:01	%RH	73.657
2017-06-18 14:02:01	F	65.534	C	18.63						2017-06-18 14:02:01	%RH	71.429
2017-06-18 15:02:01	F	66.435	C	19.1306						2017-06-18 15:02:01	%RH	70.345
2017-06-18 16:02:01	F	68.237	C	20.1317						2017-06-18 16:02:01	%RH	68.728
2017-06-18 17:02:01	F	68.237	C	20.1317						2017-06-18 17:02:01	%RH	68.167
2017-06-18 18:02:01	F	66.435	C	19.1306						2017-06-18 18:02:01	%RH	66.414
2017-06-18 19:02:01	F	65.534	C	18.63						2017-06-18 19:02:01	%RH	66.951
2017-06-18 20:02:01	F	64.633	C	18.1294						2017-06-18 20:02:01	%RH	66.925
2017-06-18 21:02:01	F	63.732	C	17.6289						2017-06-18 21:02:01	%RH	68.029
2017-06-18 22:02:01	F	63.732	C	17.6289						2017-06-18 22:02:01	%RH	67.465
2017-06-18 23:02:01	F	62.831	C	17.1283						2017-06-18 23:02:01	%RH	68.569
2017-06-19 00:02:01	F	62.831	C	17.1283						2017-06-19 00:02:01	%RH	69.131
2017-06-19 01:02:01	F	61.929	C	16.6272						2017-06-19 01:02:01	%RH	69.67
2017-06-19 02:02:01	F	61.028	C	16.1267						2017-06-19 02:02:01	%RH	70.769
2017-06-19 03:02:01	F	61.028	C	16.1267						2017-06-19 03:02:01	%RH	71.325
2017-06-19 04:02:01	F	61.028	C	16.1267						2017-06-19 04:02:01	%RH	70.769
2017-06-19 05:02:01	F	61.028	C	16.1267						2017-06-19 05:02:01	%RH	71.88
2017-06-19 06:02:01	F	60.126	C	15.6256						2017-06-19 06:02:01	%RH	71.309
2017-06-19 07:02:01	F	59.224	C	15.1244						2017-06-19 07:02:01	%RH	72.405
2017-06-19 08:02:01	F	60.126	C	15.6256						2017-06-19 08:02:01	%RH	73.522
2017-06-19 09:02:01	F	61.929	C	16.6272						2017-06-19 09:02:01	%RH	73.002
2017-06-19 10:02:01	F	62.831	C	17.1283						2017-06-19 10:02:01	%RH	73.57
2017-06-19 11:02:01	F	63.732	C	17.6289						2017-06-19 11:02:01	%RH	73.04
2017-06-19 12:02:01	F	64.633	C	18.1294						2017-06-19 12:02:01	%RH	74.158
2017-06-19 13:02:01	F	65.534	C	18.63						2017-06-19 13:02:01	%RH	72.534
2017-06-19 14:02:01	F	67.337	C	19.6317						2017-06-19 14:02:01	%RH	71.482
2017-06-19 15:02:01	F	67.337	C	19.6317						2017-06-19 15:02:01	%RH	68.697
2017-06-19 16:02:01	F	67.337	C	19.6317						2017-06-19 16:02:01	%RH	67.009
2017-06-19 17:02:01	F	68.237	C	20.1317						2017-06-19 17:02:01	%RH	65.34
2017-06-19 18:02:01	F	67.337	C	19.6317						2017-06-19 18:02:01	%RH	65.308
2017-06-19 19:02:01	F	65.534	C	18.63						2017-06-19 19:02:01	%RH	65.817
2017-06-19 20:02:01	F	65.534	C	18.63						2017-06-19 20:02:01	%RH	66.385
2017-06-19 21:02:01	F	64.633	C	18.1294						2017-06-19 21:02:01	%RH	66.925
2017-06-19 22:02:01	F	64.633	C	18.1294						2017-06-19 22:02:01	%RH	67.49
2017-06-19 23:02:01	F	64.633	C	18.1294						2017-06-19 23:02:01	%RH	68.616
2017-06-20 00:02:01	F	63.732	C	17.6289						2017-06-20 00:02:01	%RH	67.465
2017-06-20 01:02:01	F	62.831	C	17.1283						2017-06-20 01:02:01	%RH	67.442
2017-06-20 02:02:01	F	61.929	C	16.6272						2017-06-20 02:02:01	%RH	67.42
2017-06-20 03:02:01	F	61.028	C	16.1267						2017-06-20 03:02:01	%RH	67.965
2017-06-20 04:02:01	F	61.929	C	16.6272						2017-06-20 04:02:01	%RH	69.11
2017-06-20 05:02:01	F	61.028	C	16.1267						2017-06-20 05:02:01	%RH	69.652
2017-06-20 06:02:01	F	60.126	C	15.6256						2017-06-20 06:02:01	%RH	70.753
2017-06-20 07:02:01	F	59.224	C	15.1244						2017-06-20 07:02:01	%RH	72.405
2017-06-20 08:02:01	F	60.126	C	15.6256						2017-06-20 08:02:01	%RH	72.971
2017-06-20 09:02:01	F	61.028	C	16.1267						2017-06-20 09:02:01	%RH	73.537
2017-06-20 10:02:01	F	62.831	C	17.1283						2017-06-20 10:02:01	%RH	75.211
2017-06-20 11:02:01	F	63.732	C	17.6289						2017-06-20 11:02:01	%RH	73.589
2017-06-20 12:02:01	F	65.534	C	18.63						2017-06-20 12:02:01	%RH	74.726
2017-06-20 13:02:01	F	65.534	C	18.63						2017-06-20 13:02:01	%RH	73.084
2017-06-20 14:02:01	F	67.337	C	19.6317						2017-06-20 14:02:01	%RH	70.928
2017-06-20 15:02:01	F	69.138	C	20.6322						2017-06-20 15:02:01	%RH	68.199
2017-06-20 16:02:01	F	70.039	C	21.1328						2017-06-20 16:02:01	%RH	66.542
2017-06-20 17:02:01	F	69.138	C	20.6322						2017-06-20 17:02:01	%RH	64.803
2017-06-20 18:02:01	F	70.039	C	21.1328						2017-06-20 18:02:01	%RH	63.695
2017-06-20 19:02:01	F	67.337	C	19.6317						2017-06-20 19:02:01	%RH	63.019
2017-06-20 20:02:01	F	66.435	C	19.1306						2017-06-20 20:02:01	%RH	63.562
2017-06-20 21:02:01	F	65.534	C	18.63						2017-06-20 21:02:01	%RH	64.677
2017-06-20 22:02:01	F	64.633	C	18.1294						2017-06-20 22:02:01	%RH	64.649
2017-06-20 23:02:01	F	64.633	C	18.1294						2017-06-20 23:02:01	%RH	65.79
2017-06-21 00:02:01	F	63.732	C	17.6289						2017-06-21 00:02:01	%RH	67.465
2017-06-21 01:02:01	F	62.831	C	17.1283						2017-06-21 01:02:01	%RH	69.131
2017-06-21 02:02:01	F	61.929	C	16.6272						2017-06-21 02:02:01	%RH	70.229
2017-06-21 03:02:01	F	61.028	C	16.1267						2017-06-21 03:02:01	%RH	71.325
2017-06-21 04:02:01	F	61.028	C	16.1267						2017-06-21 04:02:01	%RH	73.537
2017-06-21 05:02:01	F	61.028	C	16.1267						2017-06-21 05:02:01	%RH	71.88
2017-06-21 06:02:01	F	61.028	C	16.1267						2017-06-21 06:02:01	%RH	72.986
2017-06-21 07:02:01	F	60.126	C	15.6256						2017-06-21 07:02:01	%RH	72.971
2017-06-21 08:02:01	F	61.028	C	16.1267						2017-06-21 08:02:01	%RH	74.086
2017-06-21 09:02:01	F	61.929	C	16.6272						2017-06-21 09:02:01	%RH	74.101
2017-06-21 10:02:01	F	62.831	C	17.1283						2017-06-21 10:02:01	%RH	75.211
2017-06-21 11:02:01	F	64.633	C	18.1294						2017-06-21 11:02:01	%RH	75.249
2017-06-21 12:02:01	F	66.435	C	19.1306						2017-06-21 12:02:01	%RH	75.294
2017-06-21 13:02:01	F	68.237	C	20.1317						2017-06-21 13:02:01	%RH	73.711
2017-06-21 14:02:01	F	70.039	C	21.1328						2017-06-21 14:02:01	%RH	71.573
2017-06-21 15:02:01	F	71.84	C	22.1333						2017-06-21 15:02:01	%RH	69.422
2017-06-21 16:02:01	F	72.741	C	22.6339						2017-06-21 16:02:01	%RH	66.087
2017-06-21 17:02:01	F	71.84	C	22.1333						2017-06-21 17:02:01	%RH	64.912
2017-06-21 18:02:01	F	70.94	C	21.6333						2017-06-21 18:02:01	%RH	63.159
2017-06-21 19:02:01	F	68.237	C	20.1317						2017-06-21 19:02:01	%RH	63.052
2017-06-21 20:02:01	F	67.337	C	19.6317						2017-06-21 20:02:01	%RH	64.166
2017-06-21 21:02:01	F	67.337	C	19.6317						2017-06-21 21:02:01	%RH	64.738
2017-06-21 22:02:01	F	67.337	C	19.6317						2017-06-21 22:02:01	%RH	66.443
2017-06-21 23:02:01	F	66.435	C	19.1306						2017-06-21 23:02:01	%RH	66.414
2017-06-22 00:02:01	F	65.534	C	18.63						2017-06-22 00:02:01	%RH	66.951
2017-06-22 01:02:01	F	63.732	C	17.6289						2017-06-22 01:02:01	%RH	68.592
2017-06-22 02:02:01	F	62.831	C	17.1283						2017-06-22 02:02:01	%RH	69.691
2017-06-22 03:02:01	F	61.929	C	16.6272						2017-06-22 03:02:01	%RH	70.229
2017-06-22 04:02:01	F	61.929	C	16.6272						2017-06-22 04:02:01	%RH	71.343
2017-06-22 05:02:01	F	61.929	C	16.6272						2017-06-22 05:02:01	%RH	71.898
2017-06-22 06:02:01	F	61.028	C	16.1267						2017-06-22 06:02:01	%RH	72.434
2017-06-22 07:02:01	F	61.028	C	16.1267						2017-06-22 07:02:01	%RH	72.986
2017-06-22 08:02:01	F	61.929	C	16.6272						2017-06-22 08:02:01	%RH	74.101
2017-06-22 09:02:01	F	62.831	C	17.1283						2017-06-22 09:02:01	%RH	73.57
2017-06-22 10:02:01	F	64.633	C	18.1294						2017-06-22 10:02:01	%RH	73.61
2017-06-22 11:02:01	F	65.534	C	18.63						2017-06-22 11:02:01	%RH	72.534
2017-06-22 12:02:01	F	67.337	C	19.6317						2017-06-22 12:02:01	%RH	72.035
2017-06-22 13:02:01	F	69.138	C	20.6322						2017-06-22 13:02:01	%RH	70.988
2017-06-22 14:02:01	F	70.94	C	21.6333						2017-06-22 14:02:01	%RH	69.944
2017-06-22 15:02:01	F	71.84	C	22.1333						2017-06-22 15:02:01	%RH	67.179
2017-06-22 16:02:01	F	71.84	C	22.1333						2017-06-22 16:02:01	%RH	65.481
2017-06-22 17:02:01	F	70.94	C	21.6333						2017-06-22 17:02:01	%RH	64.875
2017-06-22 18:02:01	F	70.039	C	21.1328						2017-06-22 18:02:01	%RH	64.838
2017-06-22 19:02:01	F	69.138	C	20.6322						2017-06-22 19:02:01	%RH	65.941
2017-06-22 20:02:01	F	68.237	C	20.1317						2017-06-22 20:02:01	%RH	67.04
2017-06-22 21:02:01	F	66.435	C	19.1306						2017-06-22 21:02:01	%RH	69.229
2017-06-22 22:02:01	F	65.534	C	18.63						2017-06-22 22:02:01	%RH	70.875
2017-06-22 23:02:01	F	64.633	C	18.1294						2017-06-22 23:02:01	%RH	71.959
2017-06-23 00:02:01	F	64.633	C	18.1294						2017-06-23 00:02:01	%RH	71.959
2017-06-23 01:02:01	F	64.633	C	18.1294						2017-06-23 01:02:01	%RH	71.405
2017-06-23 02:02:01	F	63.732	C	17.6289						2017-06-23 02:02:01	%RH	73.04
2017-06-23 03:02:01	F	62.831	C	17.1283						2017-06-23 03:02:01	%RH	73.57
2017-06-23 04:02:01	F	62.831	C	17.1283						2017-06-23 04:02:01	%RH	75.211
2017-06-23 05:02:01	F	61.929	C	16.6272						2017-06-23 05:02:01	%RH	75.738
2017-06-23 06:02:01	F	61.929	C	16.6272						2017-06-23 06:02:01	%RH	75.194
2017-06-23 07:02:01	F	61.929	C	16.6272						2017-06-23 07:02:01	%RH	75.738
2017-06-23 08:02:01	F	62.831	C	17.1283						2017-06-23 08:02:01	%RH	76.838
2017-06-23 09:02:01	F	63.732	C	17.6289						2017-06-23 09:02:01	%RH	75.772
2017-06-23 10:02:01	F	65.534	C	18.63						2017-06-23 10:02:01	%RH	75.813
2017-06-23 11:02:01	F	66.435	C	19.1306						2017-06-23 11:02:01	%RH	74.204
2017-06-23 12:02:01	F	69.138	C	20.6322						2017-06-23 12:02:01	%RH	73.193
2017-06-23 13:02:01	F	69.138	C	20.6322						2017-06-23 13:02:01	%RH	69.319
2017-06-23 14:02:01	F	70.039	C	21.1328						2017-06-23 14:02:01	%RH	68.232
2017-06-23 15:02:01	F	70.94	C	21.6333						2017-06-23 15:02:01	%RH	67.142
2017-06-23 16:02:01	F	70.94	C	21.6333						2017-06-23 16:02:01	%RH	64.304
2017-06-23 17:02:01	F	69.138	C	20.6322						2017-06-23 17:02:01	%RH	63.66
2017-06-23 18:02:01	F	68.237	C	20.1317						2017-06-23 18:02:01	%RH	63.626
2017-06-23 19:02:01	F	67.337	C	19.6317						2017-06-23 19:02:01	%RH	63.593
2017-06-23 20:02:01	F	66.435	C	19.1306						2017-06-23 20:02:01	%RH	64.707
2017-06-23 21:02:01	F	66.435	C	19.1306						2017-06-23 21:02:01	%RH	65.846
2017-06-23 22:02:01	F	65.534	C	18.63						2017-06-23 22:02:01	%RH	65.817
2017-06-23 23:02:01	F	65.534	C	18.63						2017-06-23 23:02:01	%RH	68.08
2017-06-24 00:02:01	F	64.633	C	18.1294						2017-06-24 00:02:01	%RH	68.616
2017-06-24 01:02:01	F	63.732	C	17.6289						2017-06-24 01:02:01	%RH	69.713
2017-06-24 02:02:01	F	61.929	C	16.6272						2017-06-24 02:02:01	%RH	70.229
2017-06-24 03:02:01	F	61.028	C	16.1267						2017-06-24 03:02:01	%RH	70.769
2017-06-24 04:02:01	F	61.028	C	16.1267						2017-06-24 04:02:01	%RH	71.325
2017-06-24 05:02:01	F	61.028	C	16.1267						2017-06-24 05:02:01	%RH	71.88
2017-06-24 06:02:01	F	61.028	C	16.1267						2017-06-24 06:02:01	%RH	72.434
2017-06-24 07:02:01	F	61.028	C	16.1267						2017-06-24 07:02:01	%RH	72.434
2017-06-24 08:02:01	F	61.028	C	16.1267						2017-06-24 08:02:01	%RH	73.537
2017-06-24 09:02:01	F	61.929	C	16.6272						2017-06-24 09:02:01	%RH	73.002
2017-06-24 10:02:01	F	63.732	C	17.6289						2017-06-24 10:02:01	%RH	73.04
2017-06-24 11:02:01	F	66.435	C	19.1306						2017-06-24 11:02:01	%RH	71.455
2017-06-24 12:02:01	F	68.237	C	20.1317						2017-06-24 12:02:01	%RH	69.287
2017-06-24 13:02:01	F	69.138	C	20.6322						2017-06-24 13:02:01	%RH	66.508
2017-06-24 14:02:01	F	70.94	C	21.6333						2017-06-24 14:02:01	%RH	64.304
2017-06-24 15:02:01	F	70.94	C	21.6333						2017-06-24 15:02:01	%RH	62.007
2017-06-24 16:02:01	F	71.84	C	22.1333						2017-06-24 16:02:01	%RH	60.889
2017-06-24 17:02:01	F	70.039	C	21.1328						2017-06-24 17:02:01	%RH	58.48
2017-06-24 18:02:01	F	68.237	C	20.1317						2017-06-24 18:02:01	%RH	58.991
2017-06-24 19:02:01	F	67.337	C	19.6317						2017-06-24 19:02:01	%RH	58.956
2017-06-24 20:02:01	F	67.337	C	19.6317						2017-06-24 20:02:01	%RH	59.541
2017-06-24 21:02:01	F	66.435	C	19.1306						2017-06-24 21:02:01	%RH	60.091
2017-06-24 22:02:01	F	66.435	C	19.1306						2017-06-24 22:02:01	%RH	62.411
2017-06-24 23:02:01	F	65.534	C	18.63						2017-06-24 23:02:01	%RH	65.248
2017-06-25 00:02:01	F	63.732	C	17.6289						2017-06-25 00:02:01	%RH	67.465
2017-06-25 01:02:01	F	62.831	C	17.1283						2017-06-25 01:02:01	%RH	70.249
2017-06-25 02:02:01	F	61.929	C	16.6272						2017-06-25 02:02:01	%RH	71.343
2017-06-25 03:02:01	F	61.929	C	16.6272						2017-06-25 03:02:01	%RH	71.898
2017-06-25 04:02:01	F	61.028	C	16.1267						2017-06-25 04:02:01	%RH	71.325
2017-06-25 05:02:01	F	61.929	C	16.6272						2017-06-25 05:02:01	%RH	72.451
2017-06-25 06:02:01	F	61.028	C	16.1267						2017-06-25 06:02:01	%RH	71.88
2017-06-25 07:02:01	F	60.126	C	15.6256						2017-06-25 07:02:01	%RH	72.419
2017-06-25 08:02:01	F	61.028	C	16.1267						2017-06-25 08:02:01	%RH	72.434
2017-06-25 09:02:01	F	61.929	C	16.6272						2017-06-25 09:02:01	%RH	72.451
2017-06-25 10:02:01	F	63.732	C	17.6289						2017-06-25 10:02:01	%RH	72.489
2017-06-25 11:02:01	F	64.633	C	18.1294						2017-06-25 11:02:01	%RH	73.061
2017-06-25 12:02:01	F	66.435	C	19.1306						2017-06-25 12:02:01	%RH	72.559
2017-06-25 13:02:01	F	67.337	C	19.6317						2017-06-25 13:02:01	%RH	70.928
2017-06-25 14:02:01	F	70.94	C	21.6333						2017-06-25 14:02:01	%RH	68.267
2017-06-25 15:02:01	F	70.94	C	21.6333						2017-06-25 15:02:01	%RH	64.304
2017-06-25 16:02:01	F	70.039	C	21.1328						2017-06-25 16:02:01	%RH	63.122
2017-06-25 17:02:01	F	69.138	C	20.6322						2017-06-25 17:02:01	%RH	62.511
2017-06-25 18:02:01	F	69.138	C	20.6322						2017-06-25 18:02:01	%RH	61.934
2017-06-25 19:02:01	F	67.337	C	19.6317						2017-06-25 19:02:01	%RH	62.443
2017-06-25 20:02:01	F	66.435	C	19.1306						2017-06-25 20:02:01	%RH	62.987
2017-06-25 21:02:01	F	66.435	C	19.1306						2017-06-25 21:02:01	%RH	62.987
2017-06-25 22:02:01	F	66.435	C	19.1306						2017-06-25 22:02:01	%RH	64.135
2017-06-25 23:02:01	F	65.534	C	18.63						2017-06-25 23:02:01	%RH	64.677
2017-06-26 00:02:01	F	65.534	C	18.63						2017-06-26 00:02:01	%RH	66.385
2017-06-26 01:02:01	F	64.633	C	18.1294						2017-06-26 01:02:01	%RH	69.177
2017-06-26 02:02:01	F	63.732	C	17.6289						2017-06-26 02:02:01	%RH	69.713
2017-06-26 03:02:01	F	62.831	C	17.1283						2017-06-26 03:02:01	%RH	71.916
2017-06-26 04:02:01	F	61.929	C	16.6272						2017-06-26 04:02:01	%RH	72.451
2017-06-26 05:02:01	F	61.929	C	16.6272						2017-06-26 05:02:01	%RH	71.343
2017-06-26 06:02:01	F	61.929	C	16.6272						2017-06-26 06:02:01	%RH	73.002
2017-06-26 07:02:01	F	61.028	C	16.1267						2017-06-26 07:02:01	%RH	74.086
2017-06-26 08:02:01	F	61.929	C	16.6272						2017-06-26 08:02:01	%RH	74.101
2017-06-26 09:02:01	F	62.831	C	17.1283						2017-06-26 09:02:01	%RH	74.118
2017-06-26 10:02:01	F	64.633	C	18.1294						2017-06-26 10:02:01	%RH	74.704
2017-06-26 11:02:01	F	65.534	C	18.63						2017-06-26 11:02:01	%RH	73.633
2017-06-26 12:02:01	F	68.237	C	20.1317						2017-06-26 12:02:01	%RH	73.163
2017-06-26 13:02:01	F	70.039	C	21.1328						2017-06-26 13:02:01	%RH	69.909
2017-06-26 14:02:01	F	71.84	C	22.1333						2017-06-26 14:02:01	%RH	67.179
2017-06-26 15:02:01	F	71.84	C	22.1333						2017-06-26 15:02:01	%RH	64.342
2017-06-26 16:02:01	F	70.94	C	21.6333						2017-06-26 16:02:01	%RH	63.159
2017-06-26 17:02:01	F	70.039	C	21.1328						2017-06-26 17:02:01	%RH	62.546
2017-06-26 18:02:01	F	69.138	C	20.6322						2017-06-26 18:02:01	%RH	62.511
2017-06-26 19:02:01	F	67.337	C	19.6317						2017-06-26 19:02:01	%RH	63.019
2017-06-26 20:02:01	F	67.337	C	19.6317						2017-06-26 20:02:01	%RH	64.738
2017-06-26 21:02:01	F	66.435	C	19.1306						2017-06-26 21:02:01	%RH	66.414
2017-06-26 22:02:01	F	65.534	C	18.63						2017-06-26 22:02:01	%RH	68.642
2017-06-26 23:02:01	F	65.534	C	18.63						2017-06-26 23:02:01	%RH	70.875
2017-06-27 00:02:01	F	63.732	C	17.6289						2017-06-27 00:02:01	%RH	72.489
2017-06-27 01:02:01	F	63.732	C	17.6289						2017-06-27 01:02:01	%RH	73.589
2017-06-27 02:02:01	F	62.831	C	17.1283						2017-06-27 02:02:01	%RH	74.665
2017-06-27 03:02:01	F	62.831	C	17.1283						2017-06-27 03:02:01	%RH	75.211
2017-06-27 04:02:01	F	61.929	C	16.6272						2017-06-27 04:02:01	%RH	77.363
2017-06-27 05:02:01	F	61.929	C	16.6272						2017-06-27 05:02:01	%RH	76.823
2017-06-27 06:02:01	F	61.929	C	16.6272						2017-06-27 06:02:01	%RH	77.363
2017-06-27 07:02:01	F	61.929	C	16.6272						2017-06-27 07:02:01	%RH	76.823
2017-06-27 08:02:01	F	62.831	C	17.1283						2017-06-27 08:02:01	%RH	76.838
2017-06-27 09:02:01	F	62.831	C	17.1283						2017-06-27 09:02:01	%RH	77.916
2017-06-27 10:02:01	F	64.633	C	18.1294						2017-06-27 10:02:01	%RH	77.413
2017-06-27 11:02:01	F	63.732	C	17.6289						2017-06-27 11:02:01	%RH	76.855
2017-06-27 12:02:01	F	63.732	C	17.6289						2017-06-27 12:02:01	%RH	76.855
2017-06-27 13:02:01	F	64.633	C	18.1294						2017-06-27 13:02:01	%RH	76.874
2017-06-27 14:02:01	F	65.534	C	18.63						2017-06-27 14:02:01	%RH	76.895
2017-06-27 15:02:01	F	66.435	C	19.1306						2017-06-27 15:02:01	%RH	75.294
2017-06-27 16:02:01	F	68.237	C	20.1317						2017-06-27 16:02:01	%RH	72.614
2017-06-27 17:02:01	F	66.435	C	19.1306						2017-06-27 17:02:01	%RH	71.455
2017-06-27 18:02:01	F	64.633	C	18.1294						2017-06-27 18:02:01	%RH	71.405
2017-06-27 19:02:01	F	63.732	C	17.6289						2017-06-27 19:02:01	%RH	71.383
2017-06-27 20:02:01	F	62.831	C	17.1283						2017-06-27 20:02:01	%RH	73.02
2017-06-27 21:02:01	F	61.929	C	16.6272						2017-06-27 21:02:01	%RH	73.552
2017-06-27 22:02:01	F	62.831	C	17.1283						2017-06-27 22:02:01	%RH	75.211
2017-06-27 23:02:01	F	62.831	C	17.1283						2017-06-27 23:02:01	%RH	75.211
2017-06-28 00:02:01	F	61.929	C	16.6272						2017-06-28 00:02:01	%RH	74.648
2017-06-28 01:02:01	F	62.831	C	17.1283						2017-06-28 01:02:01	%RH	75.755
2017-06-28 02:02:01	F	61.028	C	16.1267						2017-06-28 02:02:01	%RH	75.724
2017-06-28 03:02:01	F	61.028	C	16.1267						2017-06-28 03:02:01	%RH	76.809
2017-06-28 04:02:01	F	60.126	C	15.6256						2017-06-28 04:02:01	%RH	76.797
2017-06-28 05:02:01	F	60.126	C	15.6256						2017-06-28 05:02:01	%RH	77.338
2017-06-28 06:02:01	F	60.126	C	15.6256						2017-06-28 06:02:01	%RH	77.338
2017-06-28 07:02:01	F	60.126	C	15.6256						2017-06-28 07:02:01	%RH	77.338
2017-06-28 08:02:01	F	61.028	C	16.1267						2017-06-28 08:02:01	%RH	77.349
2017-06-28 09:02:01	F	61.929	C	16.6272						2017-06-28 09:02:01	%RH	76.823
2017-06-28 10:02:01	F	63.732	C	17.6289						2017-06-28 10:02:01	%RH	75.772
2017-06-28 11:02:01	F	64.633	C	18.1294						2017-06-28 11:02:01	%RH	74.158
2017-06-28 12:02:01	F	67.337	C	19.6317						2017-06-28 12:02:01	%RH	72.035
2017-06-28 13:02:01	F	69.138	C	20.6322						2017-06-28 13:02:01	%RH	68.759
2017-06-28 14:02:01	F	68.237	C	20.1317						2017-06-28 14:02:01	%RH	67.04
2017-06-28 15:02:01	F	70.039	C	21.1328						2017-06-28 15:02:01	%RH	66.542
2017-06-28 16:02:01	F	70.039	C	21.1328						2017-06-28 16:02:01	%RH	64.267
2017-06-28 17:02:01	F	69.138	C	20.6322						2017-06-28 17:02:01	%RH	64.232
2017-06-28 18:02:01	F	67.337	C	19.6317						2017-06-28 18:02:01	%RH	64.166
2017-06-28 19:02:01	F	65.534	C	18.63						2017-06-28 19:02:01	%RH	65.817
2017-06-28 20:02:01	F	64.633	C	18.1294						2017-06-28 20:02:01	%RH	66.358
2017-06-28 21:02:01	F	64.633	C	18.1294						2017-06-28 21:02:01	%RH	68.054
2017-06-28 22:02:01	F	64.633	C	18.1294						2017-06-28 22:02:01	%RH	69.177
2017-06-28 23:02:01	F	63.732	C	17.6289						2017-06-28 23:02:01	%RH	69.153
2017-06-29 00:02:01	F	62.831	C	17.1283						2017-06-29 00:02:01	%RH	69.131
2017-06-29 01:02:01	F	61.929	C	16.6272						2017-06-29 01:02:01	%RH	71.343
2017-06-29 02:02:01	F	61.929	C	16.6272						2017-06-29 02:02:01	%RH	73.002
2017-06-29 03:02:01	F	61.028	C	16.1267						2017-06-29 03:02:01	%RH	72.986
2017-06-29 04:02:01	F	61.028	C	16.1267						2017-06-29 04:02:01	%RH	74.633
2017-06-29 05:02:01	F	60.126	C	15.6256						2017-06-29 05:02:01	%RH	75.712
2017-06-29 06:02:01	F	60.126	C	15.6256						2017-06-29 06:02:01	%RH	77.877
2017-06-29 07:02:01	F	59.224	C	15.1244						2017-06-29 07:02:01	%RH	79.478
2017-06-29 08:02:01	F	60.126	C	15.6256						2017-06-29 08:02:01	%RH	79.486
2017-06-29 09:02:01	F	61.028	C	16.1267						2017-06-29 09:02:01	%RH	80.029
2017-06-29 10:02:01	F	63.732	C	17.6289						2017-06-29 10:02:01	%RH	79.536
2017-06-29 11:02:01	F	65.534	C	18.63						2017-06-29 11:02:01	%RH	77.97
2017-06-29 12:02:01	F	66.435	C	19.1306						2017-06-29 12:02:01	%RH	76.917
2017-06-29 13:02:01	F	67.337	C	19.6317						2017-06-29 13:02:01	%RH	75.319
2017-06-29 14:02:01	F	68.237	C	20.1317						2017-06-29 14:02:01	%RH	72.614
2017-06-29 15:02:01	F	69.138	C	20.6322						2017-06-29 15:02:01	%RH	71.541
2017-06-29 16:02:01	F	68.237	C	20.1317						2017-06-29 16:02:01	%RH	69.845
2017-06-29 17:02:01	F	69.138	C	20.6322						2017-06-29 17:02:01	%RH	70.988
2017-06-29 18:02:01	F	68.237	C	20.1317						2017-06-29 18:02:01	%RH	68.728
2017-06-29 19:02:01	F	66.435	C	19.1306						2017-06-29 19:02:01	%RH	68.669
2017-06-29 20:02:01	F	65.534	C	18.63						2017-06-29 20:02:01	%RH	70.319
2017-06-29 21:02:01	F	64.633	C	18.1294						2017-06-29 21:02:01	%RH	71.405
2017-06-29 22:02:01	F	63.732	C	17.6289						2017-06-29 22:02:01	%RH	73.04
2017-06-29 23:02:01	F	62.831	C	17.1283						2017-06-29 23:02:01	%RH	74.118
2017-06-30 00:02:01	F	62.831	C	17.1283						2017-06-30 00:02:01	%RH	74.665
2017-06-30 01:02:01	F	62.831	C	17.1283						2017-06-30 01:02:01	%RH	75.211
2017-06-30 02:02:01	F	61.929	C	16.6272						2017-06-30 02:02:01	%RH	76.281
2017-06-30 03:02:01	F	61.929	C	16.6272						2017-06-30 03:02:01	%RH	76.281
2017-06-30 04:02:01	F	61.929	C	16.6272						2017-06-30 04:02:01	%RH	76.823
2017-06-30 05:02:01	F	61.028	C	16.1267						2017-06-30 05:02:01	%RH	77.349
2017-06-30 06:02:01	F	60.126	C	15.6256						2017-06-30 06:02:01	%RH	78.415
2017-06-30 07:02:01	F	60.126	C	15.6256						2017-06-30 07:02:01	%RH	80.02
2017-06-30 08:02:01	F	60.126	C	15.6256						2017-06-30 08:02:01	%RH	80.02
2017-06-30 09:02:01	F	61.929	C	16.6272						2017-06-30 09:02:01	%RH	80.04
2017-06-30 10:02:01	F	62.831	C	17.1283						2017-06-30 10:02:01	%RH	79.521
2017-06-30 11:02:01	F	63.732	C	17.6289						2017-06-30 11:02:01	%RH	78.468
2017-06-30 12:02:01	F	65.534	C	18.63						2017-06-30 12:02:01	%RH	76.895
2017-06-30 13:02:01	F	66.435	C	19.1306						2017-06-30 13:02:01	%RH	75.837
2017-06-30 14:02:01	F	66.435	C	19.1306						2017-06-30 14:02:01	%RH	74.204
2017-06-30 15:02:01	F	68.237	C	20.1317						2017-06-30 15:02:01	%RH	74.258
2017-06-30 16:02:01	F	68.237	C	20.1317						2017-06-30 16:02:01	%RH	72.614
2017-06-30 17:02:01	F	68.237	C	20.1317						2017-06-30 17:02:01	%RH	72.063
2017-06-30 18:02:01	F	68.237	C	20.1317						2017-06-30 18:02:01	%RH	71.511
2017-06-30 19:02:01	F	66.435	C	19.1306						2017-06-30 19:02:01	%RH	72.008
2017-06-30 20:02:01	F	65.534	C	18.63						2017-06-30 20:02:01	%RH	72.534
2017-06-30 21:02:01	F	65.534	C	18.63						2017-06-30 21:02:01	%RH	73.633
2017-06-30 22:02:01	F	64.633	C	18.1294						2017-06-30 22:02:01	%RH	73.61
2017-06-30 23:02:01	F	64.633	C	18.1294						2017-06-30 23:02:01	%RH	74.158
2017-07-01 00:02:01	F	63.732	C	17.6289						2017-07-01 00:02:01	%RH	75.772
2017-07-01 01:02:01	F	62.831	C	17.1283						2017-07-01 01:02:01	%RH	76.297
2017-07-01 02:02:01	F	61.929	C	16.6272						2017-07-01 02:02:01	%RH	77.901
2017-07-01 03:02:01	F	61.929	C	16.6272						2017-07-01 03:02:01	%RH	77.901
2017-07-01 04:02:01	F	61.929	C	16.6272						2017-07-01 04:02:01	%RH	81.101
2017-07-01 05:02:01	F	61.028	C	16.1267						2017-07-01 05:02:01	%RH	80.029
2017-07-01 06:02:01	F	61.028	C	16.1267						2017-07-01 06:02:01	%RH	80.56
2017-07-01 07:02:01	F	60.126	C	15.6256						2017-07-01 07:02:01	%RH	80.551
2017-07-01 08:02:01	F	61.028	C	16.1267						2017-07-01 08:02:01	%RH	80.56
2017-07-01 09:02:01	F	61.929	C	16.6272						2017-07-01 09:02:01	%RH	80.571
2017-07-01 10:02:01	F	62.831	C	17.1283						2017-07-01 10:02:01	%RH	80.053
2017-07-01 11:02:01	F	63.732	C	17.6289						2017-07-01 11:02:01	%RH	79.536
2017-07-01 12:02:01	F	65.534	C	18.63						2017-07-01 12:02:01	%RH	77.97
2017-07-01 13:02:01	F	65.534	C	18.63						2017-07-01 13:02:01	%RH	76.355
2017-07-01 14:02:01	F	66.435	C	19.1306						2017-07-01 14:02:01	%RH	75.837
2017-07-01 15:02:01	F	68.237	C	20.1317						2017-07-01 15:02:01	%RH	74.258
2017-07-01 16:02:01	F	69.138	C	20.6322						2017-07-01 16:02:01	%RH	73.193
2017-07-01 17:02:01	F	70.039	C	21.1328						2017-07-01 17:02:01	%RH	72.125
2017-07-01 18:02:01	F	69.138	C	20.6322						2017-07-01 18:02:01	%RH	72.093
2017-07-01 19:02:01	F	67.337	C	19.6317						2017-07-01 19:02:01	%RH	72.035
2017-07-01 20:02:01	F	65.534	C	18.63						2017-07-01 20:02:01	%RH	73.084
2017-07-01 21:02:01	F	64.633	C	18.1294						2017-07-01 21:02:01	%RH	74.704
2017-07-01 22:02:01	F	64.633	C	18.1294						2017-07-01 22:02:01	%RH	74.158
2017-07-01 23:02:01	F	63.732	C	17.6289						2017-07-01 23:02:01	%RH	74.684
2017-07-02 00:02:01	F	63.732	C	17.6289						2017-07-02 00:02:01	%RH	76.315
2017-07-02 01:02:01	F	62.831	C	17.1283						2017-07-02 01:02:01	%RH	76.297
2017-07-02 02:02:01	F	62.831	C	17.1283						2017-07-02 02:02:01	%RH	76.838
2017-07-02 03:02:01	F	61.028	C	16.1267						2017-07-02 03:02:01	%RH	77.349
2017-07-02 04:02:01	F	61.028	C	16.1267						2017-07-02 04:02:01	%RH	76.809
2017-07-02 05:02:01	F	61.028	C	16.1267						2017-07-02 05:02:01	%RH	77.888
2017-07-02 06:02:01	F	61.028	C	16.1267						2017-07-02 06:02:01	%RH	77.888
2017-07-02 07:02:01	F	60.126	C	15.6256						2017-07-02 07:02:01	%RH	78.415
2017-07-02 08:02:01	F	61.028	C	16.1267						2017-07-02 08:02:01	%RH	78.426
2017-07-02 09:02:01	F	62.831	C	17.1283						2017-07-02 09:02:01	%RH	77.916
2017-07-02 10:02:01	F	65.534	C	18.63						2017-07-02 10:02:01	%RH	77.433
2017-07-02 11:02:01	F	66.435	C	19.1306						2017-07-02 11:02:01	%RH	76.917
2017-07-02 12:02:01	F	66.435	C	19.1306						2017-07-02 12:02:01	%RH	74.75
2017-07-02 13:02:01	F	67.337	C	19.6317						2017-07-02 13:02:01	%RH	74.23
2017-07-02 14:02:01	F	68.237	C	20.1317						2017-07-02 14:02:01	%RH	73.711
2017-07-02 15:02:01	F	69.138	C	20.6322						2017-07-02 15:02:01	%RH	72.644
2017-07-02 16:02:01	F	70.039	C	21.1328						2017-07-02 16:02:01	%RH	71.02
2017-07-02 17:02:01	F	70.039	C	21.1328						2017-07-02 17:02:01	%RH	70.465
2017-07-02 18:02:01	F	70.039	C	21.1328						2017-07-02 18:02:01	%RH	69.352
2017-07-02 19:02:01	F	67.337	C	19.6317						2017-07-02 19:02:01	%RH	70.928
2017-07-02 20:02:01	F	66.435	C	19.1306						2017-07-02 20:02:01	%RH	72.008
2017-07-02 21:02:01	F	66.435	C	19.1306						2017-07-02 21:02:01	%RH	73.109
2017-07-02 22:02:01	F	65.534	C	18.63						2017-07-02 22:02:01	%RH	74.18
2017-07-02 23:02:01	F	64.633	C	18.1294						2017-07-02 23:02:01	%RH	74.704
2017-07-03 00:02:01	F	64.633	C	18.1294						2017-07-03 00:02:01	%RH	75.792
2017-07-03 01:02:01	F	63.732	C	17.6289						2017-07-03 01:02:01	%RH	75.229
2017-07-03 02:02:01	F	63.732	C	17.6289						2017-07-03 02:02:01	%RH	75.772
2017-07-03 03:02:01	F	62.831	C	17.1283						2017-07-03 03:02:01	%RH	76.297
2017-07-03 04:02:01	F	62.831	C	17.1283						2017-07-03 04:02:01	%RH	76.838
2017-07-03 05:02:01	F	61.929	C	16.6272						2017-07-03 05:02:01	%RH	78.438
2017-07-03 06:02:01	F	61.028	C	16.1267						2017-07-03 06:02:01	%RH	78.961
2017-07-03 07:02:01	F	61.028	C	16.1267						2017-07-03 07:02:01	%RH	80.029
2017-07-03 08:02:01	F	61.929	C	16.6272						2017-07-03 08:02:01	%RH	80.04
2017-07-03 09:02:01	F	62.831	C	17.1283						2017-07-03 09:02:01	%RH	81.113
2017-07-03 10:02:01	F	64.633	C	18.1294						2017-07-03 10:02:01	%RH	80.085
2017-07-03 11:02:01	F	66.435	C	19.1306						2017-07-03 11:02:01	%RH	78.528
2017-07-03 12:02:01	F	67.337	C	19.6317						2017-07-03 12:02:01	%RH	78.016
2017-07-03 13:02:01	F	67.337	C	19.6317						2017-07-03 13:02:01	%RH	76.942
2017-07-03 14:02:01	F	68.237	C	20.1317						2017-07-03 14:02:01	%RH	75.888
2017-07-03 15:02:01	F	69.138	C	20.6322						2017-07-03 15:02:01	%RH	75.916
2017-07-03 16:02:01	F	69.138	C	20.6322						2017-07-03 16:02:01	%RH	73.741
2017-07-03 17:02:01	F	69.138	C	20.6322						2017-07-03 17:02:01	%RH	73.741
2017-07-03 18:02:01	F	69.138	C	20.6322						2017-07-03 18:02:01	%RH	73.741
2017-07-03 19:02:01	F	67.337	C	19.6317						2017-07-03 19:02:01	%RH	73.683
2017-07-03 20:02:01	F	66.435	C	19.1306						2017-07-03 20:02:01	%RH	74.204
2017-07-03 21:02:01	F	66.435	C	19.1306						2017-07-03 21:02:01	%RH	75.294
2017-07-03 22:02:01	F	65.534	C	18.63						2017-07-03 22:02:01	%RH	76.355
2017-07-03 23:02:01	F	63.732	C	17.6289						2017-07-03 23:02:01	%RH	77.932
2017-07-04 00:02:01	F	63.732	C	17.6289						2017-07-04 00:02:01	%RH	80.068
2017-07-04 01:02:01	F	62.831	C	17.1283						2017-07-04 01:02:01	%RH	82.692
2017-07-04 02:02:01	F	62.831	C	17.1283						2017-07-04 02:02:01	%RH	83.215
2017-07-04 03:02:01	F	61.929	C	16.6272						2017-07-04 03:02:01	%RH	84.767
2017-07-04 04:02:01	F	60.126	C	15.6256						2017-07-04 04:02:01	%RH	84.754
2017-07-04 05:02:01	F	60.126	C	15.6256						2017-07-04 05:02:01	%RH	85.789
2017-07-04 06:02:01	F	60.126	C	15.6256						2017-07-04 06:02:01	%RH	86.305
2017-07-04 07:02:01	F	60.126	C	15.6256						2017-07-04 07:02:01	%RH	87.332
2017-07-04 08:02:01	F	60.126	C	15.6256						2017-07-04 08:02:01	%RH	87.332
2017-07-04 09:02:01	F	60.126	C	15.6256						2017-07-04 09:02:01	%RH	87.843
2017-07-04 10:02:01	F	61.929	C	16.6272						2017-07-04 10:02:01	%RH	87.852
2017-07-04 11:02:01	F	61.929	C	16.6272						2017-07-04 11:02:01	%RH	86.316
2017-07-04 12:02:01	F	61.929	C	16.6272						2017-07-04 12:02:01	%RH	86.83
2017-07-04 13:02:01	F	61.929	C	16.6272						2017-07-04 13:02:01	%RH	87.342
2017-07-04 14:02:01	F	63.732	C	17.6289						2017-07-04 14:02:01	%RH	87.36
2017-07-04 15:02:01	F	68.237	C	20.1317						2017-07-04 15:02:01	%RH	85.909
2017-07-04 16:02:01	F	66.435	C	19.1306						2017-07-04 16:02:01	%RH	83.279
2017-07-04 17:02:01	F	65.534	C	18.63						2017-07-04 17:02:01	%RH	82.738
2017-07-04 18:02:01	F	65.534	C	18.63						2017-07-04 18:02:01	%RH	82.738
2017-07-04 19:02:01	F	64.633	C	18.1294						2017-07-04 19:02:01	%RH	81.144
2017-07-04 20:02:01	F	62.831	C	17.1283						2017-07-04 20:02:01	%RH	83.215
2017-07-04 21:02:01	F	62.831	C	17.1283						2017-07-04 21:02:01	%RH	82.692
2017-07-04 22:02:01	F	62.831	C	17.1283						2017-07-04 22:02:01	%RH	83.215
2017-07-04 23:02:01	F	61.929	C	16.6272						2017-07-04 23:02:01	%RH	82.681
2017-07-05 00:02:01	F	61.929	C	16.6272						2017-07-05 00:02:01	%RH	83.205
2017-07-05 01:02:01	F	61.929	C	16.6272						2017-07-05 01:02:01	%RH	83.727
2017-07-05 02:02:01	F	61.028	C	16.1267						2017-07-05 02:02:01	%RH	83.718
2017-07-05 03:02:01	F	61.028	C	16.1267						2017-07-05 03:02:01	%RH	84.24
2017-07-05 04:02:01	F	60.126	C	15.6256						2017-07-05 04:02:01	%RH	85.272
2017-07-05 05:02:01	F	60.126	C	15.6256						2017-07-05 05:02:01	%RH	85.789
2017-07-05 06:02:01	F	60.126	C	15.6256						2017-07-05 06:02:01	%RH	85.789
2017-07-05 07:02:01	F	59.224	C	15.1244						2017-07-05 07:02:01	%RH	85.787
2017-07-05 08:02:01	F	60.126	C	15.6256						2017-07-05 08:02:01	%RH	86.305
2017-07-05 09:02:01	F	61.028	C	16.1267						2017-07-05 09:02:01	%RH	86.823
2017-07-05 10:02:01	F	62.831	C	17.1283						2017-07-05 10:02:01	%RH	86.838
2017-07-05 11:02:01	F	64.633	C	18.1294						2017-07-05 11:02:01	%RH	85.319
2017-07-05 12:02:01	F	66.435	C	19.1306						2017-07-05 12:02:01	%RH	84.837
2017-07-05 13:02:01	F	66.435	C	19.1306						2017-07-05 13:02:01	%RH	83.279
2017-07-05 14:02:01	F	68.237	C	20.1317						2017-07-05 14:02:01	%RH	81.754
2017-07-05 15:02:01	F	69.138	C	20.6322						2017-07-05 15:02:01	%RH	79.136
2017-07-05 16:02:01	F	70.039	C	21.1328						2017-07-05 16:02:01	%RH	78.632
2017-07-05 17:02:01	F	69.138	C	20.6322						2017-07-05 17:02:01	%RH	77.533
2017-07-05 18:02:01	F	68.237	C	20.1317						2017-07-05 18:02:01	%RH	75.346
2017-07-05 19:02:01	F	66.435	C	19.1306						2017-07-05 19:02:01	%RH	74.75
2017-07-05 20:02:01	F	65.534	C	18.63						2017-07-05 20:02:01	%RH	75.271
2017-07-05 21:02:01	F	65.534	C	18.63						2017-07-05 21:02:01	%RH	75.271
2017-07-05 22:02:01	F	65.534	C	18.63						2017-07-05 22:02:01	%RH	76.355
2017-07-05 23:02:01	F	64.633	C	18.1294						2017-07-05 23:02:01	%RH	75.792
2017-07-06 00:02:01	F	62.831	C	17.1283						2017-07-06 00:02:01	%RH	77.378
2017-07-06 01:02:01	F	61.929	C	16.6272						2017-07-06 01:02:01	%RH	78.438
2017-07-06 02:02:01	F	61.028	C	16.1267						2017-07-06 02:02:01	%RH	78.961
2017-07-06 03:02:01	F	61.028	C	16.1267						2017-07-06 03:02:01	%RH	80.029
2017-07-06 04:02:01	F	60.126	C	15.6256						2017-07-06 04:02:01	%RH	80.551
2017-07-06 05:02:01	F	60.126	C	15.6256						2017-07-06 05:02:01	%RH	81.082
2017-07-06 06:02:01	F	60.126	C	15.6256						2017-07-06 06:02:01	%RH	81.082
2017-07-06 07:02:01	F	60.126	C	15.6256						2017-07-06 07:02:01	%RH	81.611
2017-07-06 08:02:01	F	60.126	C	15.6256						2017-07-06 08:02:01	%RH	81.611
2017-07-06 09:02:01	F	61.028	C	16.1267						2017-07-06 09:02:01	%RH	82.146
2017-07-06 10:02:01	F	61.929	C	16.6272						2017-07-06 10:02:01	%RH	81.101
2017-07-06 11:02:01	F	63.732	C	17.6289						2017-07-06 11:02:01	%RH	81.655
2017-07-06 12:02:01	F	63.732	C	17.6289						2017-07-06 12:02:01	%RH	80.068
2017-07-06 13:02:01	F	66.435	C	19.1306						2017-07-06 13:02:01	%RH	79.061
2017-07-06 14:02:01	F	65.534	C	18.63						2017-07-06 14:02:01	%RH	78.506
2017-07-06 15:02:01	F	66.435	C	19.1306						2017-07-06 15:02:01	%RH	77.456
2017-07-06 16:02:01	F	68.237	C	20.1317						2017-07-06 16:02:01	%RH	77.505
2017-07-06 17:02:01	F	68.237	C	20.1317						2017-07-06 17:02:01	%RH	75.346
2017-07-06 18:02:01	F	66.435	C	19.1306						2017-07-06 18:02:01	%RH	74.204
2017-07-06 19:02:01	F	65.534	C	18.63						2017-07-06 19:02:01	%RH	74.726
2017-07-06 20:02:01	F	64.633	C	18.1294						2017-07-06 20:02:01	%RH	75.792
2017-07-06 21:02:01	F	63.732	C	17.6289						2017-07-06 21:02:01	%RH	75.229
2017-07-06 22:02:01	F	63.732	C	17.6289						2017-07-06 22:02:01	%RH	75.772
2017-07-06 23:02:01	F	63.732	C	17.6289						2017-07-06 23:02:01	%RH	75.772
2017-07-07 00:02:01	F	63.732	C	17.6289						2017-07-07 00:02:01	%RH	75.229
2017-07-07 01:02:01	F	62.831	C	17.1283						2017-07-07 01:02:01	%RH	75.211
2017-07-07 02:02:01	F	61.929	C	16.6272						2017-07-07 02:02:01	%RH	76.823
2017-07-07 03:02:01	F	61.028	C	16.1267						2017-07-07 03:02:01	%RH	77.349
2017-07-07 04:02:01	F	61.028	C	16.1267						2017-07-07 04:02:01	%RH	77.349
2017-07-07 05:02:01	F	60.126	C	15.6256						2017-07-07 05:02:01	%RH	77.338
2017-07-07 06:02:01	F	60.126	C	15.6256						2017-07-07 06:02:01	%RH	77.338
2017-07-07 07:02:01	F	59.224	C	15.1244						2017-07-07 07:02:01	%RH	77.329
2017-07-07 08:02:01	F	60.126	C	15.6256						2017-07-07 08:02:01	%RH	78.415
2017-07-07 09:02:01	F	60.126	C	15.6256						2017-07-07 09:02:01	%RH	78.951
2017-07-07 10:02:01	F	61.028	C	16.1267						2017-07-07 10:02:01	%RH	78.426
2017-07-07 11:02:01	F	62.831	C	17.1283						2017-07-07 11:02:01	%RH	78.987
2017-07-07 12:02:01	F	64.633	C	18.1294						2017-07-07 12:02:01	%RH	77.95
2017-07-07 13:02:01	F	64.633	C	18.1294						2017-07-07 13:02:01	%RH	76.874
2017-07-07 14:02:01	F	63.732	C	17.6289						2017-07-07 14:02:01	%RH	76.315
2017-07-07 15:02:01	F	63.732	C	17.6289						2017-07-07 15:02:01	%RH	76.855
2017-07-07 16:02:01	F	63.732	C	17.6289						2017-07-07 16:02:01	%RH	76.855
2017-07-07 17:02:01	F	64.633	C	18.1294						2017-07-07 17:02:01	%RH	76.874
2017-07-07 18:02:01	F	63.732	C	17.6289						2017-07-07 18:02:01	%RH	76.315
2017-07-07 19:02:01	F	62.831	C	17.1283						2017-07-07 19:02:01	%RH	76.297
2017-07-07 20:02:01	F	62.831	C	17.1283						2017-07-07 20:02:01	%RH	76.838
2017-07-07 21:02:01	F	61.929	C	16.6272						2017-07-07 21:02:01	%RH	77.901
2017-07-07 22:02:01	F	61.929	C	16.6272						2017-07-07 22:02:01	%RH	76.823
2017-07-07 23:02:01	F	61.929	C	16.6272						2017-07-07 23:02:01	%RH	77.363
2017-07-08 00:02:01	F	61.929	C	16.6272						2017-07-08 00:02:01	%RH	76.281
2017-07-08 01:02:01	F	61.929	C	16.6272						2017-07-08 01:02:01	%RH	77.363
2017-07-08 02:02:01	F	61.028	C	16.1267						2017-07-08 02:02:01	%RH	76.267
2017-07-08 03:02:01	F	60.126	C	15.6256						2017-07-08 03:02:01	%RH	77.338
2017-07-08 04:02:01	F	60.126	C	15.6256						2017-07-08 04:02:01	%RH	78.415
2017-07-08 05:02:01	F	60.126	C	15.6256						2017-07-08 05:02:01	%RH	79.486
2017-07-08 06:02:01	F	60.126	C	15.6256						2017-07-08 06:02:01	%RH	78.415
2017-07-08 07:02:01	F	60.126	C	15.6256						2017-07-08 07:02:01	%RH	78.951
2017-07-08 08:02:01	F	60.126	C	15.6256						2017-07-08 08:02:01	%RH	78.415
2017-07-08 09:02:01	F	61.929	C	16.6272						2017-07-08 09:02:01	%RH	78.973
2017-07-08 10:02:01	F	62.831	C	17.1283						2017-07-08 10:02:01	%RH	78.452
2017-07-08 11:02:01	F	64.633	C	18.1294						2017-07-08 11:02:01	%RH	78.486
2017-07-08 12:02:01	F	66.435	C	19.1306						2017-07-08 12:02:01	%RH	76.378
2017-07-08 13:02:01	F	67.337	C	19.6317						2017-07-08 13:02:01	%RH	75.319
2017-07-08 14:02:01	F	68.237	C	20.1317						2017-07-08 14:02:01	%RH	73.711
2017-07-08 15:02:01	F	69.138	C	20.6322						2017-07-08 15:02:01	%RH	72.093
2017-07-08 16:02:01	F	69.138	C	20.6322						2017-07-08 16:02:01	%RH	70.988
2017-07-08 17:02:01	F	68.237	C	20.1317						2017-07-08 17:02:01	%RH	69.845
2017-07-08 18:02:01	F	67.337	C	19.6317						2017-07-08 18:02:01	%RH	69.257
2017-07-08 19:02:01	F	65.534	C	18.63						2017-07-08 19:02:01	%RH	69.761
2017-07-08 20:02:01	F	65.534	C	18.63						2017-07-08 20:02:01	%RH	69.761
2017-07-08 21:02:01	F	64.633	C	18.1294						2017-07-08 21:02:01	%RH	69.736
2017-07-08 22:02:01	F	64.633	C	18.1294						2017-07-08 22:02:01	%RH	70.294
2017-07-08 23:02:01	F	63.732	C	17.6289						2017-07-08 23:02:01	%RH	70.828
2017-07-09 00:02:01	F	63.732	C	17.6289						2017-07-09 00:02:01	%RH	70.828
2017-07-09 01:02:01	F	62.831	C	17.1283						2017-07-09 01:02:01	%RH	71.362
2017-07-09 02:02:01	F	61.929	C	16.6272						2017-07-09 02:02:01	%RH	71.343
2017-07-09 03:02:01	F	61.929	C	16.6272						2017-07-09 03:02:01	%RH	72.451
2017-07-09 04:02:01	F	61.028	C	16.1267						2017-07-09 04:02:01	%RH	72.434
2017-07-09 05:02:01	F	61.028	C	16.1267						2017-07-09 05:02:01	%RH	72.986
2017-07-09 06:02:01	F	61.028	C	16.1267						2017-07-09 06:02:01	%RH	72.986
2017-07-09 07:02:01	F	61.028	C	16.1267						2017-07-09 07:02:01	%RH	74.086
2017-07-09 08:02:01	F	61.028	C	16.1267						2017-07-09 08:02:01	%RH	74.633
2017-07-09 09:02:01	F	61.929	C	16.6272						2017-07-09 09:02:01	%RH	74.648
2017-07-09 10:02:01	F	63.732	C	17.6289						2017-07-09 10:02:01	%RH	74.684
2017-07-09 11:02:01	F	64.633	C	18.1294						2017-07-09 11:02:01	%RH	74.704
2017-07-09 12:02:01	F	65.534	C	18.63						2017-07-09 12:02:01	%RH	73.633
2017-07-09 13:02:01	F	66.435	C	19.1306						2017-07-09 13:02:01	%RH	73.109
2017-07-09 14:02:01	F	67.337	C	19.6317						2017-07-09 14:02:01	%RH	73.135
2017-07-09 15:02:01	F	68.237	C	20.1317						2017-07-09 15:02:01	%RH	71.511
2017-07-09 16:02:01	F	69.138	C	20.6322						2017-07-09 16:02:01	%RH	70.988
2017-07-09 17:02:01	F	68.237	C	20.1317						2017-07-09 17:02:01	%RH	69.845
2017-07-09 18:02:01	F	66.435	C	19.1306						2017-07-09 18:02:01	%RH	70.901
2017-07-09 19:02:01	F	65.534	C	18.63						2017-07-09 19:02:01	%RH	71.982
2017-07-09 20:02:01	F	64.633	C	18.1294						2017-07-09 20:02:01	%RH	73.061
2017-07-09 21:02:01	F	63.732	C	17.6289						2017-07-09 21:02:01	%RH	73.589
2017-07-09 22:02:01	F	62.831	C	17.1283						2017-07-09 22:02:01	%RH	74.665
2017-07-09 23:02:01	F	62.831	C	17.1283						2017-07-09 23:02:01	%RH	75.211
2017-07-10 00:02:01	F	62.831	C	17.1283						2017-07-10 00:02:01	%RH	76.297
2017-07-10 01:02:01	F	62.831	C	17.1283						2017-07-10 01:02:01	%RH	76.838
2017-07-10 02:02:01	F	62.831	C	17.1283						2017-07-10 02:02:01	%RH	76.838
2017-07-10 03:02:01	F	62.831	C	17.1283						2017-07-10 03:02:01	%RH	76.838
2017-07-10 04:02:01	F	61.929	C	16.6272						2017-07-10 04:02:01	%RH	76.823
2017-07-10 05:02:01	F	61.929	C	16.6272						2017-07-10 05:02:01	%RH	78.438
2017-07-10 06:02:01	F	61.929	C	16.6272						2017-07-10 06:02:01	%RH	78.438
2017-07-10 07:02:01	F	61.929	C	16.6272						2017-07-10 07:02:01	%RH	78.438
2017-07-10 08:02:01	F	61.929	C	16.6272						2017-07-10 08:02:01	%RH	78.973
2017-07-10 09:02:01	F	62.831	C	17.1283						2017-07-10 09:02:01	%RH	78.987
2017-07-10 10:02:01	F	63.732	C	17.6289						2017-07-10 10:02:01	%RH	80.068
2017-07-10 11:02:01	F	64.633	C	18.1294						2017-07-10 11:02:01	%RH	80.085
2017-07-10 12:02:01	F	65.534	C	18.63						2017-07-10 12:02:01	%RH	79.573
2017-07-10 13:02:01	F	66.435	C	19.1306						2017-07-10 13:02:01	%RH	78.528
2017-07-10 14:02:01	F	67.337	C	19.6317						2017-07-10 14:02:01	%RH	78.551
2017-07-10 15:02:01	F	68.237	C	20.1317						2017-07-10 15:02:01	%RH	78.576
2017-07-10 16:02:01	F	69.138	C	20.6322						2017-07-10 16:02:01	%RH	76.996
2017-07-10 17:02:01	F	68.237	C	20.1317						2017-07-10 17:02:01	%RH	75.888
2017-07-10 18:02:01	F	68.237	C	20.1317						2017-07-10 18:02:01	%RH	75.888
2017-07-10 19:02:01	F	67.337	C	19.6317						2017-07-10 19:02:01	%RH	75.861
2017-07-10 20:02:01	F	67.337	C	19.6317						2017-07-10 20:02:01	%RH	75.861
2017-07-10 21:02:01	F	66.435	C	19.1306						2017-07-10 21:02:01	%RH	77.456
2017-07-10 22:02:01	F	66.435	C	19.1306						2017-07-10 22:02:01	%RH	76.378
2017-07-10 23:02:01	F	66.435	C	19.1306						2017-07-10 23:02:01	%RH	76.917
2017-07-11 00:02:01	F	64.633	C	18.1294						2017-07-11 00:02:01	%RH	77.95
2017-07-11 01:02:01	F	63.732	C	17.6289						2017-07-11 01:02:01	%RH	79.003
2017-07-11 02:02:01	F	62.831	C	17.1283						2017-07-11 02:02:01	%RH	78.987
2017-07-11 03:02:01	F	61.929	C	16.6272						2017-07-11 03:02:01	%RH	79.507
2017-07-11 04:02:01	F	61.929	C	16.6272						2017-07-11 04:02:01	%RH	81.101
2017-07-11 05:02:01	F	61.929	C	16.6272						2017-07-11 05:02:01	%RH	81.101
2017-07-11 06:02:01	F	61.028	C	16.1267						2017-07-11 06:02:01	%RH	81.09
2017-07-11 07:02:01	F	61.028	C	16.1267						2017-07-11 07:02:01	%RH	82.146
2017-07-11 08:02:01	F	61.929	C	16.6272						2017-07-11 08:02:01	%RH	82.156
2017-07-11 09:02:01	F	61.929	C	16.6272						2017-07-11 09:02:01	%RH	81.629
2017-07-11 10:02:01	F	62.831	C	17.1283						2017-07-11 10:02:01	%RH	82.167
2017-07-11 11:02:01	F	63.732	C	17.6289						2017-07-11 11:02:01	%RH	80.599
2017-07-11 12:02:01	F	64.633	C	18.1294						2017-07-11 12:02:01	%RH	80.085
2017-07-11 13:02:01	F	66.435	C	19.1306						2017-07-11 13:02:01	%RH	80.125
2017-07-11 14:02:01	F	67.337	C	19.6317						2017-07-11 14:02:01	%RH	79.085
2017-07-11 15:02:01	F	67.337	C	19.6317						2017-07-11 15:02:01	%RH	78.551
2017-07-11 16:02:01	F	68.237	C	20.1317						2017-07-11 16:02:01	%RH	77.505
2017-07-11 17:02:01	F	68.237	C	20.1317						2017-07-11 17:02:01	%RH	76.968
2017-07-11 18:02:01	F	67.337	C	19.6317						2017-07-11 18:02:01	%RH	76.942
2017-07-11 19:02:01	F	66.435	C	19.1306						2017-07-11 19:02:01	%RH	76.378
2017-07-11 20:02:01	F	64.633	C	18.1294						2017-07-11 20:02:01	%RH	76.874
2017-07-11 21:02:01	F	64.633	C	18.1294						2017-07-11 21:02:01	%RH	77.95
2017-07-11 22:02:01	F	63.732	C	17.6289						2017-07-11 22:02:01	%RH	78.468
2017-07-11 23:02:01	F	63.732	C	17.6289						2017-07-11 23:02:01	%RH	79.003
2017-07-12 00:02:01	F	63.732	C	17.6289						2017-07-12 00:02:01	%RH	79.003
2017-07-12 01:02:01	F	62.831	C	17.1283						2017-07-12 01:02:01	%RH	80.053
2017-07-12 02:02:01	F	62.831	C	17.1283						2017-07-12 02:02:01	%RH	80.584
2017-07-12 03:02:01	F	62.831	C	17.1283						2017-07-12 03:02:01	%RH	80.053
2017-07-12 04:02:01	F	61.929	C	16.6272						2017-07-12 04:02:01	%RH	81.629
2017-07-12 05:02:01	F	61.028	C	16.1267						2017-07-12 05:02:01	%RH	81.619
2017-07-12 06:02:01	F	61.028	C	16.1267						2017-07-12 06:02:01	%RH	82.146
2017-07-12 07:02:01	F	61.028	C	16.1267						2017-07-12 07:02:01	%RH	81.619
2017-07-12 08:02:01	F	61.028	C	16.1267						2017-07-12 08:02:01	%RH	82.146
2017-07-12 09:02:01	F	61.929	C	16.6272						2017-07-12 09:02:01	%RH	83.205
2017-07-12 10:02:01	F	63.732	C	17.6289						2017-07-12 10:02:01	%RH	82.181
2017-07-12 11:02:01	F	64.633	C	18.1294						2017-07-12 11:02:01	%RH	82.196
2017-07-12 12:02:01	F	65.534	C	18.63						2017-07-12 12:02:01	%RH	82.214
2017-07-12 13:02:01	F	65.534	C	18.63						2017-07-12 13:02:01	%RH	81.162
2017-07-12 14:02:01	F	67.337	C	19.6317						2017-07-12 14:02:01	%RH	79.085
2017-07-12 15:02:01	F	68.237	C	20.1317						2017-07-12 15:02:01	%RH	79.11
2017-07-12 16:02:01	F	67.337	C	19.6317						2017-07-12 16:02:01	%RH	78.551
2017-07-12 17:02:01	F	66.435	C	19.1306						2017-07-12 17:02:01	%RH	76.917
2017-07-12 18:02:01	F	65.534	C	18.63						2017-07-12 18:02:01	%RH	76.355
2017-07-12 19:02:01	F	65.534	C	18.63						2017-07-12 19:02:01	%RH	78.506
2017-07-12 20:02:01	F	64.633	C	18.1294						2017-07-12 20:02:01	%RH	80.085
2017-07-12 21:02:01	F	63.732	C	17.6289						2017-07-12 21:02:01	%RH	80.599
2017-07-12 22:02:01	F	63.732	C	17.6289						2017-07-12 22:02:01	%RH	81.655
2017-07-12 23:02:01	F	63.732	C	17.6289						2017-07-12 23:02:01	%RH	82.181
2017-07-13 00:02:01	F	62.831	C	17.1283						2017-07-13 00:02:01	%RH	82.692
2017-07-13 01:02:01	F	61.929	C	16.6272						2017-07-13 01:02:01	%RH	83.205
2017-07-13 02:02:01	F	61.929	C	16.6272						2017-07-13 02:02:01	%RH	82.681
2017-07-13 03:02:01	F	61.929	C	16.6272						2017-07-13 03:02:01	%RH	82.681
2017-07-13 04:02:01	F	61.929	C	16.6272						2017-07-13 04:02:01	%RH	83.205
2017-07-13 05:02:01	F	61.929	C	16.6272						2017-07-13 05:02:01	%RH	83.205
2017-07-13 06:02:01	F	61.929	C	16.6272						2017-07-13 06:02:01	%RH	83.727
2017-07-13 07:02:01	F	61.929	C	16.6272						2017-07-13 07:02:01	%RH	83.727
2017-07-13 08:02:01	F	61.929	C	16.6272						2017-07-13 08:02:01	%RH	84.767
2017-07-13 09:02:01	F	61.929	C	16.6272						2017-07-13 09:02:01	%RH	85.285
2017-07-13 10:02:01	F	61.028	C	16.1267						2017-07-13 10:02:01	%RH	86.823
2017-07-13 11:02:01	F	61.028	C	16.1267						2017-07-13 11:02:01	%RH	86.823
2017-07-13 12:02:01	F	60.126	C	15.6256						2017-07-13 12:02:01	%RH	87.332
2017-07-13 13:02:01	F	61.028	C	16.1267						2017-07-13 13:02:01	%RH	86.823
2017-07-13 14:02:01	F	61.028	C	16.1267						2017-07-13 14:02:01	%RH	86.823
2017-07-13 15:02:01	F	61.929	C	16.6272						2017-07-13 15:02:01	%RH	87.342
2017-07-13 16:02:01	F	61.929	C	16.6272						2017-07-13 16:02:01	%RH	87.852
2017-07-13 17:02:01	F	62.831	C	17.1283						2017-07-13 17:02:01	%RH	87.86
2017-07-13 18:02:01	F	62.831	C	17.1283						2017-07-13 18:02:01	%RH	86.838
2017-07-13 19:02:01	F	62.831	C	17.1283						2017-07-13 19:02:01	%RH	86.838
2017-07-13 20:02:01	F	61.929	C	16.6272						2017-07-13 20:02:01	%RH	86.83
2017-07-13 21:02:01	F	61.929	C	16.6272						2017-07-13 21:02:01	%RH	87.342
2017-07-13 22:02:01	F	61.028	C	16.1267						2017-07-13 22:02:01	%RH	86.823
2017-07-13 23:02:01	F	61.028	C	16.1267						2017-07-13 23:02:01	%RH	86.31
2017-07-14 00:02:01	F	61.028	C	16.1267						2017-07-14 00:02:01	%RH	86.31
2017-07-14 01:02:01	F	60.126	C	15.6256						2017-07-14 01:02:01	%RH	86.305
2017-07-14 02:02:01	F	60.126	C	15.6256						2017-07-14 02:02:01	%RH	86.305
2017-07-14 03:02:01	F	60.126	C	15.6256						2017-07-14 03:02:01	%RH	86.305
2017-07-14 04:02:01	F	60.126	C	15.6256						2017-07-14 04:02:01	%RH	86.305
2017-07-14 05:02:01	F	60.126	C	15.6256						2017-07-14 05:02:01	%RH	85.789
2017-07-14 06:02:01	F	60.126	C	15.6256						2017-07-14 06:02:01	%RH	86.305
2017-07-14 07:02:01	F	60.126	C	15.6256						2017-07-14 07:02:01	%RH	86.305
2017-07-14 08:02:01	F	60.126	C	15.6256						2017-07-14 08:02:01	%RH	86.819
2017-07-14 09:02:01	F	61.028	C	16.1267						2017-07-14 09:02:01	%RH	86.823
2017-07-14 10:02:01	F	61.929	C	16.6272						2017-07-14 10:02:01	%RH	86.316
2017-07-14 11:02:01	F	62.831	C	17.1283						2017-07-14 11:02:01	%RH	86.838
2017-07-14 12:02:01	F	63.732	C	17.6289						2017-07-14 12:02:01	%RH	86.848
2017-07-14 13:02:01	F	63.732	C	17.6289						2017-07-14 13:02:01	%RH	86.848
2017-07-14 14:02:01	F	64.633	C	18.1294						2017-07-14 14:02:01	%RH	85.319
2017-07-14 15:02:01	F	65.534	C	18.63						2017-07-14 15:02:01	%RH	86.876
2017-07-14 16:02:01	F	67.337	C	19.6317						2017-07-14 16:02:01	%RH	84.857
2017-07-14 17:02:01	F	66.435	C	19.1306						2017-07-14 17:02:01	%RH	84.837
2017-07-14 18:02:01	F	66.435	C	19.1306						2017-07-14 18:02:01	%RH	83.8
2017-07-14 19:02:01	F	66.435	C	19.1306						2017-07-14 19:02:01	%RH	83.8
2017-07-14 20:02:01	F	65.534	C	18.63						2017-07-14 20:02:01	%RH	82.738
2017-07-14 21:02:01	F	64.633	C	18.1294						2017-07-14 21:02:01	%RH	82.721
2017-07-14 22:02:01	F	63.732	C	17.6289						2017-07-14 22:02:01	%RH	82.705
2017-07-14 23:02:01	F	63.732	C	17.6289						2017-07-14 23:02:01	%RH	82.705
2017-07-15 00:02:01	F	63.732	C	17.6289						2017-07-15 00:02:01	%RH	83.228
2017-07-15 01:02:01	F	63.732	C	17.6289						2017-07-15 01:02:01	%RH	82.705
2017-07-15 02:02:01	F	63.732	C	17.6289						2017-07-15 02:02:01	%RH	83.228
2017-07-15 03:02:01	F	63.732	C	17.6289						2017-07-15 03:02:01	%RH	83.75
2017-07-15 04:02:01	F	62.831	C	17.1283						2017-07-15 04:02:01	%RH	83.737
2017-07-15 05:02:01	F	62.831	C	17.1283						2017-07-15 05:02:01	%RH	84.258
2017-07-15 06:02:01	F	61.929	C	16.6272						2017-07-15 06:02:01	%RH	84.248
2017-07-15 07:02:01	F	61.929	C	16.6272						2017-07-15 07:02:01	%RH	85.801
2017-07-15 08:02:01	F	61.929	C	16.6272						2017-07-15 08:02:01	%RH	85.285
2017-07-15 09:02:01	F	61.929	C	16.6272						2017-07-15 09:02:01	%RH	84.767
2017-07-15 10:02:01	F	62.831	C	17.1283						2017-07-15 10:02:01	%RH	85.294
2017-07-15 11:02:01	F	62.831	C	17.1283						2017-07-15 11:02:01	%RH	84.777
2017-07-15 12:02:01	F	63.732	C	17.6289						2017-07-15 12:02:01	%RH	85.306
2017-07-15 13:02:01	F	65.534	C	18.63						2017-07-15 13:02:01	%RH	84.819
2017-07-15 14:02:01	F	67.337	C	19.6317						2017-07-15 14:02:01	%RH	83.3
2017-07-15 15:02:01	F	67.337	C	19.6317						2017-07-15 15:02:01	%RH	83.3
2017-07-15 16:02:01	F	67.337	C	19.6317						2017-07-15 16:02:01	%RH	82.778
2017-07-15 17:02:01	F	67.337	C	19.6317						2017-07-15 17:02:01	%RH	81.73
2017-07-15 18:02:01	F	67.337	C	19.6317						2017-07-15 18:02:01	%RH	81.73
2017-07-15 19:02:01	F	66.435	C	19.1306						2017-07-15 19:02:01	%RH	80.654
2017-07-15 20:02:01	F	66.435	C	19.1306						2017-07-15 20:02:01	%RH	80.654
2017-07-15 21:02:01	F	65.534	C	18.63						2017-07-15 21:02:01	%RH	80.634
2017-07-15 22:02:01	F	64.633	C	18.1294						2017-07-15 22:02:01	%RH	80.615
2017-07-15 23:02:01	F	64.633	C	18.1294						2017-07-15 23:02:01	%RH	80.615
2017-07-16 00:02:01	F	64.633	C	18.1294						2017-07-16 00:02:01	%RH	81.144
2017-07-16 01:02:01	F	63.732	C	17.6289						2017-07-16 01:02:01	%RH	81.127
2017-07-16 02:02:01	F	61.929	C	16.6272						2017-07-16 02:02:01	%RH	80.571
2017-07-16 03:02:01	F	61.929	C	16.6272						2017-07-16 03:02:01	%RH	81.629
2017-07-16 04:02:01	F	61.929	C	16.6272						2017-07-16 04:02:01	%RH	81.101
2017-07-16 05:02:01	F	61.028	C	16.1267						2017-07-16 05:02:01	%RH	81.09
2017-07-16 06:02:01	F	61.028	C	16.1267						2017-07-16 06:02:01	%RH	82.146
2017-07-16 07:02:01	F	61.028	C	16.1267						2017-07-16 07:02:01	%RH	82.146
2017-07-16 08:02:01	F	61.929	C	16.6272						2017-07-16 08:02:01	%RH	82.156
2017-07-16 09:02:01	F	61.929	C	16.6272						2017-07-16 09:02:01	%RH	83.205
2017-07-16 10:02:01	F	62.831	C	17.1283						2017-07-16 10:02:01	%RH	82.692
2017-07-16 11:02:01	F	63.732	C	17.6289						2017-07-16 11:02:01	%RH	82.705
2017-07-16 12:02:01	F	63.732	C	17.6289						2017-07-16 12:02:01	%RH	82.181
2017-07-16 13:02:01	F	64.633	C	18.1294						2017-07-16 13:02:01	%RH	82.196
2017-07-16 14:02:01	F	65.534	C	18.63						2017-07-16 14:02:01	%RH	81.689
2017-07-16 15:02:01	F	67.337	C	19.6317						2017-07-16 15:02:01	%RH	82.255
2017-07-16 16:02:01	F	67.337	C	19.6317						2017-07-16 16:02:01	%RH	80.676
2017-07-16 17:02:01	F	67.337	C	19.6317						2017-07-16 17:02:01	%RH	81.204
2017-07-16 18:02:01	F	66.435	C	19.1306						2017-07-16 18:02:01	%RH	79.594
2017-07-16 19:02:01	F	66.435	C	19.1306						2017-07-16 19:02:01	%RH	79.594
2017-07-16 20:02:01	F	65.534	C	18.63						2017-07-16 20:02:01	%RH	79.573
2017-07-16 21:02:01	F	65.534	C	18.63						2017-07-16 21:02:01	%RH	79.573
2017-07-16 22:02:01	F	65.534	C	18.63						2017-07-16 22:02:01	%RH	79.04
2017-07-16 23:02:01	F	64.633	C	18.1294						2017-07-16 23:02:01	%RH	79.021
2017-07-17 00:02:01	F	63.732	C	17.6289						2017-07-17 00:02:01	%RH	79.536
2017-07-17 01:02:01	F	62.831	C	17.1283						2017-07-17 01:02:01	%RH	80.053
2017-07-17 02:02:01	F	62.831	C	17.1283						2017-07-17 02:02:01	%RH	81.113
2017-07-17 03:02:01	F	61.929	C	16.6272						2017-07-17 03:02:01	%RH	79.507
2017-07-17 04:02:01	F	61.929	C	16.6272						2017-07-17 04:02:01	%RH	80.04
2017-07-17 05:02:01	F	61.028	C	16.1267						2017-07-17 05:02:01	%RH	80.56
2017-07-17 06:02:01	F	61.028	C	16.1267						2017-07-17 06:02:01	%RH	80.56
2017-07-17 07:02:01	F	60.126	C	15.6256						2017-07-17 07:02:01	%RH	80.02
2017-07-17 08:02:01	F	61.028	C	16.1267						2017-07-17 08:02:01	%RH	80.56
2017-07-17 09:02:01	F	61.028	C	16.1267						2017-07-17 09:02:01	%RH	80.56
2017-07-17 10:02:01	F	61.929	C	16.6272						2017-07-17 10:02:01	%RH	80.04
2017-07-17 11:02:01	F	63.732	C	17.6289						2017-07-17 11:02:01	%RH	81.127
2017-07-17 12:02:01	F	64.633	C	18.1294						2017-07-17 12:02:01	%RH	80.085
2017-07-17 13:02:01	F	66.435	C	19.1306						2017-07-17 13:02:01	%RH	79.061
2017-07-17 14:02:01	F	67.337	C	19.6317						2017-07-17 14:02:01	%RH	79.085
2017-07-17 15:02:01	F	67.337	C	19.6317						2017-07-17 15:02:01	%RH	78.016
2017-07-17 16:02:01	F	67.337	C	19.6317						2017-07-17 16:02:01	%RH	77.48
2017-07-17 17:02:01	F	67.337	C	19.6317						2017-07-17 17:02:01	%RH	76.942
2017-07-17 18:02:01	F	67.337	C	19.6317						2017-07-17 18:02:01	%RH	76.402
2017-07-17 19:02:01	F	66.435	C	19.1306						2017-07-17 19:02:01	%RH	75.294
2017-07-17 20:02:01	F	65.534	C	18.63						2017-07-17 20:02:01	%RH	75.271
2017-07-17 21:02:01	F	65.534	C	18.63						2017-07-17 21:02:01	%RH	75.271
2017-07-17 22:02:01	F	64.633	C	18.1294						2017-07-17 22:02:01	%RH	76.334
2017-07-17 23:02:01	F	64.633	C	18.1294						2017-07-17 23:02:01	%RH	75.792
2017-07-18 00:02:01	F	63.732	C	17.6289						2017-07-18 00:02:01	%RH	76.315
2017-07-18 01:02:01	F	63.732	C	17.6289						2017-07-18 01:02:01	%RH	76.855
2017-07-18 02:02:01	F	63.732	C	17.6289						2017-07-18 02:02:01	%RH	76.855
2017-07-18 03:02:01	F	62.831	C	17.1283						2017-07-18 03:02:01	%RH	77.378
2017-07-18 04:02:01	F	62.831	C	17.1283						2017-07-18 04:02:01	%RH	78.452
2017-07-18 05:02:01	F	62.831	C	17.1283						2017-07-18 05:02:01	%RH	77.916
2017-07-18 06:02:01	F	61.929	C	16.6272						2017-07-18 06:02:01	%RH	78.438
2017-07-18 07:02:01	F	61.929	C	16.6272						2017-07-18 07:02:01	%RH	80.04
2017-07-18 08:02:01	F	61.929	C	16.6272						2017-07-18 08:02:01	%RH	78.973
2017-07-18 09:02:01	F	62.831	C	17.1283						2017-07-18 09:02:01	%RH	80.053
2017-07-18 10:02:01	F	63.732	C	17.6289						2017-07-18 10:02:01	%RH	80.068
2017-07-18 11:02:01	F	64.633	C	18.1294						2017-07-18 11:02:01	%RH	81.144
2017-07-18 12:02:01	F	66.435	C	19.1306						2017-07-18 12:02:01	%RH	80.654
2017-07-18 13:02:01	F	67.337	C	19.6317						2017-07-18 13:02:01	%RH	79.617
2017-07-18 14:02:01	F	67.337	C	19.6317						2017-07-18 14:02:01	%RH	79.617
2017-07-18 15:02:01	F	68.237	C	20.1317						2017-07-18 15:02:01	%RH	79.11
2017-07-18 16:02:01	F	69.138	C	20.6322						2017-07-18 16:02:01	%RH	78.069
2017-07-18 17:02:01	F	69.138	C	20.6322						2017-07-18 17:02:01	%RH	76.457
2017-07-18 18:02:01	F	68.237	C	20.1317						2017-07-18 18:02:01	%RH	75.888
2017-07-18 19:02:01	F	67.337	C	19.6317						2017-07-18 19:02:01	%RH	74.775
2017-07-18 20:02:01	F	67.337	C	19.6317						2017-07-18 20:02:01	%RH	74.775
2017-07-18 21:02:01	F	66.435	C	19.1306						2017-07-18 21:02:01	%RH	74.75
2017-07-18 22:02:01	F	65.534	C	18.63						2017-07-18 22:02:01	%RH	75.271
2017-07-18 23:02:01	F	64.633	C	18.1294						2017-07-18 23:02:01	%RH	75.249
2017-07-19 00:02:01	F	64.633	C	18.1294						2017-07-19 00:02:01	%RH	76.874
2017-07-19 01:02:01	F	64.633	C	18.1294						2017-07-19 01:02:01	%RH	76.874
2017-07-19 02:02:01	F	63.732	C	17.6289						2017-07-19 02:02:01	%RH	79.003
2017-07-19 03:02:01	F	62.831	C	17.1283						2017-07-19 03:02:01	%RH	78.452
2017-07-19 04:02:01	F	61.929	C	16.6272						2017-07-19 04:02:01	%RH	79.507
2017-07-19 05:02:01	F	61.929	C	16.6272						2017-07-19 05:02:01	%RH	80.04
2017-07-19 06:02:01	F	61.028	C	16.1267						2017-07-19 06:02:01	%RH	80.029
2017-07-19 07:02:01	F	61.028	C	16.1267						2017-07-19 07:02:01	%RH	81.09
2017-07-19 08:02:01	F	60.126	C	15.6256						2017-07-19 08:02:01	%RH	81.082
2017-07-19 09:02:01	F	60.126	C	15.6256						2017-07-19 09:02:01	%RH	81.611
2017-07-19 10:02:01	F	61.028	C	16.1267						2017-07-19 10:02:01	%RH	81.619
2017-07-19 11:02:01	F	61.929	C	16.6272						2017-07-19 11:02:01	%RH	81.101
2017-07-19 12:02:01	F	62.831	C	17.1283						2017-07-19 12:02:01	%RH	81.641
2017-07-19 13:02:01	F	62.831	C	17.1283						2017-07-19 13:02:01	%RH	81.113
2017-07-19 14:02:01	F	62.831	C	17.1283						2017-07-19 14:02:01	%RH	81.641
2017-07-19 15:02:01	F	62.831	C	17.1283						2017-07-19 15:02:01	%RH	82.167
2017-07-19 16:02:01	F	62.831	C	17.1283						2017-07-19 16:02:01	%RH	82.167
2017-07-19 17:02:01	F	62.831	C	17.1283						2017-07-19 17:02:01	%RH	82.167
2017-07-19 18:02:01	F	62.831	C	17.1283						2017-07-19 18:02:01	%RH	82.167
2017-07-19 19:02:01	F	62.831	C	17.1283						2017-07-19 19:02:01	%RH	82.167
2017-07-19 20:02:01	F	61.929	C	16.6272						2017-07-19 20:02:01	%RH	81.101
2017-07-19 21:02:01	F	61.929	C	16.6272						2017-07-19 21:02:01	%RH	81.629
2017-07-19 22:02:01	F	61.028	C	16.1267						2017-07-19 22:02:01	%RH	82.672
2017-07-19 23:02:01	F	61.028	C	16.1267						2017-07-19 23:02:01	%RH	82.672
2017-07-20 00:02:01	F	60.126	C	15.6256						2017-07-20 00:02:01	%RH	82.664
2017-07-20 01:02:01	F	60.126	C	15.6256						2017-07-20 01:02:01	%RH	83.189
2017-07-20 02:02:01	F	60.126	C	15.6256						2017-07-20 02:02:01	%RH	83.189
2017-07-20 03:02:01	F	60.126	C	15.6256						2017-07-20 03:02:01	%RH	83.712
2017-07-20 04:02:01	F	60.126	C	15.6256						2017-07-20 04:02:01	%RH	83.712
2017-07-20 05:02:01	F	60.126	C	15.6256						2017-07-20 05:02:01	%RH	83.712
2017-07-20 06:02:01	F	59.224	C	15.1244						2017-07-20 06:02:01	%RH	83.184
2017-07-20 07:02:01	F	59.224	C	15.1244						2017-07-20 07:02:01	%RH	82.659
2017-07-20 08:02:01	F	60.126	C	15.6256						2017-07-20 08:02:01	%RH	82.138
2017-07-20 09:02:01	F	60.126	C	15.6256						2017-07-20 09:02:01	%RH	82.664
2017-07-20 10:02:01	F	61.028	C	16.1267						2017-07-20 10:02:01	%RH	82.146
2017-07-20 11:02:01	F	61.028	C	16.1267						2017-07-20 11:02:01	%RH	82.672
2017-07-20 12:02:01	F	61.929	C	16.6272						2017-07-20 12:02:01	%RH	82.681
2017-07-20 13:02:01	F	61.929	C	16.6272						2017-07-20 13:02:01	%RH	82.681
2017-07-20 14:02:01	F	61.929	C	16.6272						2017-07-20 14:02:01	%RH	82.681
2017-07-20 15:02:01	F	62.831	C	17.1283						2017-07-20 15:02:01	%RH	82.692
2017-07-20 16:02:01	F	62.831	C	17.1283						2017-07-20 16:02:01	%RH	82.167
2017-07-20 17:02:01	F	63.732	C	17.6289						2017-07-20 17:02:01	%RH	82.181
2017-07-20 18:02:01	F	63.732	C	17.6289						2017-07-20 18:02:01	%RH	82.181
2017-07-20 19:02:01	F	62.831	C	17.1283						2017-07-20 19:02:01	%RH	81.113
2017-07-20 20:02:01	F	61.929	C	16.6272						2017-07-20 20:02:01	%RH	82.156
2017-07-20 21:02:01	F	61.929	C	16.6272						2017-07-20 21:02:01	%RH	82.681
2017-07-20 22:02:01	F	61.929	C	16.6272						2017-07-20 22:02:01	%RH	82.681
2017-07-20 23:02:01	F	61.028	C	16.1267						2017-07-20 23:02:01	%RH	83.196
2017-07-21 00:02:01	F	61.028	C	16.1267						2017-07-21 00:02:01	%RH	83.718
2017-07-21 01:02:01	F	61.028	C	16.1267						2017-07-21 01:02:01	%RH	83.718
2017-07-21 02:02:01	F	61.028	C	16.1267						2017-07-21 02:02:01	%RH	83.718
2017-07-21 03:02:01	F	61.028	C	16.1267						2017-07-21 03:02:01	%RH	83.718
2017-07-21 04:02:01	F	60.126	C	15.6256						2017-07-21 04:02:01	%RH	84.233
2017-07-21 05:02:01	F	60.126	C	15.6256						2017-07-21 05:02:01	%RH	84.233
2017-07-21 06:02:01	F	60.126	C	15.6256						2017-07-21 06:02:01	%RH	84.754
2017-07-21 07:02:01	F	60.126	C	15.6256						2017-07-21 07:02:01	%RH	85.272
2017-07-21 08:02:01	F	61.028	C	16.1267						2017-07-21 08:02:01	%RH	85.277
2017-07-21 09:02:01	F	61.028	C	16.1267						2017-07-21 09:02:01	%RH	85.277
2017-07-21 10:02:01	F	61.028	C	16.1267						2017-07-21 10:02:01	%RH	85.794
2017-07-21 11:02:01	F	61.929	C	16.6272						2017-07-21 11:02:01	%RH	85.801
2017-07-21 12:02:01	F	62.831	C	17.1283						2017-07-21 12:02:01	%RH	85.294
2017-07-21 13:02:01	F	63.732	C	17.6289						2017-07-21 13:02:01	%RH	84.789
2017-07-21 14:02:01	F	63.732	C	17.6289						2017-07-21 14:02:01	%RH	85.306
2017-07-21 15:02:01	F	65.534	C	18.63						2017-07-21 15:02:01	%RH	84.819
2017-07-21 16:02:01	F	65.534	C	18.63						2017-07-21 16:02:01	%RH	84.301
2017-07-21 17:02:01	F	65.534	C	18.63						2017-07-21 17:02:01	%RH	84.301
2017-07-21 18:02:01	F	65.534	C	18.63						2017-07-21 18:02:01	%RH	83.781
2017-07-21 19:02:01	F	65.534	C	18.63						2017-07-21 19:02:01	%RH	82.738
2017-07-21 20:02:01	F	64.633	C	18.1294						2017-07-21 20:02:01	%RH	82.721
2017-07-21 21:02:01	F	64.633	C	18.1294						2017-07-21 21:02:01	%RH	82.721
2017-07-21 22:02:01	F	64.633	C	18.1294						2017-07-21 22:02:01	%RH	82.721
2017-07-21 23:02:01	F	63.732	C	17.6289						2017-07-21 23:02:01	%RH	83.75
2017-07-22 00:02:01	F	63.732	C	17.6289						2017-07-22 00:02:01	%RH	83.228
2017-07-22 01:02:01	F	63.732	C	17.6289						2017-07-22 01:02:01	%RH	83.228
2017-07-22 02:02:01	F	63.732	C	17.6289						2017-07-22 02:02:01	%RH	83.228
2017-07-22 03:02:01	F	63.732	C	17.6289						2017-07-22 03:02:01	%RH	83.228
2017-07-22 04:02:01	F	62.831	C	17.1283						2017-07-22 04:02:01	%RH	83.737
2017-07-22 05:02:01	F	62.831	C	17.1283						2017-07-22 05:02:01	%RH	83.215
2017-07-22 06:02:01	F	61.929	C	16.6272						2017-07-22 06:02:01	%RH	84.248
2017-07-22 07:02:01	F	61.929	C	16.6272						2017-07-22 07:02:01	%RH	83.727
2017-07-22 08:02:01	F	61.028	C	16.1267						2017-07-22 08:02:01	%RH	84.759
2017-07-22 09:02:01	F	61.028	C	16.1267						2017-07-22 09:02:01	%RH	85.277
2017-07-22 10:02:01	F	62.831	C	17.1283						2017-07-22 10:02:01	%RH	85.81
2017-07-22 11:02:01	F	63.732	C	17.6289						2017-07-22 11:02:01	%RH	85.306
2017-07-22 12:02:01	F	63.732	C	17.6289						2017-07-22 12:02:01	%RH	85.821
2017-07-22 13:02:01	F	64.633	C	18.1294						2017-07-22 13:02:01	%RH	85.319
2017-07-22 14:02:01	F	65.534	C	18.63						2017-07-22 14:02:01	%RH	85.335
2017-07-22 15:02:01	F	66.435	C	19.1306						2017-07-22 15:02:01	%RH	85.353
2017-07-22 16:02:01	F	66.435	C	19.1306						2017-07-22 16:02:01	%RH	84.837
2017-07-22 17:02:01	F	66.435	C	19.1306						2017-07-22 17:02:01	%RH	84.837
2017-07-22 18:02:01	F	66.435	C	19.1306						2017-07-22 18:02:01	%RH	84.319
2017-07-22 19:02:01	F	65.534	C	18.63						2017-07-22 19:02:01	%RH	84.301
2017-07-22 20:02:01	F	64.633	C	18.1294						2017-07-22 20:02:01	%RH	83.243
2017-07-22 21:02:01	F	64.633	C	18.1294						2017-07-22 21:02:01	%RH	82.196
2017-07-22 22:02:01	F	63.732	C	17.6289						2017-07-22 22:02:01	%RH	83.228
2017-07-22 23:02:01	F	63.732	C	17.6289						2017-07-22 23:02:01	%RH	83.228
2017-07-23 00:02:01	F	62.831	C	17.1283						2017-07-23 00:02:01	%RH	83.737
2017-07-23 01:02:01	F	62.831	C	17.1283						2017-07-23 01:02:01	%RH	83.215
2017-07-23 02:02:01	F	62.831	C	17.1283						2017-07-23 02:02:01	%RH	83.737
2017-07-23 03:02:01	F	61.929	C	16.6272						2017-07-23 03:02:01	%RH	84.248
2017-07-23 04:02:01	F	61.929	C	16.6272						2017-07-23 04:02:01	%RH	84.248
2017-07-23 05:02:01	F	61.929	C	16.6272						2017-07-23 05:02:01	%RH	84.248
2017-07-23 06:02:01	F	61.929	C	16.6272						2017-07-23 06:02:01	%RH	84.767
2017-07-23 07:02:01	F	61.028	C	16.1267						2017-07-23 07:02:01	%RH	84.759
2017-07-23 08:02:01	F	61.929	C	16.6272						2017-07-23 08:02:01	%RH	85.285
2017-07-23 09:02:01	F	61.929	C	16.6272						2017-07-23 09:02:01	%RH	84.248
2017-07-23 10:02:01	F	62.831	C	17.1283						2017-07-23 10:02:01	%RH	84.777
2017-07-23 11:02:01	F	63.732	C	17.6289						2017-07-23 11:02:01	%RH	84.789
2017-07-23 12:02:01	F	64.633	C	18.1294						2017-07-23 12:02:01	%RH	84.803
2017-07-23 13:02:01	F	64.633	C	18.1294						2017-07-23 13:02:01	%RH	84.284
2017-07-23 14:02:01	F	64.633	C	18.1294						2017-07-23 14:02:01	%RH	83.243
2017-07-23 15:02:01	F	65.534	C	18.63						2017-07-23 15:02:01	%RH	83.26
2017-07-23 16:02:01	F	65.534	C	18.63						2017-07-23 16:02:01	%RH	83.26
2017-07-23 17:02:01	F	66.435	C	19.1306						2017-07-23 17:02:01	%RH	83.279
2017-07-23 18:02:01	F	66.435	C	19.1306						2017-07-23 18:02:01	%RH	82.757
2017-07-23 19:02:01	F	65.534	C	18.63						2017-07-23 19:02:01	%RH	81.689
2017-07-23 20:02:01	F	64.633	C	18.1294						2017-07-23 20:02:01	%RH	81.671
2017-07-23 21:02:01	F	64.633	C	18.1294						2017-07-23 21:02:01	%RH	81.671
2017-07-23 22:02:01	F	63.732	C	17.6289						2017-07-23 22:02:01	%RH	81.127
2017-07-23 23:02:01	F	63.732	C	17.6289						2017-07-23 23:02:01	%RH	82.705
2017-07-24 00:02:01	F	63.732	C	17.6289						2017-07-24 00:02:01	%RH	82.181
2017-07-24 01:02:01	F	63.732	C	17.6289						2017-07-24 01:02:01	%RH	81.655
2017-07-24 02:02:01	F	62.831	C	17.1283						2017-07-24 02:02:01	%RH	81.113
2017-07-24 03:02:01	F	61.929	C	16.6272						2017-07-24 03:02:01	%RH	81.629
2017-07-24 04:02:01	F	61.028	C	16.1267						2017-07-24 04:02:01	%RH	82.672
2017-07-24 05:02:01	F	61.028	C	16.1267						2017-07-24 05:02:01	%RH	83.196
2017-07-24 06:02:01	F	61.028	C	16.1267						2017-07-24 06:02:01	%RH	83.718
2017-07-24 07:02:01	F	60.126	C	15.6256						2017-07-24 07:02:01	%RH	83.712
2017-07-24 08:02:01	F	60.126	C	15.6256						2017-07-24 08:02:01	%RH	84.754
2017-07-24 09:02:01	F	61.028	C	16.1267						2017-07-24 09:02:01	%RH	84.24
2017-07-24 10:02:01	F	61.028	C	16.1267						2017-07-24 10:02:01	%RH	84.759
2017-07-24 11:02:01	F	61.929	C	16.6272						2017-07-24 11:02:01	%RH	86.83
2017-07-24 12:02:01	F	63.732	C	17.6289						2017-07-24 12:02:01	%RH	85.306
2017-07-24 13:02:01	F	63.732	C	17.6289						2017-07-24 13:02:01	%RH	84.789
2017-07-24 14:02:01	F	63.732	C	17.6289						2017-07-24 14:02:01	%RH	84.789
2017-07-24 15:02:01	F	63.732	C	17.6289						2017-07-24 15:02:01	%RH	84.27
2017-07-24 16:02:01	F	64.633	C	18.1294						2017-07-24 16:02:01	%RH	84.803
2017-07-24 17:02:01	F	65.534	C	18.63						2017-07-24 17:02:01	%RH	83.781
2017-07-24 18:02:01	F	65.534	C	18.63						2017-07-24 18:02:01	%RH	83.26
2017-07-24 19:02:01	F	64.633	C	18.1294						2017-07-24 19:02:01	%RH	82.721
2017-07-24 20:02:01	F	63.732	C	17.6289						2017-07-24 20:02:01	%RH	82.181
2017-07-24 21:02:01	F	63.732	C	17.6289						2017-07-24 21:02:01	%RH	82.705
2017-07-24 22:02:01	F	62.831	C	17.1283						2017-07-24 22:02:01	%RH	82.167
2017-07-24 23:02:01	F	62.831	C	17.1283						2017-07-24 23:02:01	%RH	82.167
2017-07-25 00:02:01	F	62.831	C	17.1283						2017-07-25 00:02:01	%RH	82.167
2017-07-25 01:02:01	F	62.831	C	17.1283						2017-07-25 01:02:01	%RH	83.215
2017-07-25 02:02:01	F	61.929	C	16.6272						2017-07-25 02:02:01	%RH	82.156
2017-07-25 03:02:01	F	61.929	C	16.6272						2017-07-25 03:02:01	%RH	83.205
2017-07-25 04:02:01	F	61.929	C	16.6272						2017-07-25 04:02:01	%RH	83.205
2017-07-25 05:02:01	F	61.028	C	16.1267						2017-07-25 05:02:01	%RH	84.24
2017-07-25 06:02:01	F	61.028	C	16.1267						2017-07-25 06:02:01	%RH	84.24
2017-07-25 07:02:01	F	61.028	C	16.1267						2017-07-25 07:02:01	%RH	84.24
2017-07-25 08:02:01	F	61.028	C	16.1267						2017-07-25 08:02:01	%RH	84.759
2017-07-25 09:02:01	F	61.028	C	16.1267						2017-07-25 09:02:01	%RH	84.759
2017-07-25 10:02:01	F	61.929	C	16.6272						2017-07-25 10:02:01	%RH	85.801
2017-07-25 11:02:01	F	62.831	C	17.1283						2017-07-25 11:02:01	%RH	85.294
2017-07-25 12:02:01	F	62.831	C	17.1283						2017-07-25 12:02:01	%RH	85.81
2017-07-25 13:02:01	F	62.831	C	17.1283						2017-07-25 13:02:01	%RH	86.325
2017-07-25 14:02:01	F	63.732	C	17.6289						2017-07-25 14:02:01	%RH	85.821
2017-07-25 15:02:01	F	64.633	C	18.1294						2017-07-25 15:02:01	%RH	84.803
2017-07-25 16:02:01	F	64.633	C	18.1294						2017-07-25 16:02:01	%RH	84.803
2017-07-25 17:02:01	F	65.534	C	18.63						2017-07-25 17:02:01	%RH	85.335
2017-07-25 18:02:01	F	65.534	C	18.63						2017-07-25 18:02:01	%RH	85.335
2017-07-25 19:02:01	F	63.732	C	17.6289						2017-07-25 19:02:01	%RH	84.789
2017-07-25 20:02:01	F	62.831	C	17.1283						2017-07-25 20:02:01	%RH	84.258
2017-07-25 21:02:01	F	61.929	C	16.6272						2017-07-25 21:02:01	%RH	83.205
2017-07-25 22:02:01	F	61.929	C	16.6272						2017-07-25 22:02:01	%RH	83.727
2017-07-25 23:02:01	F	61.929	C	16.6272						2017-07-25 23:02:01	%RH	84.767
2017-07-26 00:02:01	F	61.929	C	16.6272						2017-07-26 00:02:01	%RH	84.767
2017-07-26 01:02:01	F	61.929	C	16.6272						2017-07-26 01:02:01	%RH	84.767
2017-07-26 02:02:01	F	61.929	C	16.6272						2017-07-26 02:02:01	%RH	85.285
2017-07-26 03:02:01	F	61.929	C	16.6272						2017-07-26 03:02:01	%RH	84.767
2017-07-26 04:02:01	F	61.929	C	16.6272						2017-07-26 04:02:01	%RH	85.285
2017-07-26 05:02:01	F	61.929	C	16.6272						2017-07-26 05:02:01	%RH	85.285
2017-07-26 06:02:01	F	61.929	C	16.6272						2017-07-26 06:02:01	%RH	86.316
2017-07-26 07:02:01	F	61.028	C	16.1267						2017-07-26 07:02:01	%RH	86.31
2017-07-26 08:02:01	F	61.929	C	16.6272						2017-07-26 08:02:01	%RH	85.801
2017-07-26 09:02:01	F	61.929	C	16.6272						2017-07-26 09:02:01	%RH	86.316
2017-07-26 10:02:01	F	61.929	C	16.6272						2017-07-26 10:02:01	%RH	85.801
2017-07-26 11:02:01	F	61.929	C	16.6272						2017-07-26 11:02:01	%RH	86.83
2017-07-26 12:02:01	F	61.929	C	16.6272						2017-07-26 12:02:01	%RH	86.83
2017-07-26 13:02:01	F	62.831	C	17.1283						2017-07-26 13:02:01	%RH	87.35
2017-07-26 14:02:01	F	63.732	C	17.6289						2017-07-26 14:02:01	%RH	87.36
2017-07-26 15:02:01	F	63.732	C	17.6289						2017-07-26 15:02:01	%RH	87.36
2017-07-26 16:02:01	F	64.633	C	18.1294						2017-07-26 16:02:01	%RH	87.372
2017-07-26 17:02:01	F	64.633	C	18.1294						2017-07-26 17:02:01	%RH	86.861
2017-07-26 18:02:01	F	64.633	C	18.1294						2017-07-26 18:02:01	%RH	86.861
2017-07-26 19:02:01	F	64.633	C	18.1294						2017-07-26 19:02:01	%RH	86.349
2017-07-26 20:02:01	F	63.732	C	17.6289						2017-07-26 20:02:01	%RH	85.821
2017-07-26 21:02:01	F	63.732	C	17.6289						2017-07-26 21:02:01	%RH	86.336
2017-07-26 22:02:01	F	62.831	C	17.1283						2017-07-26 22:02:01	%RH	85.81
2017-07-26 23:02:01	F	62.831	C	17.1283						2017-07-26 23:02:01	%RH	86.325
2017-07-27 00:02:01	F	62.831	C	17.1283						2017-07-27 00:02:01	%RH	85.294
2017-07-27 01:02:01	F	62.831	C	17.1283						2017-07-27 01:02:01	%RH	86.838
2017-07-27 02:02:01	F	61.929	C	16.6272						2017-07-27 02:02:01	%RH	86.83
2017-07-27 03:02:01	F	61.929	C	16.6272						2017-07-27 03:02:01	%RH	87.342
2017-07-27 04:02:01	F	61.028	C	16.1267						2017-07-27 04:02:01	%RH	87.847
2017-07-27 05:02:01	F	61.028	C	16.1267						2017-07-27 05:02:01	%RH	87.336
2017-07-27 06:02:01	F	61.028	C	16.1267						2017-07-27 06:02:01	%RH	87.847
2017-07-27 07:02:01	F	61.028	C	16.1267						2017-07-27 07:02:01	%RH	87.847
2017-07-27 08:02:01	F	61.028	C	16.1267						2017-07-27 08:02:01	%RH	87.847
2017-07-27 09:02:01	F	61.028	C	16.1267						2017-07-27 09:02:01	%RH	88.356
2017-07-27 10:02:01	F	59.224	C	15.1244						2017-07-27 10:02:01	%RH	88.353
2017-07-27 11:02:01	F	59.224	C	15.1244						2017-07-27 11:02:01	%RH	88.353
2017-07-27 12:02:01	F	60.126	C	15.6256						2017-07-27 12:02:01	%RH	88.862
2017-07-27 13:02:01	F	61.028	C	16.1267						2017-07-27 13:02:01	%RH	88.356
2017-07-27 14:02:01	F	61.028	C	16.1267						2017-07-27 14:02:01	%RH	88.864
2017-07-27 15:02:01	F	61.929	C	16.6272						2017-07-27 15:02:01	%RH	88.869
2017-07-27 16:02:01	F	62.831	C	17.1283						2017-07-27 16:02:01	%RH	88.369
2017-07-27 17:02:01	F	62.831	C	17.1283						2017-07-27 17:02:01	%RH	88.369
2017-07-27 18:02:01	F	61.929	C	16.6272						2017-07-27 18:02:01	%RH	87.342
2017-07-27 19:02:01	F	61.929	C	16.6272						2017-07-27 19:02:01	%RH	87.852
2017-07-27 20:02:01	F	61.028	C	16.1267						2017-07-27 20:02:01	%RH	87.847
2017-07-27 21:02:01	F	61.028	C	16.1267						2017-07-27 21:02:01	%RH	88.356
2017-07-27 22:02:01	F	61.028	C	16.1267						2017-07-27 22:02:01	%RH	87.847
2017-07-27 23:02:01	F	60.126	C	15.6256						2017-07-27 23:02:01	%RH	87.843
2017-07-28 00:02:01	F	60.126	C	15.6256						2017-07-28 00:02:01	%RH	87.332
2017-07-28 01:02:01	F	60.126	C	15.6256						2017-07-28 01:02:01	%RH	87.843
2017-07-28 02:02:01	F	60.126	C	15.6256						2017-07-28 02:02:01	%RH	88.353
2017-07-28 03:02:01	F	60.126	C	15.6256						2017-07-28 03:02:01	%RH	88.353
2017-07-28 04:02:01	F	60.126	C	15.6256						2017-07-28 04:02:01	%RH	89.874
2017-07-28 05:02:01	F	60.126	C	15.6256						2017-07-28 05:02:01	%RH	88.862
2017-07-28 06:02:01	F	60.126	C	15.6256						2017-07-28 06:02:01	%RH	87.843
2017-07-28 07:02:01	F	60.126	C	15.6256						2017-07-28 07:02:01	%RH	88.862
2017-07-28 08:02:01	F	60.126	C	15.6256						2017-07-28 08:02:01	%RH	89.368
2017-07-28 09:02:01	F	60.126	C	15.6256						2017-07-28 09:02:01	%RH	88.353
2017-07-28 10:02:01	F	61.028	C	16.1267						2017-07-28 10:02:01	%RH	88.864
2017-07-28 11:02:01	F	61.929	C	16.6272						2017-07-28 11:02:01	%RH	89.88
2017-07-28 12:02:01	F	63.732	C	17.6289						2017-07-28 12:02:01	%RH	88.885
2017-07-28 13:02:01	F	64.633	C	18.1294						2017-07-28 13:02:01	%RH	87.372
2017-07-28 14:02:01	F	65.534	C	18.63						2017-07-28 14:02:01	%RH	88.404
2017-07-28 15:02:01	F	67.337	C	19.6317						2017-07-28 15:02:01	%RH	87.931
2017-07-28 16:02:01	F	68.237	C	20.1317						2017-07-28 16:02:01	%RH	86.933
2017-07-28 17:02:01	F	68.237	C	20.1317						2017-07-28 17:02:01	%RH	85.909
2017-07-28 18:02:01	F	68.237	C	20.1317						2017-07-28 18:02:01	%RH	84.879
2017-07-28 19:02:01	F	67.337	C	19.6317						2017-07-28 19:02:01	%RH	84.339
2017-07-28 20:02:01	F	66.435	C	19.1306						2017-07-28 20:02:01	%RH	83.8
2017-07-28 21:02:01	F	64.633	C	18.1294						2017-07-28 21:02:01	%RH	82.721
2017-07-28 22:02:01	F	64.633	C	18.1294						2017-07-28 22:02:01	%RH	83.243
2017-07-28 23:02:01	F	64.633	C	18.1294						2017-07-28 23:02:01	%RH	82.721
2017-07-29 00:02:01	F	64.633	C	18.1294						2017-07-29 00:02:01	%RH	82.721
2017-07-29 01:02:01	F	64.633	C	18.1294						2017-07-29 01:02:01	%RH	82.196
2017-07-29 02:02:01	F	63.732	C	17.6289						2017-07-29 02:02:01	%RH	82.705
2017-07-29 03:02:01	F	61.929	C	16.6272						2017-07-29 03:02:01	%RH	82.156
2017-07-29 04:02:01	F	61.929	C	16.6272						2017-07-29 04:02:01	%RH	83.205
2017-07-29 05:02:01	F	61.929	C	16.6272						2017-07-29 05:02:01	%RH	82.681
2017-07-29 06:02:01	F	61.929	C	16.6272						2017-07-29 06:02:01	%RH	83.205
2017-07-29 07:02:01	F	61.929	C	16.6272						2017-07-29 07:02:01	%RH	83.205
2017-07-29 08:02:01	F	61.929	C	16.6272						2017-07-29 08:02:01	%RH	83.205
2017-07-29 09:02:01	F	61.929	C	16.6272						2017-07-29 09:02:01	%RH	83.205
2017-07-29 10:02:01	F	62.831	C	17.1283						2017-07-29 10:02:01	%RH	83.737
2017-07-29 11:02:01	F	63.732	C	17.6289						2017-07-29 11:02:01	%RH	83.75
2017-07-29 12:02:01	F	64.633	C	18.1294						2017-07-29 12:02:01	%RH	83.243
2017-07-29 13:02:01	F	65.534	C	18.63						2017-07-29 13:02:01	%RH	83.781
2017-07-29 14:02:01	F	66.435	C	19.1306						2017-07-29 14:02:01	%RH	82.757
2017-07-29 15:02:01	F	67.337	C	19.6317						2017-07-29 15:02:01	%RH	82.255
2017-07-29 16:02:01	F	69.138	C	20.6322						2017-07-29 16:02:01	%RH	81.78
2017-07-29 17:02:01	F	69.138	C	20.6322						2017-07-29 17:02:01	%RH	80.198
2017-07-29 18:02:01	F	68.237	C	20.1317						2017-07-29 18:02:01	%RH	80.172
2017-07-29 19:02:01	F	67.337	C	19.6317						2017-07-29 19:02:01	%RH	78.551
2017-07-29 20:02:01	F	66.435	C	19.1306						2017-07-29 20:02:01	%RH	79.061
2017-07-29 21:02:01	F	66.435	C	19.1306						2017-07-29 21:02:01	%RH	78.528
2017-07-29 22:02:01	F	65.534	C	18.63						2017-07-29 22:02:01	%RH	79.04
2017-07-29 23:02:01	F	65.534	C	18.63						2017-07-29 23:02:01	%RH	78.506
2017-07-30 00:02:01	F	63.732	C	17.6289						2017-07-30 00:02:01	%RH	78.468
2017-07-30 01:02:01	F	62.831	C	17.1283						2017-07-30 01:02:01	%RH	77.916
2017-07-30 02:02:01	F	61.929	C	16.6272						2017-07-30 02:02:01	%RH	79.507
2017-07-30 03:02:01	F	61.028	C	16.1267						2017-07-30 03:02:01	%RH	78.961
2017-07-30 04:02:01	F	61.028	C	16.1267						2017-07-30 04:02:01	%RH	80.029
2017-07-30 05:02:01	F	61.028	C	16.1267						2017-07-30 05:02:01	%RH	80.56
2017-07-30 06:02:01	F	60.126	C	15.6256						2017-07-30 06:02:01	%RH	81.082
2017-07-30 07:02:01	F	60.126	C	15.6256						2017-07-30 07:02:01	%RH	81.611
2017-07-30 08:02:01	F	59.224	C	15.1244						2017-07-30 08:02:01	%RH	81.075
2017-07-30 09:02:01	F	59.224	C	15.1244						2017-07-30 09:02:01	%RH	81.605
2017-07-30 10:02:01	F	60.126	C	15.6256						2017-07-30 10:02:01	%RH	83.189
2017-07-30 11:02:01	F	61.028	C	16.1267						2017-07-30 11:02:01	%RH	82.146
2017-07-30 12:02:01	F	61.929	C	16.6272						2017-07-30 12:02:01	%RH	82.681
2017-07-30 13:02:01	F	62.831	C	17.1283						2017-07-30 13:02:01	%RH	82.167
2017-07-30 14:02:01	F	62.831	C	17.1283						2017-07-30 14:02:01	%RH	82.167
2017-07-30 15:02:01	F	63.732	C	17.6289						2017-07-30 15:02:01	%RH	82.181
2017-07-30 16:02:01	F	63.732	C	17.6289						2017-07-30 16:02:01	%RH	81.655
2017-07-30 17:02:01	F	64.633	C	18.1294						2017-07-30 17:02:01	%RH	81.671
2017-07-30 18:02:01	F	63.732	C	17.6289						2017-07-30 18:02:01	%RH	80.068
2017-07-30 19:02:01	F	63.732	C	17.6289						2017-07-30 19:02:01	%RH	80.599
2017-07-30 20:02:01	F	62.831	C	17.1283						2017-07-30 20:02:01	%RH	80.584
2017-07-30 21:02:01	F	61.929	C	16.6272						2017-07-30 21:02:01	%RH	78.973
2017-07-30 22:02:01	F	61.929	C	16.6272						2017-07-30 22:02:01	%RH	78.973
2017-07-30 23:02:01	F	61.929	C	16.6272						2017-07-30 23:02:01	%RH	79.507
2017-07-31 00:02:01	F	61.929	C	16.6272						2017-07-31 00:02:01	%RH	78.973
2017-07-31 01:02:01	F	61.028	C	16.1267						2017-07-31 01:02:01	%RH	78.961
2017-07-31 02:02:01	F	61.028	C	16.1267						2017-07-31 02:02:01	%RH	77.888
2017-07-31 03:02:01	F	60.126	C	15.6256						2017-07-31 03:02:01	%RH	78.951
2017-07-31 04:02:01	F	59.224	C	15.1244						2017-07-31 04:02:01	%RH	79.478
2017-07-31 05:02:01	F	59.224	C	15.1244						2017-07-31 05:02:01	%RH	78.943
2017-07-31 06:02:01	F	59.224	C	15.1244						2017-07-31 06:02:01	%RH	80.012
2017-07-31 07:02:01	F	59.224	C	15.1244						2017-07-31 07:02:01	%RH	80.012
2017-07-31 08:02:01	F	60.126	C	15.6256						2017-07-31 08:02:01	%RH	80.551
2017-07-31 09:02:01	F	61.028	C	16.1267						2017-07-31 09:02:01	%RH	81.09
2017-07-31 10:02:01	F	61.028	C	16.1267						2017-07-31 10:02:01	%RH	81.09
2017-07-31 11:02:01	F	61.929	C	16.6272						2017-07-31 11:02:01	%RH	81.629
2017-07-31 12:02:01	F	63.732	C	17.6289						2017-07-31 12:02:01	%RH	81.127
2017-07-31 13:02:01	F	64.633	C	18.1294						2017-07-31 13:02:01	%RH	80.615
2017-07-31 14:02:01	F	64.633	C	18.1294						2017-07-31 14:02:01	%RH	80.085
2017-07-31 15:02:01	F	64.633	C	18.1294						2017-07-31 15:02:01	%RH	79.554
2017-07-31 16:02:01	F	65.534	C	18.63						2017-07-31 16:02:01	%RH	80.104
2017-07-31 17:02:01	F	65.534	C	18.63						2017-07-31 17:02:01	%RH	80.634
2017-07-31 18:02:01	F	64.633	C	18.1294						2017-07-31 18:02:01	%RH	78.486
2017-07-31 19:02:01	F	64.633	C	18.1294						2017-07-31 19:02:01	%RH	78.486
2017-07-31 20:02:01	F	63.732	C	17.6289						2017-07-31 20:02:01	%RH	77.932
2017-07-31 21:02:01	F	63.732	C	17.6289						2017-07-31 21:02:01	%RH	77.932
2017-07-31 22:02:01	F	62.831	C	17.1283						2017-07-31 22:02:01	%RH	77.378
2017-07-31 23:02:01	F	62.831	C	17.1283						2017-07-31 23:02:01	%RH	77.378
2017-08-01 00:02:01	F	61.929	C	16.6272						2017-08-01 00:02:01	%RH	77.901
2017-08-01 01:02:01	F	61.929	C	16.6272						2017-08-01 01:02:01	%RH	77.901
2017-08-01 02:02:01	F	61.028	C	16.1267						2017-08-01 02:02:01	%RH	77.888
2017-08-01 03:02:01	F	61.028	C	16.1267						2017-08-01 03:02:01	%RH	78.426
2017-08-01 04:02:01	F	60.126	C	15.6256						2017-08-01 04:02:01	%RH	78.415
2017-08-01 05:02:01	F	60.126	C	15.6256						2017-08-01 05:02:01	%RH	79.486
2017-08-01 06:02:01	F	60.126	C	15.6256						2017-08-01 06:02:01	%RH	78.415
2017-08-01 07:02:01	F	60.126	C	15.6256						2017-08-01 07:02:01	%RH	80.02
2017-08-01 08:02:01	F	61.028	C	16.1267						2017-08-01 08:02:01	%RH	80.029
2017-08-01 09:02:01	F	61.028	C	16.1267						2017-08-01 09:02:01	%RH	81.09
2017-08-01 10:02:01	F	61.929	C	16.6272						2017-08-01 10:02:01	%RH	81.101
2017-08-01 11:02:01	F	62.831	C	17.1283						2017-08-01 11:02:01	%RH	82.167
2017-08-01 12:02:01	F	64.633	C	18.1294						2017-08-01 12:02:01	%RH	81.671
2017-08-01 13:02:01	F	65.534	C	18.63						2017-08-01 13:02:01	%RH	81.162
2017-08-01 14:02:01	F	65.534	C	18.63						2017-08-01 14:02:01	%RH	80.634
2017-08-01 15:02:01	F	65.534	C	18.63						2017-08-01 15:02:01	%RH	80.634
2017-08-01 16:02:01	F	66.435	C	19.1306						2017-08-01 16:02:01	%RH	79.594
2017-08-01 17:02:01	F	67.337	C	19.6317						2017-08-01 17:02:01	%RH	78.551
2017-08-01 18:02:01	F	67.337	C	19.6317						2017-08-01 18:02:01	%RH	77.48
2017-08-01 19:02:01	F	66.435	C	19.1306						2017-08-01 19:02:01	%RH	76.917
2017-08-01 20:02:01	F	65.534	C	18.63						2017-08-01 20:02:01	%RH	75.813
2017-08-01 21:02:01	F	64.633	C	18.1294						2017-08-01 21:02:01	%RH	75.249
2017-08-01 22:02:01	F	64.633	C	18.1294						2017-08-01 22:02:01	%RH	75.792
2017-08-01 23:02:01	F	64.633	C	18.1294						2017-08-01 23:02:01	%RH	75.249
2017-08-02 00:02:01	F	63.732	C	17.6289						2017-08-02 00:02:01	%RH	75.772
2017-08-02 01:02:01	F	61.929	C	16.6272						2017-08-02 01:02:01	%RH	76.281
2017-08-02 02:02:01	F	61.028	C	16.1267						2017-08-02 02:02:01	%RH	77.349
2017-08-02 03:02:01	F	61.028	C	16.1267						2017-08-02 03:02:01	%RH	77.888
2017-08-02 04:02:01	F	60.126	C	15.6256						2017-08-02 04:02:01	%RH	77.338
2017-08-02 05:02:01	F	60.126	C	15.6256						2017-08-02 05:02:01	%RH	77.877
2017-08-02 06:02:01	F	60.126	C	15.6256						2017-08-02 06:02:01	%RH	78.951
2017-08-02 07:02:01	F	60.126	C	15.6256						2017-08-02 07:02:01	%RH	78.415
2017-08-02 08:02:01	F	60.126	C	15.6256						2017-08-02 08:02:01	%RH	79.486
2017-08-02 09:02:01	F	61.028	C	16.1267						2017-08-02 09:02:01	%RH	80.029
2017-08-02 10:02:01	F	61.929	C	16.6272						2017-08-02 10:02:01	%RH	80.04
2017-08-02 11:02:01	F	62.831	C	17.1283						2017-08-02 11:02:01	%RH	81.113
2017-08-02 12:02:01	F	62.831	C	17.1283						2017-08-02 12:02:01	%RH	80.584
2017-08-02 13:02:01	F	63.732	C	17.6289						2017-08-02 13:02:01	%RH	80.068
2017-08-02 14:02:01	F	64.633	C	18.1294						2017-08-02 14:02:01	%RH	80.085
2017-08-02 15:02:01	F	64.633	C	18.1294						2017-08-02 15:02:01	%RH	79.021
2017-08-02 16:02:01	F	64.633	C	18.1294						2017-08-02 16:02:01	%RH	79.021
2017-08-02 17:02:01	F	64.633	C	18.1294						2017-08-02 17:02:01	%RH	79.021
2017-08-02 18:02:01	F	64.633	C	18.1294						2017-08-02 18:02:01	%RH	78.486
2017-08-02 19:02:01	F	63.732	C	17.6289						2017-08-02 19:02:01	%RH	77.394
2017-08-02 20:02:01	F	63.732	C	17.6289						2017-08-02 20:02:01	%RH	76.855
2017-08-02 21:02:01	F	62.831	C	17.1283						2017-08-02 21:02:01	%RH	76.838
2017-08-02 22:02:01	F	62.831	C	17.1283						2017-08-02 22:02:01	%RH	77.378
2017-08-02 23:02:01	F	62.831	C	17.1283						2017-08-02 23:02:01	%RH	76.297
2017-08-03 00:02:01	F	61.929	C	16.6272						2017-08-03 00:02:01	%RH	76.823
2017-08-03 01:02:01	F	61.929	C	16.6272						2017-08-03 01:02:01	%RH	76.823
2017-08-03 02:02:01	F	61.028	C	16.1267						2017-08-03 02:02:01	%RH	76.267
2017-08-03 03:02:01	F	61.028	C	16.1267						2017-08-03 03:02:01	%RH	76.809
2017-08-03 04:02:01	F	61.028	C	16.1267						2017-08-03 04:02:01	%RH	77.349
2017-08-03 05:02:01	F	60.126	C	15.6256						2017-08-03 05:02:01	%RH	77.338
2017-08-03 06:02:01	F	60.126	C	15.6256						2017-08-03 06:02:01	%RH	77.338
2017-08-03 07:02:01	F	60.126	C	15.6256						2017-08-03 07:02:01	%RH	77.338
2017-08-03 08:02:01	F	60.126	C	15.6256						2017-08-03 08:02:01	%RH	77.877
2017-08-03 09:02:01	F	60.126	C	15.6256						2017-08-03 09:02:01	%RH	78.415
2017-08-03 10:02:01	F	61.028	C	16.1267						2017-08-03 10:02:01	%RH	79.496
2017-08-03 11:02:01	F	62.831	C	17.1283						2017-08-03 11:02:01	%RH	78.987
2017-08-03 12:02:01	F	64.633	C	18.1294						2017-08-03 12:02:01	%RH	77.95
2017-08-03 13:02:01	F	65.534	C	18.63						2017-08-03 13:02:01	%RH	77.433
2017-08-03 14:02:01	F	66.435	C	19.1306						2017-08-03 14:02:01	%RH	76.378
2017-08-03 15:02:01	F	66.435	C	19.1306						2017-08-03 15:02:01	%RH	75.837
2017-08-03 16:02:01	F	66.435	C	19.1306						2017-08-03 16:02:01	%RH	74.75
2017-08-03 17:02:01	F	66.435	C	19.1306						2017-08-03 17:02:01	%RH	74.204
2017-08-03 18:02:01	F	65.534	C	18.63						2017-08-03 18:02:01	%RH	73.633
2017-08-03 19:02:01	F	64.633	C	18.1294						2017-08-03 19:02:01	%RH	72.511
2017-08-03 20:02:01	F	63.732	C	17.6289						2017-08-03 20:02:01	%RH	73.04
2017-08-03 21:02:01	F	62.831	C	17.1283						2017-08-03 21:02:01	%RH	73.57
2017-08-03 22:02:01	F	62.831	C	17.1283						2017-08-03 22:02:01	%RH	74.118
2017-08-03 23:02:01	F	61.929	C	16.6272						2017-08-03 23:02:01	%RH	74.101
2017-08-04 00:02:01	F	61.929	C	16.6272						2017-08-04 00:02:01	%RH	74.648
2017-08-04 01:02:01	F	61.028	C	16.1267						2017-08-04 01:02:01	%RH	74.633
2017-08-04 02:02:01	F	61.028	C	16.1267						2017-08-04 02:02:01	%RH	75.179
2017-08-04 03:02:01	F	61.028	C	16.1267						2017-08-04 03:02:01	%RH	75.724
2017-08-04 04:02:01	F	61.028	C	16.1267						2017-08-04 04:02:01	%RH	75.724
2017-08-04 05:02:01	F	61.028	C	16.1267						2017-08-04 05:02:01	%RH	77.349
2017-08-04 06:02:01	F	60.126	C	15.6256						2017-08-04 06:02:01	%RH	77.338
2017-08-04 07:02:01	F	60.126	C	15.6256						2017-08-04 07:02:01	%RH	77.338
2017-08-04 08:02:01	F	60.126	C	15.6256						2017-08-04 08:02:01	%RH	77.877
2017-08-04 09:02:01	F	61.028	C	16.1267						2017-08-04 09:02:01	%RH	77.888
2017-08-04 10:02:01	F	62.831	C	17.1283						2017-08-04 10:02:01	%RH	77.378
2017-08-04 11:02:01	F	64.633	C	18.1294						2017-08-04 11:02:01	%RH	77.413
2017-08-04 12:02:01	F	66.435	C	19.1306						2017-08-04 12:02:01	%RH	76.378
2017-08-04 13:02:01	F	67.337	C	19.6317						2017-08-04 13:02:01	%RH	75.861
2017-08-04 14:02:01	F	68.237	C	20.1317						2017-08-04 14:02:01	%RH	74.258
2017-08-04 15:02:01	F	68.237	C	20.1317						2017-08-04 15:02:01	%RH	72.614
2017-08-04 16:02:01	F	69.138	C	20.6322						2017-08-04 16:02:01	%RH	71.541
2017-08-04 17:02:01	F	69.138	C	20.6322						2017-08-04 17:02:01	%RH	71.541
2017-08-04 18:02:01	F	68.237	C	20.1317						2017-08-04 18:02:01	%RH	70.957
2017-08-04 19:02:01	F	67.337	C	19.6317						2017-08-04 19:02:01	%RH	70.373
2017-08-04 20:02:01	F	65.534	C	18.63						2017-08-04 20:02:01	%RH	70.875
2017-08-04 21:02:01	F	65.534	C	18.63						2017-08-04 21:02:01	%RH	70.319
2017-08-04 22:02:01	F	64.633	C	18.1294						2017-08-04 22:02:01	%RH	71.959
2017-08-04 23:02:01	F	64.633	C	18.1294						2017-08-04 23:02:01	%RH	71.959
2017-08-05 00:02:01	F	62.831	C	17.1283						2017-08-05 00:02:01	%RH	73.57
2017-08-05 01:02:01	F	62.831	C	17.1283						2017-08-05 01:02:01	%RH	73.57
2017-08-05 02:02:01	F	61.929	C	16.6272						2017-08-05 02:02:01	%RH	74.648
2017-08-05 03:02:01	F	61.028	C	16.1267						2017-08-05 03:02:01	%RH	74.633
2017-08-05 04:02:01	F	60.126	C	15.6256						2017-08-05 04:02:01	%RH	75.712
2017-08-05 05:02:01	F	60.126	C	15.6256						2017-08-05 05:02:01	%RH	76.255
2017-08-05 06:02:01	F	59.224	C	15.1244						2017-08-05 06:02:01	%RH	76.787
2017-08-05 07:02:01	F	59.224	C	15.1244						2017-08-05 07:02:01	%RH	76.787
2017-08-05 08:02:01	F	60.126	C	15.6256						2017-08-05 08:02:01	%RH	77.877
2017-08-05 09:02:01	F	61.028	C	16.1267						2017-08-05 09:02:01	%RH	78.426
2017-08-05 10:02:01	F	61.929	C	16.6272						2017-08-05 10:02:01	%RH	78.973
2017-08-05 11:02:01	F	62.831	C	17.1283						2017-08-05 11:02:01	%RH	78.987
2017-08-05 12:02:01	F	62.831	C	17.1283						2017-08-05 12:02:01	%RH	78.987
2017-08-05 13:02:01	F	63.732	C	17.6289						2017-08-05 13:02:01	%RH	78.468
2017-08-05 14:02:01	F	67.337	C	19.6317						2017-08-05 14:02:01	%RH	78.016
2017-08-05 15:02:01	F	67.337	C	19.6317						2017-08-05 15:02:01	%RH	76.402
2017-08-05 16:02:01	F	67.337	C	19.6317						2017-08-05 16:02:01	%RH	76.942
2017-08-05 17:02:01	F	68.237	C	20.1317						2017-08-05 17:02:01	%RH	75.346
2017-08-05 18:02:01	F	67.337	C	19.6317						2017-08-05 18:02:01	%RH	74.775
2017-08-05 19:02:01	F	66.435	C	19.1306						2017-08-05 19:02:01	%RH	74.204
2017-08-05 20:02:01	F	65.534	C	18.63						2017-08-05 20:02:01	%RH	73.633
2017-08-05 21:02:01	F	64.633	C	18.1294						2017-08-05 21:02:01	%RH	74.704
2017-08-05 22:02:01	F	64.633	C	18.1294						2017-08-05 22:02:01	%RH	75.249
2017-08-05 23:02:01	F	63.732	C	17.6289						2017-08-05 23:02:01	%RH	76.315
2017-08-06 00:02:01	F	63.732	C	17.6289						2017-08-06 00:02:01	%RH	76.855
2017-08-06 01:02:01	F	62.831	C	17.1283						2017-08-06 01:02:01	%RH	76.838
2017-08-06 02:02:01	F	61.929	C	16.6272						2017-08-06 02:02:01	%RH	77.901
2017-08-06 03:02:01	F	61.929	C	16.6272						2017-08-06 03:02:01	%RH	78.973
2017-08-06 04:02:01	F	61.028	C	16.1267						2017-08-06 04:02:01	%RH	80.029
2017-08-06 05:02:01	F	61.028	C	16.1267						2017-08-06 05:02:01	%RH	80.029
2017-08-06 06:02:01	F	61.028	C	16.1267						2017-08-06 06:02:01	%RH	80.56
2017-08-06 07:02:01	F	61.028	C	16.1267						2017-08-06 07:02:01	%RH	80.56
2017-08-06 08:02:01	F	61.028	C	16.1267						2017-08-06 08:02:01	%RH	81.09
2017-08-06 09:02:01	F	61.929	C	16.6272						2017-08-06 09:02:01	%RH	80.571
2017-08-06 10:02:01	F	61.929	C	16.6272						2017-08-06 10:02:01	%RH	82.156
2017-08-06 11:02:01	F	63.732	C	17.6289						2017-08-06 11:02:01	%RH	80.068
2017-08-06 12:02:01	F	65.534	C	18.63						2017-08-06 12:02:01	%RH	79.04
2017-08-06 13:02:01	F	66.435	C	19.1306						2017-08-06 13:02:01	%RH	77.992
2017-08-06 14:02:01	F	66.435	C	19.1306						2017-08-06 14:02:01	%RH	77.992
2017-08-06 15:02:01	F	67.337	C	19.6317						2017-08-06 15:02:01	%RH	76.942
2017-08-06 16:02:01	F	69.138	C	20.6322						2017-08-06 16:02:01	%RH	76.457
2017-08-06 17:02:01	F	70.039	C	21.1328						2017-08-06 17:02:01	%RH	75.405
2017-08-06 18:02:01	F	70.039	C	21.1328						2017-08-06 18:02:01	%RH	74.862
2017-08-06 19:02:01	F	67.337	C	19.6317						2017-08-06 19:02:01	%RH	72.035
2017-08-06 20:02:01	F	66.435	C	19.1306						2017-08-06 20:02:01	%RH	72.559
2017-08-06 21:02:01	F	65.534	C	18.63						2017-08-06 21:02:01	%RH	72.534
2017-08-06 22:02:01	F	65.534	C	18.63						2017-08-06 22:02:01	%RH	73.084
2017-08-06 23:02:01	F	64.633	C	18.1294						2017-08-06 23:02:01	%RH	73.61
2017-08-07 00:02:01	F	64.633	C	18.1294						2017-08-07 00:02:01	%RH	73.61
2017-08-07 01:02:01	F	64.633	C	18.1294						2017-08-07 01:02:01	%RH	75.792
2017-08-07 02:02:01	F	63.732	C	17.6289						2017-08-07 02:02:01	%RH	78.468
2017-08-07 03:02:01	F	61.929	C	16.6272						2017-08-07 03:02:01	%RH	80.571
2017-08-07 04:02:01	F	61.028	C	16.1267						2017-08-07 04:02:01	%RH	81.09
2017-08-07 05:02:01	F	61.028	C	16.1267						2017-08-07 05:02:01	%RH	81.619
2017-08-07 06:02:01	F	60.126	C	15.6256						2017-08-07 06:02:01	%RH	81.611
2017-08-07 07:02:01	F	59.224	C	15.1244						2017-08-07 07:02:01	%RH	81.605
2017-08-07 08:02:01	F	59.224	C	15.1244						2017-08-07 08:02:01	%RH	82.133
2017-08-07 09:02:01	F	60.126	C	15.6256						2017-08-07 09:02:01	%RH	83.712
2017-08-07 10:02:01	F	60.126	C	15.6256						2017-08-07 10:02:01	%RH	83.189
2017-08-07 11:02:01	F	61.028	C	16.1267						2017-08-07 11:02:01	%RH	82.672
2017-08-07 12:02:01	F	61.929	C	16.6272						2017-08-07 12:02:01	%RH	82.156
2017-08-07 13:02:01	F	62.831	C	17.1283						2017-08-07 13:02:01	%RH	82.167
2017-08-07 14:02:01	F	62.831	C	17.1283						2017-08-07 14:02:01	%RH	82.167
2017-08-07 15:02:01	F	62.831	C	17.1283						2017-08-07 15:02:01	%RH	81.113
2017-08-07 16:02:01	F	61.929	C	16.6272						2017-08-07 16:02:01	%RH	81.629
2017-08-07 17:02:01	F	61.929	C	16.6272						2017-08-07 17:02:01	%RH	83.205
2017-08-07 18:02:01	F	61.929	C	16.6272						2017-08-07 18:02:01	%RH	82.156
2017-08-07 19:02:01	F	61.929	C	16.6272						2017-08-07 19:02:01	%RH	83.205
2017-08-07 20:02:01	F	61.028	C	16.1267						2017-08-07 20:02:01	%RH	84.24
2017-08-07 21:02:01	F	61.028	C	16.1267						2017-08-07 21:02:01	%RH	84.759
2017-08-07 22:02:01	F	61.028	C	16.1267						2017-08-07 22:02:01	%RH	84.24
2017-08-07 23:02:01	F	61.028	C	16.1267						2017-08-07 23:02:01	%RH	85.277
2017-08-08 00:02:01	F	61.028	C	16.1267						2017-08-08 00:02:01	%RH	84.24
2017-08-08 01:02:01	F	61.028	C	16.1267						2017-08-08 01:02:01	%RH	85.277
2017-08-08 02:02:01	F	60.126	C	15.6256						2017-08-08 02:02:01	%RH	84.754
2017-08-08 03:02:01	F	60.126	C	15.6256						2017-08-08 03:02:01	%RH	85.272
2017-08-08 04:02:01	F	60.126	C	15.6256						2017-08-08 04:02:01	%RH	85.789
2017-08-08 05:02:01	F	60.126	C	15.6256						2017-08-08 05:02:01	%RH	84.754
2017-08-08 06:02:01	F	60.126	C	15.6256						2017-08-08 06:02:01	%RH	86.305
2017-08-08 07:02:01	F	60.126	C	15.6256						2017-08-08 07:02:01	%RH	85.789
2017-08-08 08:02:01	F	60.126	C	15.6256						2017-08-08 08:02:01	%RH	86.305
2017-08-08 09:02:01	F	61.028	C	16.1267						2017-08-08 09:02:01	%RH	85.794
2017-08-08 10:02:01	F	61.028	C	16.1267						2017-08-08 10:02:01	%RH	86.31
2017-08-08 11:02:01	F	61.028	C	16.1267						2017-08-08 11:02:01	%RH	86.31
2017-08-08 12:02:01	F	61.929	C	16.6272						2017-08-08 12:02:01	%RH	85.801
2017-08-08 13:02:01	F	61.929	C	16.6272						2017-08-08 13:02:01	%RH	85.801
2017-08-08 14:02:01	F	62.831	C	17.1283						2017-08-08 14:02:01	%RH	85.294
2017-08-08 15:02:01	F	63.732	C	17.6289						2017-08-08 15:02:01	%RH	84.789
2017-08-08 16:02:01	F	63.732	C	17.6289						2017-08-08 16:02:01	%RH	84.27
2017-08-08 17:02:01	F	64.633	C	18.1294						2017-08-08 17:02:01	%RH	83.764
2017-08-08 18:02:01	F	64.633	C	18.1294						2017-08-08 18:02:01	%RH	83.243
2017-08-08 19:02:01	F	63.732	C	17.6289						2017-08-08 19:02:01	%RH	83.75
2017-08-08 20:02:01	F	62.831	C	17.1283						2017-08-08 20:02:01	%RH	82.692
2017-08-08 21:02:01	F	61.929	C	16.6272						2017-08-08 21:02:01	%RH	82.156
2017-08-08 22:02:01	F	61.028	C	16.1267						2017-08-08 22:02:01	%RH	82.672
2017-08-08 23:02:01	F	61.028	C	16.1267						2017-08-08 23:02:01	%RH	83.196
2017-08-09 00:02:01	F	61.028	C	16.1267						2017-08-09 00:02:01	%RH	83.196
2017-08-09 01:02:01	F	61.028	C	16.1267						2017-08-09 01:02:01	%RH	84.24
2017-08-09 02:02:01	F	61.028	C	16.1267						2017-08-09 02:02:01	%RH	84.24
2017-08-09 03:02:01	F	61.028	C	16.1267						2017-08-09 03:02:01	%RH	84.24
2017-08-09 04:02:01	F	61.028	C	16.1267						2017-08-09 04:02:01	%RH	84.24
2017-08-09 05:02:01	F	61.028	C	16.1267						2017-08-09 05:02:01	%RH	84.759
2017-08-09 06:02:01	F	60.126	C	15.6256						2017-08-09 06:02:01	%RH	85.272
2017-08-09 07:02:01	F	60.126	C	15.6256						2017-08-09 07:02:01	%RH	84.754
2017-08-09 08:02:01	F	60.126	C	15.6256						2017-08-09 08:02:01	%RH	85.272
2017-08-09 09:02:01	F	60.126	C	15.6256						2017-08-09 09:02:01	%RH	85.272
2017-08-09 10:02:01	F	61.028	C	16.1267						2017-08-09 10:02:01	%RH	85.277
2017-08-09 11:02:01	F	62.831	C	17.1283						2017-08-09 11:02:01	%RH	85.294
2017-08-09 12:02:01	F	63.732	C	17.6289						2017-08-09 12:02:01	%RH	84.27
2017-08-09 13:02:01	F	63.732	C	17.6289						2017-08-09 13:02:01	%RH	83.75
2017-08-09 14:02:01	F	64.633	C	18.1294						2017-08-09 14:02:01	%RH	83.243
2017-08-09 15:02:01	F	64.633	C	18.1294						2017-08-09 15:02:01	%RH	83.764
2017-08-09 16:02:01	F	64.633	C	18.1294						2017-08-09 16:02:01	%RH	82.721
2017-08-09 17:02:01	F	64.633	C	18.1294						2017-08-09 17:02:01	%RH	83.764
2017-08-09 18:02:01	F	64.633	C	18.1294						2017-08-09 18:02:01	%RH	83.243
2017-08-09 19:02:01	F	63.732	C	17.6289						2017-08-09 19:02:01	%RH	83.228
2017-08-09 20:02:01	F	62.831	C	17.1283						2017-08-09 20:02:01	%RH	84.258
2017-08-09 21:02:01	F	62.831	C	17.1283						2017-08-09 21:02:01	%RH	83.215
2017-08-09 22:02:01	F	61.929	C	16.6272						2017-08-09 22:02:01	%RH	83.727
2017-08-09 23:02:01	F	61.929	C	16.6272						2017-08-09 23:02:01	%RH	83.727
2017-08-10 00:02:01	F	61.929	C	16.6272						2017-08-10 00:02:01	%RH	84.248
2017-08-10 01:02:01	F	61.028	C	16.1267						2017-08-10 01:02:01	%RH	84.24
2017-08-10 02:02:01	F	61.028	C	16.1267						2017-08-10 02:02:01	%RH	84.759
2017-08-10 03:02:01	F	61.028	C	16.1267						2017-08-10 03:02:01	%RH	85.277
2017-08-10 04:02:01	F	61.028	C	16.1267						2017-08-10 04:02:01	%RH	85.277
2017-08-10 05:02:01	F	60.126	C	15.6256						2017-08-10 05:02:01	%RH	85.789
2017-08-10 06:02:01	F	60.126	C	15.6256						2017-08-10 06:02:01	%RH	86.819
2017-08-10 07:02:01	F	60.126	C	15.6256						2017-08-10 07:02:01	%RH	85.789
2017-08-10 08:02:01	F	60.126	C	15.6256						2017-08-10 08:02:01	%RH	86.305
2017-08-10 09:02:01	F	60.126	C	15.6256						2017-08-10 09:02:01	%RH	85.789
2017-08-10 10:02:01	F	61.028	C	16.1267						2017-08-10 10:02:01	%RH	86.31
2017-08-10 11:02:01	F	61.028	C	16.1267						2017-08-10 11:02:01	%RH	86.31
2017-08-10 12:02:01	F	61.028	C	16.1267						2017-08-10 12:02:01	%RH	85.794
2017-08-10 13:02:01	F	61.929	C	16.6272						2017-08-10 13:02:01	%RH	85.801
2017-08-10 14:02:01	F	62.831	C	17.1283						2017-08-10 14:02:01	%RH	85.294
2017-08-10 15:02:01	F	62.831	C	17.1283						2017-08-10 15:02:01	%RH	85.81
2017-08-10 16:02:01	F	62.831	C	17.1283						2017-08-10 16:02:01	%RH	85.81
2017-08-10 17:02:01	F	63.732	C	17.6289						2017-08-10 17:02:01	%RH	85.306
2017-08-10 18:02:01	F	63.732	C	17.6289						2017-08-10 18:02:01	%RH	85.306
2017-08-10 19:02:01	F	63.732	C	17.6289						2017-08-10 19:02:01	%RH	84.789
2017-08-10 20:02:01	F	62.831	C	17.1283						2017-08-10 20:02:01	%RH	84.258
2017-08-10 21:02:01	F	61.929	C	16.6272						2017-08-10 21:02:01	%RH	84.767
2017-08-10 22:02:01	F	61.929	C	16.6272						2017-08-10 22:02:01	%RH	84.767
2017-08-10 23:02:01	F	61.929	C	16.6272						2017-08-10 23:02:01	%RH	85.285
2017-08-11 00:02:01	F	61.929	C	16.6272						2017-08-11 00:02:01	%RH	85.801
2017-08-11 01:02:01	F	61.028	C	16.1267						2017-08-11 01:02:01	%RH	85.277
2017-08-11 02:02:01	F	61.028	C	16.1267						2017-08-11 02:02:01	%RH	85.794
2017-08-11 03:02:01	F	61.028	C	16.1267						2017-08-11 03:02:01	%RH	85.277
2017-08-11 04:02:01	F	61.028	C	16.1267						2017-08-11 04:02:01	%RH	85.794
2017-08-11 05:02:01	F	60.126	C	15.6256						2017-08-11 05:02:01	%RH	86.305
2017-08-11 06:02:01	F	59.224	C	15.1244						2017-08-11 06:02:01	%RH	86.303
2017-08-11 07:02:01	F	58.323	C	14.6239						2017-08-11 07:02:01	%RH	84.57
2017-08-11 08:02:01	F	58.323	C	14.6239						2017-08-11 08:02:01	%RH	84.063
2017-08-11 09:02:01	F	58.323	C	14.6239						2017-08-11 09:02:01	%RH	85.074
2017-08-11 10:02:01	F	59.224	C	15.1244						2017-08-11 10:02:01	%RH	86.303
2017-08-11 11:02:01	F	59.224	C	15.1244						2017-08-11 11:02:01	%RH	86.817
2017-08-11 12:02:01	F	61.028	C	16.1267						2017-08-11 12:02:01	%RH	86.823
2017-08-11 13:02:01	F	61.929	C	16.6272						2017-08-11 13:02:01	%RH	86.316
2017-08-11 14:02:01	F	61.929	C	16.6272						2017-08-11 14:02:01	%RH	85.285
2017-08-11 15:02:01	F	62.831	C	17.1283						2017-08-11 15:02:01	%RH	84.777
2017-08-11 16:02:01	F	63.732	C	17.6289						2017-08-11 16:02:01	%RH	83.75
2017-08-11 17:02:01	F	63.732	C	17.6289						2017-08-11 17:02:01	%RH	83.228
2017-08-11 18:02:01	F	62.831	C	17.1283						2017-08-11 18:02:01	%RH	82.692
2017-08-11 19:02:01	F	62.831	C	17.1283						2017-08-11 19:02:01	%RH	82.167
2017-08-11 20:02:01	F	61.929	C	16.6272						2017-08-11 20:02:01	%RH	82.156
2017-08-11 21:02:01	F	61.929	C	16.6272						2017-08-11 21:02:01	%RH	82.156
2017-08-11 22:02:01	F	61.929	C	16.6272						2017-08-11 22:02:01	%RH	82.681
2017-08-11 23:02:01	F	61.028	C	16.1267						2017-08-11 23:02:01	%RH	82.672
2017-08-12 00:02:01	F	61.028	C	16.1267						2017-08-12 00:02:01	%RH	83.196
2017-08-12 01:02:01	F	60.126	C	15.6256						2017-08-12 01:02:01	%RH	83.189
2017-08-12 02:02:01	F	60.126	C	15.6256						2017-08-12 02:02:01	%RH	83.712
2017-08-12 03:02:01	F	60.126	C	15.6256						2017-08-12 03:02:01	%RH	84.233
2017-08-12 04:02:01	F	60.126	C	15.6256						2017-08-12 04:02:01	%RH	84.754
2017-08-12 05:02:01	F	59.224	C	15.1244						2017-08-12 05:02:01	%RH	84.75
2017-08-12 06:02:01	F	59.224	C	15.1244						2017-08-12 06:02:01	%RH	84.75
2017-08-12 07:02:01	F	59.224	C	15.1244						2017-08-12 07:02:01	%RH	84.229
2017-08-12 08:02:01	F	59.224	C	15.1244						2017-08-12 08:02:01	%RH	84.75
2017-08-12 09:02:01	F	58.323	C	14.6239						2017-08-12 09:02:01	%RH	84.063
2017-08-12 10:02:01	F	59.224	C	15.1244						2017-08-12 10:02:01	%RH	86.303
2017-08-12 11:02:01	F	60.126	C	15.6256						2017-08-12 11:02:01	%RH	85.272
2017-08-12 12:02:01	F	61.028	C	16.1267						2017-08-12 12:02:01	%RH	85.794
2017-08-12 13:02:01	F	61.028	C	16.1267						2017-08-12 13:02:01	%RH	85.277
2017-08-12 14:02:01	F	61.929	C	16.6272						2017-08-12 14:02:01	%RH	85.285
2017-08-12 15:02:01	F	62.831	C	17.1283						2017-08-12 15:02:01	%RH	84.777
2017-08-12 16:02:01	F	64.633	C	18.1294						2017-08-12 16:02:01	%RH	84.284
2017-08-12 17:02:01	F	64.633	C	18.1294						2017-08-12 17:02:01	%RH	83.243
2017-08-12 18:02:01	F	63.732	C	17.6289						2017-08-12 18:02:01	%RH	82.705
[truncated: 4,392 more rows]

## Sheet: L3-R
Logger 3 - Rocky
Temperature										Humidity
Date/Time	Unit	Value	Unit	Value						Date/Time	Unit	Value
2017-02-28 15:15:01			C	37.071						2017-02-28 15:15:01	%RH	30.087
2017-02-28 16:15:01			C	31.077						2017-02-28 16:15:01	%RH	34.604
2017-02-28 17:15:01			C	28.078						2017-02-28 17:15:01	%RH	37.477
2017-02-28 18:15:01			C	28.078						2017-02-28 18:15:01	%RH	38.75
2017-02-28 19:15:01			C	27.578						2017-02-28 19:15:01	%RH	40.594
2017-02-28 20:15:01			C	27.578						2017-02-28 20:15:01	%RH	41.223
2017-02-28 21:15:01			C	27.578						2017-02-28 21:15:01	%RH	42.479
2017-02-28 22:15:01			C	27.578						2017-02-28 22:15:01	%RH	43.105
2017-02-28 23:15:01			C	27.578						2017-02-28 23:15:01	%RH	43.105
2017-03-01 00:15:01			C	27.078						2017-03-01 00:15:01	%RH	43.051
2017-03-01 01:15:01			C	27.078						2017-03-01 01:15:01	%RH	44.299
2017-03-01 02:15:01			C	27.078						2017-03-01 02:15:01	%RH	43.676
2017-03-01 03:15:01			C	27.078						2017-03-01 03:15:01	%RH	44.299
2017-03-01 04:15:01			C	26.578						2017-03-01 04:15:01	%RH	44.868
2017-03-01 05:15:01			C	26.578						2017-03-01 05:15:01	%RH	45.488
2017-03-01 06:15:01			C	26.578						2017-03-01 06:15:01	%RH	44.868
2017-03-01 07:15:01			C	26.078						2017-03-01 07:15:01	%RH	47.904
2017-03-01 08:15:01			C	28.578						2017-03-01 08:15:01	%RH	46.321
2017-03-01 09:15:01			C	30.077						2017-03-01 09:15:01	%RH	42.755
2017-03-01 10:15:01			C	31.576						2017-03-01 10:15:01	%RH	42.302
2017-03-01 11:15:01			C	32.076						2017-03-01 11:15:01	%RH	41.732
2017-03-01 12:15:01			C	32.076						2017-03-01 12:15:01	%RH	42.361
2017-03-01 13:15:01			C	31.576						2017-03-01 13:15:01	%RH	41.673
2017-03-01 14:15:01			C	26.578						2017-03-01 14:15:01	%RH	52.22
2017-03-01 15:15:01			C	26.578						2017-03-01 15:15:01	%RH	64.031
2017-03-01 16:15:01			C	27.078						2017-03-01 16:15:01	%RH	63.505
2017-03-01 17:15:01			C	27.078						2017-03-01 17:15:01	%RH	64.659
2017-03-01 18:15:01			C	27.078						2017-03-01 18:15:01	%RH	63.505
2017-03-01 19:15:01			C	27.078						2017-03-01 19:15:01	%RH	61.764
2017-03-01 20:15:01			C	27.078						2017-03-01 20:15:01	%RH	61.764
2017-03-01 21:15:01			C	27.078						2017-03-01 21:15:01	%RH	56.468
2017-03-01 22:15:01			C	26.578						2017-03-01 22:15:01	%RH	58.784
2017-03-01 23:15:01			C	26.578						2017-03-01 23:15:01	%RH	54.026
2017-03-02 00:15:01			C	26.578						2017-03-02 00:15:01	%RH	55.224
2017-03-02 01:15:01			C	26.578						2017-03-02 01:15:01	%RH	48.569
2017-03-02 02:15:01			C	26.578						2017-03-02 02:15:01	%RH	49.18
2017-03-02 03:15:01			C	26.578						2017-03-02 03:15:01	%RH	57.603
2017-03-02 04:15:01			C	26.578						2017-03-02 04:15:01	%RH	56.416
2017-03-02 05:15:01			C	26.078						2017-03-02 05:15:01	%RH	56.96
2017-03-02 06:15:01			C	26.078						2017-03-02 06:15:01	%RH	51.563
2017-03-02 07:15:01			C	26.578						2017-03-02 07:15:01	%RH	35.399
2017-03-02 08:15:01			C	26.578						2017-03-02 08:15:01	%RH	37.317
2017-03-02 09:15:01			C	25.078						2017-03-02 09:15:01	%RH	64.461
2017-03-02 10:15:01			C	23.578						2017-03-02 10:15:01	%RH	76.663
2017-03-02 11:15:01			C	23.078						2017-03-02 11:15:01	%RH	76.624
2017-03-02 12:15:01			C	22.578						2017-03-02 12:15:01	%RH	81.444
2017-03-02 13:15:01			C	22.578						2017-03-02 13:15:01	%RH	83.567
2017-03-02 14:15:01			C	22.578						2017-03-02 14:15:01	%RH	84.62
2017-03-02 15:15:01			C	22.578						2017-03-02 15:15:01	%RH	86.189
2017-03-02 16:15:01			C	22.077						2017-03-02 16:15:01	%RH	87.197
2017-03-02 17:15:01			C	22.077						2017-03-02 17:15:01	%RH	88.231
2017-03-02 18:15:01			C	22.077						2017-03-02 18:15:01	%RH	88.231
2017-03-02 19:15:01			C	21.577						2017-03-02 19:15:01	%RH	88.202
2017-03-02 20:15:01			C	21.577						2017-03-02 20:15:01	%RH	88.718
2017-03-02 21:15:01			C	21.077						2017-03-02 21:15:01	%RH	88.691
2017-03-02 22:15:01			C	21.077						2017-03-02 22:15:01	%RH	88.176
2017-03-02 23:15:01			C	20.577						2017-03-02 23:15:01	%RH	89.181
2017-03-03 00:15:01			C	20.577						2017-03-03 00:15:01	%RH	89.181
2017-03-03 01:15:01			C	20.577						2017-03-03 01:15:01	%RH	90.205
2017-03-03 02:15:01			C	20.076						2017-03-03 02:15:01	%RH	89.672
2017-03-03 03:15:01			C	20.076						2017-03-03 03:15:01	%RH	86.573
2017-03-03 04:15:01			C	19.576						2017-03-03 04:15:01	%RH	87.072
2017-03-03 05:15:01			C	19.576						2017-03-03 05:15:01	%RH	89.139
2017-03-03 06:15:01			C	19.576						2017-03-03 06:15:01	%RH	90.675
2017-03-03 07:15:01			C	19.576						2017-03-03 07:15:01	%RH	91.692
2017-03-03 08:15:01			C	19.576						2017-03-03 08:15:01	%RH	91.184
2017-03-03 09:15:01			C	19.576						2017-03-03 09:15:01	%RH	90.675
2017-03-03 10:15:01			C	20.076						2017-03-03 10:15:01	%RH	89.672
2017-03-03 11:15:01			C	20.076						2017-03-03 11:15:01	%RH	91.203
2017-03-03 12:15:01			C	20.577						2017-03-03 12:15:01	%RH	88.667
2017-03-03 13:15:01			C	20.577						2017-03-03 13:15:01	%RH	92.237
2017-03-03 14:15:01			C	20.577						2017-03-03 14:15:01	%RH	89.181
2017-03-03 15:15:01			C	21.077						2017-03-03 15:15:01	%RH	92.26
2017-03-03 16:15:01			C	21.077						2017-03-03 16:15:01	%RH	92.764
2017-03-03 17:15:01			C	21.077						2017-03-03 17:15:01	%RH	91.754
2017-03-03 18:15:01			C	21.077						2017-03-03 18:15:01	%RH	92.764
2017-03-03 19:15:01			C	21.077						2017-03-03 19:15:01	%RH	93.267
2017-03-03 20:15:01			C	21.077						2017-03-03 20:15:01	%RH	93.267
2017-03-03 21:15:01			C	21.077						2017-03-03 21:15:01	%RH	92.764
2017-03-03 22:15:01			C	21.077						2017-03-03 22:15:01	%RH	92.764
2017-03-03 23:15:01			C	21.077						2017-03-03 23:15:01	%RH	92.764
2017-03-04 00:15:01			C	20.577						2017-03-04 00:15:01	%RH	91.224
2017-03-04 01:15:01			C	20.577						2017-03-04 01:15:01	%RH	92.237
2017-03-04 02:15:01			C	20.577						2017-03-04 02:15:01	%RH	92.741
2017-03-04 03:15:01			C	20.076						2017-03-04 03:15:01	%RH	92.216
2017-03-04 04:15:01			C	20.076						2017-03-04 04:15:01	%RH	91.203
2017-03-04 05:15:01			C	20.076						2017-03-04 05:15:01	%RH	91.71
2017-03-04 06:15:01			C	19.576						2017-03-04 06:15:01	%RH	92.703
2017-03-04 07:15:01			C	19.576						2017-03-04 07:15:01	%RH	93.207
2017-03-04 08:15:01			C	19.576						2017-03-04 08:15:01	%RH	93.207
2017-03-04 09:15:01			C	20.076						2017-03-04 09:15:01	%RH	93.726
2017-03-04 10:15:01			C	20.076						2017-03-04 10:15:01	%RH	93.224
2017-03-04 11:15:01			C	20.577						2017-03-04 11:15:01	%RH	93.245
2017-03-04 12:15:01			C	20.577						2017-03-04 12:15:01	%RH	92.741
2017-03-04 13:15:01			C	21.077						2017-03-04 13:15:01	%RH	93.768
2017-03-04 14:15:01			C	21.077						2017-03-04 14:15:01	%RH	93.768
2017-03-04 15:15:01			C	21.577						2017-03-04 15:15:01	%RH	94.791
2017-03-04 16:15:01			C	21.577						2017-03-04 16:15:01	%RH	94.293
2017-03-04 17:15:01			C	21.577						2017-03-04 17:15:01	%RH	94.293
2017-03-04 18:15:01			C	21.577						2017-03-04 18:15:01	%RH	94.293
2017-03-04 19:15:01			C	21.577						2017-03-04 19:15:01	%RH	94.791
2017-03-04 20:15:01			C	21.077						2017-03-04 20:15:01	%RH	94.269
2017-03-04 21:15:01			C	21.077						2017-03-04 21:15:01	%RH	94.269
2017-03-04 22:15:01			C	21.077						2017-03-04 22:15:01	%RH	95.761
2017-03-04 23:15:01			C	20.577						2017-03-04 23:15:01	%RH	94.746
2017-03-05 00:15:01			C	20.577						2017-03-05 00:15:01	%RH	89.694
2017-03-05 01:15:01			C	20.076						2017-03-05 01:15:01	%RH	87.611
2017-03-05 02:15:01			C	20.076						2017-03-05 02:15:01	%RH	87.611
2017-03-05 03:15:01			C	20.076						2017-03-05 03:15:01	%RH	91.203
2017-03-05 04:15:01			C	20.076						2017-03-05 04:15:01	%RH	90.184
2017-03-05 05:15:01			C	20.076						2017-03-05 05:15:01	%RH	89.672
2017-03-05 06:15:01			C	19.576						2017-03-05 06:15:01	%RH	89.652
2017-03-05 07:15:01			C	19.576						2017-03-05 07:15:01	%RH	91.692
2017-03-05 08:15:01			C	19.576						2017-03-05 08:15:01	%RH	89.652
2017-03-05 09:15:01			C	20.076						2017-03-05 09:15:01	%RH	91.71
2017-03-05 10:15:01			C	24.578						2017-03-05 10:15:01	%RH	47.754
2017-03-05 11:15:01			C	26.078						2017-03-05 11:15:01	%RH	41.694
2017-03-05 12:15:01			C	30.577						2017-03-05 12:15:01	%RH	33.903
2017-03-05 13:15:01			C	33.575						2017-03-05 13:15:01	%RH	29.681
2017-03-05 14:15:01			C	36.572						2017-03-05 14:15:01	%RH	26.05
2017-03-05 15:15:01			C	34.074						2017-03-05 15:15:01	%RH	27.76
2017-03-05 16:15:01			C	31.077						2017-03-05 16:15:01	%RH	26.766
2017-03-05 17:15:01			C	26.078						2017-03-05 17:15:01	%RH	35.346
2017-03-05 18:15:01			C	23.578						2017-03-05 18:15:01	%RH	43.947
2017-03-05 19:15:01			C	22.578						2017-03-05 19:15:01	%RH	45.716
2017-03-05 20:15:01			C	22.077						2017-03-05 20:15:01	%RH	49.361
2017-03-05 21:15:01			C	22.077						2017-03-05 21:15:01	%RH	54.205
2017-03-05 22:15:01			C	21.577						2017-03-05 22:15:01	%RH	49.318
2017-03-05 23:15:01			C	21.077						2017-03-05 23:15:01	%RH	49.276
2017-03-06 00:15:01			C	21.077						2017-03-06 00:15:01	%RH	54.123
2017-03-06 01:15:01			C	20.577						2017-03-06 01:15:01	%RH	55.88
2017-03-06 02:15:01			C	20.076						2017-03-06 02:15:01	%RH	57.033
2017-03-06 03:15:01			C	19.576						2017-03-06 03:15:01	%RH	59.363
2017-03-06 04:15:01			C	19.076						2017-03-06 04:15:01	%RH	61.091
2017-03-06 05:15:01			C	18.575						2017-03-06 05:15:01	%RH	62.809
2017-03-06 06:15:01			C	18.575						2017-03-06 06:15:01	%RH	63.39
2017-03-06 07:15:01			C	19.576						2017-03-06 07:15:01	%RH	60.538
2017-03-06 08:15:01			C	21.577						2017-03-06 08:15:01	%RH	55.361
2017-03-06 09:15:01			C	25.078						2017-03-06 09:15:01	%RH	45.954
2017-03-06 10:15:01			C	26.578						2017-03-06 10:15:01	%RH	41.118
2017-03-06 11:15:01			C	27.578						2017-03-06 11:15:01	%RH	34.863
2017-03-06 12:15:01			C	30.577						2017-03-06 12:15:01	%RH	29.346
2017-03-06 13:15:01			C	36.072						2017-03-06 13:15:01	%RH	22.642
2017-03-06 14:15:01			C	40.566						2017-03-06 14:15:01	%RH	19.727
2017-03-06 15:15:01			C	32.576						2017-03-06 15:15:01	%RH	24.939
2017-03-06 16:15:01			C	30.077						2017-03-06 16:15:01	%RH	25.995
2017-03-06 17:15:01			C	26.578						2017-03-06 17:15:01	%RH	34.113
2017-03-06 18:15:01			C	24.578						2017-03-06 18:15:01	%RH	35.833
2017-03-06 19:15:01			C	23.578						2017-03-06 19:15:01	%RH	38.919
2017-03-06 20:15:01			C	23.078						2017-03-06 20:15:01	%RH	45.762
2017-03-06 21:15:01			C	22.578						2017-03-06 21:15:01	%RH	46.334
2017-03-06 22:15:01			C	22.077						2017-03-06 22:15:01	%RH	46.289
2017-03-06 23:15:01			C	22.077						2017-03-06 23:15:01	%RH	47.522
2017-03-07 00:15:01			C	21.577						2017-03-07 00:15:01	%RH	48.706
2017-03-07 01:15:01			C	21.077						2017-03-07 01:15:01	%RH	50.496
2017-03-07 02:15:01			C	20.076						2017-03-07 02:15:01	%RH	54.045
2017-03-07 03:15:01			C	19.576						2017-03-07 03:15:01	%RH	56.402
2017-03-07 04:15:01			C	19.576						2017-03-07 04:15:01	%RH	60.538
2017-03-07 05:15:01			C	19.076						2017-03-07 05:15:01	%RH	60.505
2017-03-07 06:15:01			C	19.076						2017-03-07 06:15:01	%RH	58.74
2017-03-07 07:15:01			C	20.076						2017-03-07 07:15:01	%RH	56.438
2017-03-07 08:15:01			C	22.077						2017-03-07 08:15:01	%RH	40.041
2017-03-07 09:15:01			C	26.078						2017-03-07 09:15:01	%RH	31.472
2017-03-07 10:15:01			C	27.578						2017-03-07 10:15:01	%RH	28.364
2017-03-07 11:15:01			C	28.078						2017-03-07 11:15:01	%RH	25.78
2017-03-07 12:15:01			C	31.077						2017-03-07 12:15:01	%RH	26.104
2017-03-07 13:15:01			C	36.572						2017-03-07 13:15:01	%RH	20.667
2017-03-07 14:15:01			C	41.066						2017-03-07 14:15:01	%RH	17.026
2017-03-07 15:15:01			C	38.07						2017-03-07 15:15:01	%RH	16.036
2017-03-07 16:15:01			C	32.576						2017-03-07 16:15:01	%RH	23.604
2017-03-07 17:15:01			C	27.078						2017-03-07 17:15:01	%RH	30.927
2017-03-07 18:15:01			C	25.078						2017-03-07 18:15:01	%RH	37.162
2017-03-07 19:15:01			C	23.578						2017-03-07 19:15:01	%RH	35.091
2017-03-07 20:15:01			C	23.078						2017-03-07 20:15:01	%RH	38.236
2017-03-07 21:15:01			C	23.078						2017-03-07 21:15:01	%RH	42.024
2017-03-07 22:15:01			C	22.578						2017-03-07 22:15:01	%RH	40.088
2017-03-07 23:15:01			C	22.077						2017-03-07 23:15:01	%RH	41.93
2017-03-08 00:15:01			C	21.577						2017-03-08 00:15:01	%RH	45.626
2017-03-08 01:15:01			C	21.077						2017-03-08 01:15:01	%RH	48.05
2017-03-08 02:15:01			C	20.577						2017-03-08 02:15:01	%RH	52.88
2017-03-08 03:15:01			C	19.576						2017-03-08 03:15:01	%RH	55.208
2017-03-08 04:15:01			C	19.576						2017-03-08 04:15:01	%RH	58.774
2017-03-08 05:15:01			C	19.076						2017-03-08 05:15:01	%RH	59.918
2017-03-08 06:15:01			C	19.076						2017-03-08 06:15:01	%RH	51.554
2017-03-08 07:15:01			C	20.076						2017-03-08 07:15:01	%RH	37.952
2017-03-08 08:15:01			C	22.077						2017-03-08 08:15:01	%RH	34.299
2017-03-08 09:15:01			C	26.078						2017-03-08 09:15:01	%RH	28.205
2017-03-08 10:15:01			C	28.078						2017-03-08 10:15:01	%RH	24.452
2017-03-08 11:15:01			C	29.078						2017-03-08 11:15:01	%RH	22.558
2017-03-08 12:15:01			C	32.576						2017-03-08 12:15:01	%RH	20.242
2017-03-08 13:15:01			C	38.569						2017-03-08 13:15:01	%RH	15.395
2017-03-08 14:15:01			C	42.064						2017-03-08 14:15:01	%RH	12.244
2017-03-08 15:15:01			C	41.066						2017-03-08 15:15:01	%RH	13.552
2017-03-08 16:15:01			C	35.573						2017-03-08 16:15:01	%RH	17.84
2017-03-08 17:15:01			C	28.078						2017-03-08 17:15:01	%RH	23.12
2017-03-08 18:15:01			C	25.078						2017-03-08 18:15:01	%RH	30.716
2017-03-08 19:15:01			C	24.078						2017-03-08 19:15:01	%RH	33.854
2017-03-08 20:15:01			C	23.578						2017-03-08 20:15:01	%RH	26.625
2017-03-08 21:15:01			C	23.078						2017-03-08 21:15:01	%RH	33.108
2017-03-08 22:15:01			C	22.578						2017-03-08 22:15:01	%RH	36.913
2017-03-08 23:15:01			C	22.077						2017-03-08 23:15:01	%RH	36.865
2017-03-09 00:15:01			C	21.577						2017-03-09 00:15:01	%RH	37.455
2017-03-09 01:15:01			C	21.077						2017-03-09 01:15:01	%RH	42.466
2017-03-09 02:15:01			C	20.577						2017-03-09 02:15:01	%RH	37.361
2017-03-09 03:15:01			C	20.076						2017-03-09 03:15:01	%RH	43.004
2017-03-09 04:15:01			C	19.576						2017-03-09 04:15:01	%RH	45.455
2017-03-09 05:15:01			C	19.076						2017-03-09 05:15:01	%RH	44.169
2017-03-09 06:15:01			C	19.076						2017-03-09 06:15:01	%RH	46.653
2017-03-09 07:15:01			C	20.076						2017-03-09 07:15:01	%RH	40.489
2017-03-09 08:15:01			C	22.077						2017-03-09 08:15:01	%RH	41.301
2017-03-09 09:15:01			C	26.078						2017-03-09 09:15:01	%RH	33.415
2017-03-09 10:15:01			C	28.078						2017-03-09 10:15:01	%RH	27.102
2017-03-09 11:15:01			C	29.078						2017-03-09 11:15:01	%RH	25.887
2017-03-09 12:15:01			C	32.076						2017-03-09 12:15:01	%RH	22.21
2017-03-09 13:15:01			C	36.572						2017-03-09 13:15:01	%RH	18.626
2017-03-09 14:15:01			C	41.066						2017-03-09 14:15:01	%RH	16.334
2017-03-09 15:15:01			C	37.071						2017-03-09 15:15:01	%RH	16.623
2017-03-09 16:15:01			C	32.076						2017-03-09 16:15:01	%RH	20.189
2017-03-09 17:15:01			C	26.578						2017-03-09 17:15:01	%RH	26.281
2017-03-09 18:15:01			C	24.578						2017-03-09 18:15:01	%RH	30.012
2017-03-09 19:15:01			C	24.078						2017-03-09 19:15:01	%RH	35.782
2017-03-09 20:15:01			C	23.578						2017-03-09 20:15:01	%RH	34.448
2017-03-09 21:15:01			C	22.578						2017-03-09 21:15:01	%RH	37.551
2017-03-09 22:15:01			C	22.578						2017-03-09 22:15:01	%RH	37.551
2017-03-09 23:15:01			C	22.578						2017-03-09 23:15:01	%RH	38.822
2017-03-10 00:15:01			C	22.077						2017-03-10 00:15:01	%RH	40.672
2017-03-10 01:15:01			C	21.577						2017-03-10 01:15:01	%RH	41.884
2017-03-10 02:15:01			C	21.077						2017-03-10 02:15:01	%RH	42.466
2017-03-10 03:15:01			C	21.077						2017-03-10 03:15:01	%RH	42.466
2017-03-10 04:15:01			C	20.076						2017-03-10 04:15:01	%RH	44.875
2017-03-10 05:15:01			C	20.076						2017-03-10 05:15:01	%RH	46.734
2017-03-10 06:15:01			C	20.577						2017-03-10 06:15:01	%RH	41.164
2017-03-10 07:15:01			C	21.577						2017-03-10 07:15:01	%RH	40.625
2017-03-10 08:15:01			C	23.078						2017-03-10 08:15:01	%RH	33.108
2017-03-10 09:15:01			C	27.078						2017-03-10 09:15:01	%RH	27.653
2017-03-10 10:15:01			C	28.078						2017-03-10 10:15:01	%RH	27.102
2017-03-10 11:15:01			C	29.078						2017-03-10 11:15:01	%RH	23.227
2017-03-10 12:15:01			C	33.075						2017-03-10 12:15:01	%RH	20.971
2017-03-10 13:15:01			C	37.071						2017-03-10 13:15:01	%RH	16.623
2017-03-10 14:15:01			C	39.568						2017-03-10 14:15:01	%RH	14.801
2017-03-10 15:15:01			C	35.573						2017-03-10 15:15:01	%RH	17.84
2017-03-10 16:15:01			C	32.576						2017-03-10 16:15:01	%RH	22.264
2017-03-10 17:15:01			C	26.578						2017-03-10 17:15:01	%RH	27.6
2017-03-10 18:15:01			C	25.078						2017-03-10 18:15:01	%RH	33.311
2017-03-10 19:15:01			C	23.578						2017-03-10 19:15:01	%RH	36.372
2017-03-10 20:15:01			C	23.078						2017-03-10 20:15:01	%RH	38.87
2017-03-10 21:15:01			C	22.578						2017-03-10 21:15:01	%RH	33.704
2017-03-10 22:15:01			C	21.577						2017-03-10 22:15:01	%RH	36.177
2017-03-10 23:15:01			C	21.077						2017-03-10 23:15:01	%RH	33.556
2017-03-11 00:15:01			C	20.076						2017-03-11 00:15:01	%RH	36.035
2017-03-11 01:15:01			C	19.576						2017-03-11 01:15:01	%RH	35.347
2017-03-11 02:15:01			C	19.076						2017-03-11 02:15:01	%RH	35.943
2017-03-11 03:15:01			C	18.575						2017-03-11 03:15:01	%RH	37.817
2017-03-11 04:15:01			C	18.075						2017-03-11 04:15:01	%RH	38.411
2017-03-11 05:15:01			C	17.575						2017-03-11 05:15:01	%RH	40.906
2017-03-11 06:15:01			C	18.575						2017-03-11 06:15:01	%RH	39.091
2017-03-11 07:15:01			C	20.577						2017-03-11 07:15:01	%RH	30.911
2017-03-11 08:15:01			C	22.578						2017-03-11 08:15:01	%RH	29.152
2017-03-11 09:15:01			C	27.578						2017-03-11 09:15:01	%RH	23.733
2017-03-11 10:15:01			C	29.078						2017-03-11 10:15:01	%RH	19.195
2017-03-11 11:15:01			C	30.077						2017-03-11 11:15:01	%RH	18.624
2017-03-11 12:15:01			C	34.074						2017-03-11 12:15:01	%RH	17.684
2017-03-11 13:15:01			C	40.566						2017-03-11 13:15:01	%RH	11.406
2017-03-11 14:15:01			C	44.559						2017-03-11 14:15:01	%RH	11.761
2017-03-11 15:15:01			C	42.064						2017-03-11 15:15:01	%RH	10.837
2017-03-11 16:15:01			C	36.072						2017-03-11 16:15:01	%RH	14.457
2017-03-11 17:15:01			C	28.578						2017-03-11 17:15:01	%RH	25.833
2017-03-11 18:15:01			C	25.578						2017-03-11 18:15:01	%RH	22.852
2017-03-11 19:15:01			C	23.578						2017-03-11 19:15:01	%RH	24.639
2017-03-11 20:15:01			C	22.578						2017-03-11 20:15:01	%RH	25.197
2017-03-11 21:15:01			C	22.077						2017-03-11 21:15:01	%RH	25.145
2017-03-11 22:15:01			C	21.077						2017-03-11 22:15:01	%RH	26.366
2017-03-11 23:15:01			C	20.076						2017-03-11 23:15:01	%RH	30.209
2017-03-12 00:15:01			C	19.576						2017-03-12 00:15:01	%RH	29.505
2017-03-12 01:15:01			C	19.076						2017-03-12 01:15:01	%RH	32.717
2017-03-12 02:15:01			C	18.575						2017-03-12 02:15:01	%RH	33.965
2017-03-12 03:15:01			C	18.075						2017-03-12 03:15:01	%RH	36.494
2017-03-12 04:15:01			C	17.575						2017-03-12 04:15:01	%RH	37.09
2017-03-12 05:15:01			C	17.074						2017-03-12 05:15:01	%RH	39.598
2017-03-12 06:15:01			C	17.575						2017-03-12 06:15:01	%RH	37.73
2017-03-12 07:15:01			C	19.576						2017-03-12 07:15:01	%RH	32.115
2017-03-12 08:15:01			C	22.077						2017-03-12 08:15:01	%RH	32.36
2017-03-12 09:15:01			C	26.078						2017-03-12 09:15:01	%RH	24.903
2017-03-12 10:15:01			C	28.078						2017-03-12 10:15:01	%RH	21.781
2017-03-12 11:15:01			C	29.078						2017-03-12 11:15:01	%RH	20.544
2017-03-12 12:15:01			C	34.074						2017-03-12 12:15:01	%RH	17.001
2017-03-12 13:15:01			C	40.067						2017-03-12 13:15:01	%RH	12.061
2017-03-12 14:15:01			C	43.062						2017-03-12 14:15:01	%RH	11.63
2017-03-12 15:15:01			C	41.565						2017-03-12 15:15:01	%RH	12.199
2017-03-12 16:15:01			C	34.574						2017-03-12 16:15:01	%RH	14.995
2017-03-12 17:15:01			C	28.078						2017-03-12 17:15:01	%RH	21.781
2017-03-12 18:15:01			C	25.578						2017-03-12 18:15:01	%RH	27.494
2017-03-12 19:15:01			C	24.578						2017-03-12 19:15:01	%RH	24.744
2017-03-12 20:15:01			C	23.578						2017-03-12 20:15:01	%RH	31.213
2017-03-12 21:15:01			C	22.578						2017-03-12 21:15:01	%RH	35.633
2017-03-12 22:15:01			C	22.077						2017-03-12 22:15:01	%RH	34.299
2017-03-12 23:15:01			C	21.077						2017-03-12 23:15:01	%RH	37.408
2017-03-13 00:15:01			C	20.577						2017-03-13 00:15:01	%RH	37.361
2017-03-13 01:15:01			C	20.076						2017-03-13 01:15:01	%RH	37.952
2017-03-13 02:15:01			C	19.076						2017-03-13 02:15:01	%RH	39.769
2017-03-13 03:15:01			C	18.575						2017-03-13 03:15:01	%RH	42.249
2017-03-13 04:15:01			C	18.575						2017-03-13 04:15:01	%RH	42.249
2017-03-13 05:15:01			C	18.075						2017-03-13 05:15:01	%RH	44.712
2017-03-13 06:15:01			C	18.575						2017-03-13 06:15:01	%RH	44.128
2017-03-13 07:15:01			C	20.577						2017-03-13 07:15:01	%RH	41.164
2017-03-13 08:15:01			C	22.578						2017-03-13 08:15:01	%RH	36.274
2017-03-13 09:15:01			C	26.578						2017-03-13 09:15:01	%RH	30.874
2017-03-13 10:15:01			C	27.578						2017-03-13 10:15:01	%RH	27.707
2017-03-13 11:15:01			C	29.078						2017-03-13 11:15:01	%RH	25.224
2017-03-13 12:15:01			C	32.576						2017-03-13 12:15:01	%RH	21.591
2017-03-13 13:15:01			C	39.568						2017-03-13 13:15:01	%RH	14.801
2017-03-13 14:15:01			C	42.563						2017-03-13 14:15:01	%RH	12.991
2017-03-13 15:15:01			C	40.067						2017-03-13 15:15:01	%RH	12.061
2017-03-13 16:15:01			C	34.074						2017-03-13 16:15:01	%RH	17.001
2017-03-13 17:15:01			C	28.078						2017-03-13 17:15:01	%RH	24.452
2017-03-13 18:15:01			C	25.578						2017-03-13 18:15:01	%RH	28.808
2017-03-13 19:15:01			C	24.578						2017-03-13 19:15:01	%RH	33.26
2017-03-13 20:15:01			C	24.078						2017-03-13 20:15:01	%RH	33.854
2017-03-13 21:15:01			C	23.578						2017-03-13 21:15:01	%RH	32.511
2017-03-13 22:15:01			C	22.578						2017-03-13 22:15:01	%RH	35.633
2017-03-13 23:15:01			C	22.578						2017-03-13 23:15:01	%RH	38.822
2017-03-14 00:15:01			C	21.577						2017-03-14 00:15:01	%RH	41.884
2017-03-14 01:15:01			C	21.077						2017-03-14 01:15:01	%RH	43.716
2017-03-14 02:15:01			C	20.076						2017-03-14 02:15:01	%RH	44.875
2017-03-14 03:15:01			C	19.576						2017-03-14 03:15:01	%RH	46.693
2017-03-14 04:15:01			C	19.076						2017-03-14 04:15:01	%RH	50.946
2017-03-14 05:15:01			C	18.575						2017-03-14 05:15:01	%RH	54.538
2017-03-14 06:15:01			C	19.076						2017-03-14 06:15:01	%RH	53.972
2017-03-14 07:15:01			C	20.577						2017-03-14 07:15:01	%RH	48.622
2017-03-14 08:15:01			C	22.578						2017-03-14 08:15:01	%RH	44.475
2017-03-14 09:15:01			C	26.578						2017-03-14 09:15:01	%RH	33.468
2017-03-14 10:15:01			C	27.578						2017-03-14 10:15:01	%RH	29.675
2017-03-14 11:15:01			C	28.578						2017-03-14 11:15:01	%RH	27.814
2017-03-14 12:15:01			C	33.075						2017-03-14 12:15:01	%RH	23.658
2017-03-14 13:15:01			C	39.069						2017-03-14 13:15:01	%RH	18.2
2017-03-14 14:15:01			C	42.563						2017-03-14 14:15:01	%RH	15.787
2017-03-14 15:15:01			C	41.066						2017-03-14 15:15:01	%RH	14.25
2017-03-14 16:15:01			C	32.576						2017-03-14 16:15:01	%RH	19.566
2017-03-14 17:15:01			C	27.578						2017-03-14 17:15:01	%RH	28.364
2017-03-14 18:15:01			C	25.078						2017-03-14 18:15:01	%RH	35.243
2017-03-14 19:15:01			C	24.078						2017-03-14 19:15:01	%RH	35.782
2017-03-14 20:15:01			C	23.078						2017-03-14 20:15:01	%RH	40.136
2017-03-14 21:15:01			C	22.077						2017-03-14 21:15:01	%RH	43.182
2017-03-14 22:15:01			C	22.077						2017-03-14 22:15:01	%RH	45.05
2017-03-14 23:15:01			C	21.577						2017-03-14 23:15:01	%RH	46.862
2017-03-15 00:15:01			C	21.077						2017-03-15 00:15:01	%RH	46.819
2017-03-15 01:15:01			C	20.577						2017-03-15 01:15:01	%RH	48.008
2017-03-15 02:15:01			C	20.076						2017-03-15 02:15:01	%RH	54.646
2017-03-15 03:15:01			C	19.576						2017-03-15 03:15:01	%RH	58.183
2017-03-15 04:15:01			C	19.076						2017-03-15 04:15:01	%RH	63.999
2017-03-15 05:15:01			C	18.575						2017-03-15 05:15:01	%RH	63.969
2017-03-15 06:15:01			C	19.576						2017-03-15 06:15:01	%RH	64.607
2017-03-15 07:15:01			C	20.577						2017-03-15 07:15:01	%RH	60.022
2017-03-15 08:15:01			C	22.578						2017-03-15 08:15:01	%RH	46.951
2017-03-15 09:15:01			C	25.078						2017-03-15 09:15:01	%RH	39.702
2017-03-15 10:15:01			C	26.078						2017-03-15 10:15:01	%RH	32.121
2017-03-15 11:15:01			C	27.578						2017-03-15 11:15:01	%RH	29.675
2017-03-15 12:15:01			C	32.076						2017-03-15 12:15:01	%RH	24.885
2017-03-15 13:15:01			C	39.568						2017-03-15 13:15:01	%RH	16.185
2017-03-15 14:15:01			C	42.563						2017-03-15 14:15:01	%RH	14.392
2017-03-15 15:15:01			C	41.565						2017-03-15 15:15:01	%RH	12.9
2017-03-15 16:15:01			C	34.074						2017-03-15 16:15:01	%RH	17.001
2017-03-15 17:15:01			C	27.578						2017-03-15 17:15:01	%RH	25.726
2017-03-15 18:15:01			C	25.078						2017-03-15 18:15:01	%RH	29.411
2017-03-15 19:15:01			C	24.078						2017-03-15 19:15:01	%RH	33.209
2017-03-15 20:15:01			C	23.578						2017-03-15 20:15:01	%RH	33.158
2017-03-15 21:15:01			C	23.078						2017-03-15 21:15:01	%RH	36.962
2017-03-15 22:15:01			C	22.077						2017-03-15 22:15:01	%RH	38.774
2017-03-15 23:15:01			C	21.577						2017-03-15 23:15:01	%RH	43.761
2017-03-16 00:15:01			C	21.077						2017-03-16 00:15:01	%RH	50.496
2017-03-16 01:15:01			C	20.076						2017-03-16 01:15:01	%RH	53.444
2017-03-16 02:15:01			C	19.576						2017-03-16 02:15:01	%RH	55.208
2017-03-16 03:15:01			C	19.076						2017-03-16 03:15:01	%RH	56.962
2017-03-16 04:15:01			C	18.575						2017-03-16 04:15:01	%RH	58.116
2017-03-16 05:15:01			C	18.075						2017-03-16 05:15:01	%RH	61.03
2017-03-16 06:15:01			C	18.575						2017-03-16 06:15:01	%RH	57.523
2017-03-16 07:15:01			C	20.076						2017-03-16 07:15:01	%RH	51.023
2017-03-16 08:15:01			C	22.077						2017-03-16 08:15:01	%RH	45.67
2017-03-16 09:15:01			C	25.578						2017-03-16 09:15:01	%RH	37.85
2017-03-16 10:15:01			C	27.578						2017-03-16 10:15:01	%RH	32.928
2017-03-16 11:15:01			C	28.578						2017-03-16 11:15:01	%RH	28.472
2017-03-16 12:15:01			C	34.074						2017-03-16 12:15:01	%RH	22.425
2017-03-16 13:15:01			C	39.069						2017-03-16 13:15:01	%RH	16.825
2017-03-16 14:15:01			C	42.563						2017-03-16 14:15:01	%RH	14.392
2017-03-16 15:15:01			C	41.066						2017-03-16 15:15:01	%RH	14.946
2017-03-16 16:15:01			C	34.074						2017-03-16 16:15:01	%RH	18.366
2017-03-16 17:15:01			C	27.578						2017-03-16 17:15:01	%RH	25.063
2017-03-16 18:15:01			C	25.578						2017-03-16 18:15:01	%RH	30.116
2017-03-16 19:15:01			C	24.578						2017-03-16 19:15:01	%RH	33.905
2017-03-16 20:15:01			C	24.078						2017-03-16 20:15:01	%RH	34.498
2017-03-16 21:15:01			C	23.578						2017-03-16 21:15:01	%RH	33.804
2017-03-16 22:15:01			C	23.078						2017-03-16 22:15:01	%RH	35.041
2017-03-16 23:15:01			C	22.077						2017-03-16 23:15:01	%RH	41.301
2017-03-17 00:15:01			C	20.577						2017-03-17 00:15:01	%RH	51.063
2017-03-17 01:15:01			C	20.076						2017-03-17 01:15:01	%RH	48.581
2017-03-17 02:15:01			C	19.076						2017-03-17 02:15:01	%RH	49.115
2017-03-17 03:15:01			C	18.575						2017-03-17 03:15:01	%RH	49.077
2017-03-17 04:15:01			C	18.075						2017-03-17 04:15:01	%RH	51.482
2017-03-17 05:15:01			C	17.575						2017-03-17 05:15:01	%RH	52.661
2017-03-17 06:15:01			C	18.575						2017-03-17 06:15:01	%RH	50.909
2017-03-17 07:15:01			C	20.076						2017-03-17 07:15:01	%RH	46.734
2017-03-17 08:15:01			C	22.077						2017-03-17 08:15:01	%RH	40.672
2017-03-17 09:15:01			C	25.578						2017-03-17 09:15:01	%RH	32.716
2017-03-17 10:15:01			C	27.578						2017-03-17 10:15:01	%RH	27.707
2017-03-17 11:15:01			C	28.078						2017-03-17 11:15:01	%RH	27.76
2017-03-17 12:15:01			C	32.076						2017-03-17 12:15:01	%RH	22.21
2017-03-17 13:15:01			C	36.072						2017-03-17 13:15:01	%RH	19.256
2017-03-17 14:15:01			C	38.569						2017-03-17 14:15:01	%RH	17.463
2017-03-17 15:15:01			C	38.07						2017-03-17 15:15:01	%RH	16.036
2017-03-17 16:15:01			C	32.076						2017-03-17 16:15:01	%RH	20.189
2017-03-17 17:15:01			C	26.078						2017-03-17 17:15:01	%RH	28.861
2017-03-17 18:15:01			C	24.078						2017-03-17 18:15:01	%RH	31.264
2017-03-17 19:15:01			C	23.078						2017-03-17 19:15:01	%RH	34.398
2017-03-17 20:15:01			C	22.077						2017-03-17 20:15:01	%RH	38.774
2017-03-17 21:15:01			C	22.077						2017-03-17 21:15:01	%RH	38.774
2017-03-17 22:15:01			C	22.077						2017-03-17 22:15:01	%RH	40.041
2017-03-17 23:15:01			C	21.077						2017-03-17 23:15:01	%RH	40.579
2017-03-18 00:15:01			C	20.577						2017-03-18 00:15:01	%RH	44.918
2017-03-18 01:15:01			C	20.076						2017-03-18 01:15:01	%RH	49.805
2017-03-18 02:15:01			C	19.576						2017-03-18 02:15:01	%RH	53.406
2017-03-18 03:15:01			C	19.576						2017-03-18 03:15:01	%RH	55.208
2017-03-18 04:15:01			C	19.076						2017-03-18 04:15:01	%RH	56.367
2017-03-18 05:15:01			C	18.575						2017-03-18 05:15:01	%RH	57.523
2017-03-18 06:15:01			C	19.576						2017-03-18 06:15:01	%RH	55.208
2017-03-18 07:15:01			C	21.077						2017-03-18 07:15:01	%RH	51.711
2017-03-18 08:15:01			C	22.578						2017-03-18 08:15:01	%RH	44.475
2017-03-18 09:15:01			C	25.578						2017-03-18 09:15:01	%RH	35.936
2017-03-18 10:15:01			C	26.578						2017-03-18 10:15:01	%RH	32.821
2017-03-18 11:15:01			C	28.078						2017-03-18 11:15:01	%RH	31.034
2017-03-18 12:15:01			C	32.576						2017-03-18 12:15:01	%RH	24.272
2017-03-18 13:15:01			C	36.572						2017-03-18 13:15:01	%RH	19.308
2017-03-18 14:15:01			C	41.066						2017-03-18 14:15:01	%RH	16.334
2017-03-18 15:15:01			C	40.067						2017-03-18 15:15:01	%RH	16.235
2017-03-18 16:15:01			C	34.574						2017-03-18 16:15:01	%RH	20.455
2017-03-18 17:15:01			C	27.078						2017-03-18 17:15:01	%RH	29.622
2017-03-18 18:15:01			C	24.578						2017-03-18 18:15:01	%RH	34.549
2017-03-18 19:15:01			C	24.078						2017-03-18 19:15:01	%RH	35.141
2017-03-18 20:15:01			C	23.078						2017-03-18 20:15:01	%RH	37.599
2017-03-18 21:15:01			C	23.078						2017-03-18 21:15:01	%RH	38.87
2017-03-18 22:15:01			C	22.578						2017-03-18 22:15:01	%RH	38.822
2017-03-18 23:15:01			C	22.077						2017-03-18 23:15:01	%RH	45.05
2017-03-19 00:15:01			C	21.077						2017-03-19 00:15:01	%RH	49.276
2017-03-19 01:15:01			C	20.076						2017-03-19 01:15:01	%RH	51.023
2017-03-19 02:15:01			C	19.576						2017-03-19 02:15:01	%RH	54.008
2017-03-19 03:15:01			C	19.576						2017-03-19 03:15:01	%RH	54.609
2017-03-19 04:15:01			C	19.576						2017-03-19 04:15:01	%RH	55.208
2017-03-19 05:15:01			C	19.576						2017-03-19 05:15:01	%RH	55.208
2017-03-19 06:15:01			C	20.577						2017-03-19 06:15:01	%RH	54.684
2017-03-19 07:15:01			C	22.077						2017-03-19 07:15:01	%RH	49.972
2017-03-19 08:15:01			C	23.578						2017-03-19 08:15:01	%RH	45.19
2017-03-19 09:15:01			C	26.078						2017-03-19 09:15:01	%RH	39.804
2017-03-19 10:15:01			C	26.578						2017-03-19 10:15:01	%RH	39.224
2017-03-19 11:15:01			C	26.578						2017-03-19 11:15:01	%RH	37.954
2017-03-19 12:15:01			C	31.576						2017-03-19 12:15:01	%RH	28.8
2017-03-19 13:15:01			C	36.072						2017-03-19 13:15:01	%RH	22.642
2017-03-19 14:15:01			C	42.064						2017-03-19 14:15:01	%RH	16.433
2017-03-19 15:15:01			C	39.568						2017-03-19 15:15:01	%RH	17.564
2017-03-19 16:15:01			C	29.577						2017-03-19 16:15:01	%RH	27.263
2017-03-19 17:15:01			C	25.578						2017-03-19 17:15:01	%RH	35.294
2017-03-19 18:15:01			C	24.078						2017-03-19 18:15:01	%RH	39.602
2017-03-19 19:15:01			C	23.078						2017-03-19 19:15:01	%RH	43.275
2017-03-19 20:15:01			C	20.076						2017-03-19 20:15:01	%RH	58.809
2017-03-19 21:15:01			C	19.076						2017-03-19 21:15:01	%RH	70.835
2017-03-19 22:15:01			C	19.076						2017-03-19 22:15:01	%RH	65.726
2017-03-19 23:15:01			C	19.576						2017-03-19 23:15:01	%RH	62.29
2017-03-20 00:15:01			C	20.076						2017-03-20 00:15:01	%RH	57.626
2017-03-20 01:15:01			C	19.576						2017-03-20 01:15:01	%RH	59.952
2017-03-20 02:15:01			C	18.575						2017-03-20 02:15:01	%RH	63.39
2017-03-20 03:15:01			C	18.075						2017-03-20 03:15:01	%RH	65.095
2017-03-20 04:15:01			C	18.075						2017-03-20 04:15:01	%RH	66.244
2017-03-20 05:15:01			C	18.575						2017-03-20 05:15:01	%RH	65.698
2017-03-20 06:15:01			C	19.576						2017-03-20 06:15:01	%RH	65.756
2017-03-20 07:15:01			C	21.077						2017-03-20 07:15:01	%RH	60.058
2017-03-20 08:15:01			C	23.078						2017-03-20 08:15:01	%RH	52.487
2017-03-20 09:15:01			C	25.078						2017-03-20 09:15:01	%RH	44.715
2017-03-20 10:15:01			C	26.578						2017-03-20 10:15:01	%RH	37.954
2017-03-20 11:15:01			C	27.578						2017-03-20 11:15:01	%RH	35.505
2017-03-20 12:15:01			C	33.075						2017-03-20 12:15:01	%RH	26.987
2017-03-20 13:15:01			C	40.566						2017-03-20 13:15:01	%RH	20.412
2017-03-20 14:15:01			C	42.064						2017-03-20 14:15:01	%RH	17.818
2017-03-20 15:15:01			C	35.573						2017-03-20 15:15:01	%RH	17.84
2017-03-20 16:15:01			C	28.078						2017-03-20 16:15:01	%RH	27.76
2017-03-20 17:15:01			C	25.078						2017-03-20 17:15:01	%RH	35.884
2017-03-20 18:15:01			C	24.078						2017-03-20 18:15:01	%RH	36.422
2017-03-20 19:15:01			C	22.578						2017-03-20 19:15:01	%RH	48.794
2017-03-20 20:15:01			C	20.577						2017-03-20 20:15:01	%RH	62.939
2017-03-20 21:15:01			C	19.576						2017-03-20 21:15:01	%RH	59.952
2017-03-20 22:15:01			C	19.576						2017-03-20 22:15:01	%RH	59.363
2017-03-20 23:15:01			C	19.576						2017-03-20 23:15:01	%RH	57.591
2017-03-21 00:15:01			C	19.076						2017-03-21 00:15:01	%RH	58.149
2017-03-21 01:15:01			C	19.076						2017-03-21 01:15:01	%RH	68.011
2017-03-21 02:15:01			C	18.575						2017-03-21 02:15:01	%RH	67.983
2017-03-21 03:15:01			C	18.575						2017-03-21 03:15:01	%RH	70.809
2017-03-21 04:15:01			C	18.575						2017-03-21 04:15:01	%RH	70.247
2017-03-21 05:15:01			C	18.075						2017-03-21 05:15:01	%RH	70.785
2017-03-21 06:15:01			C	19.576						2017-03-21 06:15:01	%RH	68.04
2017-03-21 07:15:01			C	21.077						2017-03-21 07:15:01	%RH	61.812
2017-03-21 08:15:01			C	22.077						2017-03-21 08:15:01	%RH	59.549
2017-03-21 09:15:01			C	24.078						2017-03-21 09:15:01	%RH	53.782
2017-03-21 10:15:01			C	26.078						2017-03-21 10:15:01	%RH	47.904
2017-03-21 11:15:01			C	27.078						2017-03-21 11:15:01	%RH	38.007
2017-03-21 12:15:01			C	32.076						2017-03-21 12:15:01	%RH	28.197
2017-03-21 13:15:01			C	32.076						2017-03-21 13:15:01	%RH	26.876
2017-03-21 14:15:01			C	39.568						2017-03-21 14:15:01	%RH	18.252
2017-03-21 15:15:01			C	38.569						2017-03-21 15:15:01	%RH	18.149
2017-03-21 16:15:01			C	31.576						2017-03-21 16:15:01	%RH	24.164
2017-03-21 17:15:01			C	24.578						2017-03-21 17:15:01	%RH	43.42
2017-03-21 18:15:01			C	20.577						2017-03-21 18:15:01	%RH	62.939
2017-03-21 19:15:01			C	20.076						2017-03-21 19:15:01	%RH	61.741
2017-03-21 20:15:01			C	19.576						2017-03-21 20:15:01	%RH	58.183
2017-03-21 21:15:01			C	19.576						2017-03-21 21:15:01	%RH	56.997
2017-03-21 22:15:01			C	19.576						2017-03-21 22:15:01	%RH	58.774
2017-03-21 23:15:01			C	19.076						2017-03-21 23:15:01	%RH	62.258
2017-03-22 00:15:01			C	18.575						2017-03-22 00:15:01	%RH	64.547
2017-03-22 01:15:01			C	19.076						2017-03-22 01:15:01	%RH	61.091
2017-03-22 02:15:01			C	18.575						2017-03-22 02:15:01	%RH	62.228
2017-03-22 03:15:01			C	18.075						2017-03-22 03:15:01	%RH	63.361
2017-03-22 04:15:01			C	18.575						2017-03-22 04:15:01	%RH	65.123
2017-03-22 05:15:01			C	18.575						2017-03-22 05:15:01	%RH	65.123
2017-03-22 06:15:01			C	20.076						2017-03-22 06:15:01	%RH	65.788
2017-03-22 07:15:01			C	21.077						2017-03-22 07:15:01	%RH	65.282
2017-03-22 08:15:01			C	22.077						2017-03-22 08:15:01	%RH	58.371
2017-03-22 09:15:01			C	23.578						2017-03-22 09:15:01	%RH	52.532
2017-03-22 10:15:01			C	26.078						2017-03-22 10:15:01	%RH	43.571
2017-03-22 11:15:01			C	27.578						2017-03-22 11:15:01	%RH	38.696
2017-03-22 12:15:01			C	26.578						2017-03-22 12:15:01	%RH	39.224
2017-03-22 13:15:01			C	35.073						2017-03-22 13:15:01	%RH	26.547
2017-03-22 14:15:01			C	38.07						2017-03-22 14:15:01	%RH	21.506
2017-03-22 15:15:01			C	34.574						2017-03-22 15:15:01	%RH	23.822
2017-03-22 16:15:01			C	28.078						2017-03-22 16:15:01	%RH	32.334
2017-03-22 17:15:01			C	25.078						2017-03-22 17:15:01	%RH	39.069
2017-03-22 18:15:01			C	23.078						2017-03-22 18:15:01	%RH	51.882
2017-03-22 19:15:01			C	21.577						2017-03-22 19:15:01	%RH	54.763
2017-03-22 20:15:01			C	21.577						2017-03-22 20:15:01	%RH	57.147
2017-03-22 21:15:01			C	21.077						2017-03-22 21:15:01	%RH	54.723
2017-03-22 22:15:01			C	21.077						2017-03-22 22:15:01	%RH	56.514
2017-03-22 23:15:01			C	21.077						2017-03-22 23:15:01	%RH	54.123
2017-03-23 00:15:01			C	20.577						2017-03-23 00:15:01	%RH	55.283
2017-03-23 01:15:01			C	20.076						2017-03-23 01:15:01	%RH	58.218
2017-03-23 02:15:01			C	19.576						2017-03-23 02:15:01	%RH	60.538
2017-03-23 03:15:01			C	19.576						2017-03-23 03:15:01	%RH	60.538
2017-03-23 04:15:01			C	19.076						2017-03-23 04:15:01	%RH	62.258
2017-03-23 05:15:01			C	19.576						2017-03-23 05:15:01	%RH	61.708
2017-03-23 06:15:01			C	20.076						2017-03-23 06:15:01	%RH	58.809
2017-03-23 07:15:01			C	21.077						2017-03-23 07:15:01	%RH	54.723
2017-03-23 08:15:01			C	23.078						2017-03-23 08:15:01	%RH	47.613
2017-03-23 09:15:01			C	26.578						2017-03-23 09:15:01	%RH	40.488
2017-03-23 10:15:01			C	26.578						2017-03-23 10:15:01	%RH	40.488
2017-03-23 11:15:01			C	27.578						2017-03-23 11:15:01	%RH	37.424
2017-03-23 12:15:01			C	31.077						2017-03-23 12:15:01	%RH	30.71
2017-03-23 13:15:01			C	32.076						2017-03-23 13:15:01	%RH	26.214
2017-03-23 14:15:01			C	38.569						2017-03-23 14:15:01	%RH	18.834
2017-03-23 15:15:01			C	30.077						2017-03-23 15:15:01	%RH	33.2
2017-03-23 16:15:01			C	24.578						2017-03-23 16:15:01	%RH	40.913
2017-03-23 17:15:01			C	22.578						2017-03-23 17:15:01	%RH	43.852
2017-03-23 18:15:01			C	22.077						2017-03-23 18:15:01	%RH	46.289
2017-03-23 19:15:01			C	22.077						2017-03-23 19:15:01	%RH	46.289
2017-03-23 20:15:01			C	21.577						2017-03-23 20:15:01	%RH	47.478
2017-03-23 21:15:01			C	21.577						2017-03-23 21:15:01	%RH	48.706
2017-03-23 22:15:01			C	21.077						2017-03-23 22:15:01	%RH	49.276
2017-03-23 23:15:01			C	20.577						2017-03-23 23:15:01	%RH	52.276
2017-03-24 00:15:01			C	20.076						2017-03-24 00:15:01	%RH	54.045
2017-03-24 01:15:01			C	20.076						2017-03-24 01:15:01	%RH	54.646
2017-03-24 02:15:01			C	20.076						2017-03-24 02:15:01	%RH	57.033
2017-03-24 03:15:01			C	19.576						2017-03-24 03:15:01	%RH	56.997
2017-03-24 04:15:01			C	19.076						2017-03-24 04:15:01	%RH	58.74
2017-03-24 05:15:01			C	19.076						2017-03-24 05:15:01	%RH	61.675
2017-03-24 06:15:01			C	19.076						2017-03-24 06:15:01	%RH	62.258
2017-03-24 07:15:01			C	21.077						2017-03-24 07:15:01	%RH	64.131
2017-03-24 08:15:01			C	22.077						2017-03-24 08:15:01	%RH	52.399
2017-03-24 09:15:01			C	23.578						2017-03-24 09:15:01	%RH	50.715
2017-03-24 10:15:01			C	26.078						2017-03-24 10:15:01	%RH	41.066
2017-03-24 11:15:01			C	26.078						2017-03-24 11:15:01	%RH	39.804
2017-03-24 12:15:01			C	31.077						2017-03-24 12:15:01	%RH	31.363
2017-03-24 13:15:01			C	35.073						2017-03-24 13:15:01	%RH	25.214
2017-03-24 14:15:01			C	38.569						2017-03-24 14:15:01	%RH	19.518
2017-03-24 15:15:01			C	34.074						2017-03-24 15:15:01	%RH	23.767
2017-03-24 16:15:01			C	32.076						2017-03-24 16:15:01	%RH	24.218
2017-03-24 17:15:01			C	26.078						2017-03-24 17:15:01	%RH	33.415
2017-03-24 18:15:01			C	24.578						2017-03-24 18:15:01	%RH	37.748
2017-03-24 19:15:01			C	22.077						2017-03-24 19:15:01	%RH	49.972
2017-03-24 20:15:01			C	20.577						2017-03-24 20:15:01	%RH	51.063
2017-03-24 21:15:01			C	20.076						2017-03-24 21:15:01	%RH	53.444
2017-03-24 22:15:01			C	20.076						2017-03-24 22:15:01	%RH	51.023
2017-03-24 23:15:01			C	20.577						2017-03-24 23:15:01	%RH	50.455
2017-03-25 00:15:01			C	20.076						2017-03-25 00:15:01	%RH	51.023
2017-03-25 01:15:01			C	20.076						2017-03-25 01:15:01	%RH	52.841
2017-03-25 02:15:01			C	19.576						2017-03-25 02:15:01	%RH	54.609
2017-03-25 03:15:01			C	19.076						2017-03-25 03:15:01	%RH	67.442
2017-03-25 04:15:01			C	17.575						2017-03-25 04:15:01	%RH	78.5
2017-03-25 05:15:01			C	17.575						2017-03-25 05:15:01	%RH	80.661
2017-03-25 06:15:01			C	18.075						2017-03-25 06:15:01	%RH	78.518
2017-03-25 07:15:01			C	19.576						2017-03-25 07:15:01	%RH	73.096
2017-03-25 08:15:01			C	21.577						2017-03-25 08:15:01	%RH	68.17
2017-03-25 09:15:01			C	23.078						2017-03-25 09:15:01	%RH	60.218
2017-03-25 10:15:01			C	24.578						2017-03-25 10:15:01	%RH	52.021
2017-03-25 11:15:01			C	24.078						2017-03-25 11:15:01	%RH	54.382
2017-03-25 12:15:01			C	29.078						2017-03-25 12:15:01	%RH	43.269
2017-03-25 13:15:01			C	35.573						2017-03-25 13:15:01	%RH	29.252
2017-03-25 14:15:01			C	26.078						2017-03-25 14:15:01	%RH	39.172
2017-03-25 15:15:01			C	20.076						2017-03-25 15:15:01	%RH	69.203
2017-03-25 16:15:01			C	17.575						2017-03-25 16:15:01	%RH	77.957
2017-03-25 17:15:01			C	18.075						2017-03-25 17:15:01	%RH	73.578
2017-03-25 18:15:01			C	15.573						2017-03-25 18:15:01	%RH	97.643
2017-03-25 19:15:01			C	15.072						2017-03-25 19:15:01	%RH	91.628
2017-03-25 20:15:01			C	15.573						2017-03-25 20:15:01	%RH	92.643
2017-03-25 21:15:01			C	16.073						2017-03-25 21:15:01	%RH	93.148
2017-03-25 22:15:01			C	16.073						2017-03-25 22:15:01	%RH	91.626
2017-03-25 23:15:01			C	16.073						2017-03-25 23:15:01	%RH	89.578
2017-03-26 00:15:01			C	16.073						2017-03-26 00:15:01	%RH	90.092
2017-03-26 01:15:01			C	15.573						2017-03-26 01:15:01	%RH	92.135
2017-03-26 02:15:01			C	15.573						2017-03-26 02:15:01	%RH	92.643
2017-03-26 03:15:01			C	15.573						2017-03-26 03:15:01	%RH	90.091
2017-03-26 04:15:01			C	15.573						2017-03-26 04:15:01	%RH	90.604
2017-03-26 05:15:01			C	15.573						2017-03-26 05:15:01	%RH	89.576
2017-03-26 06:15:01			C	16.574						2017-03-26 06:15:01	%RH	89.067
2017-03-26 07:15:01			C	17.575						2017-03-26 07:15:01	%RH	88.566
2017-03-26 08:15:01			C	18.075						2017-03-26 08:15:01	%RH	88.577
2017-03-26 09:15:01			C	19.076						2017-03-26 09:15:01	%RH	84.963
2017-03-26 10:15:01			C	19.576						2017-03-26 10:15:01	%RH	80.201
2017-03-26 11:15:01			C	20.577						2017-03-26 11:15:01	%RH	76.458
2017-03-26 12:15:01			C	24.578						2017-03-26 12:15:01	%RH	69.54
2017-03-26 13:15:01			C	24.078						2017-03-26 13:15:01	%RH	64.945
2017-03-26 14:15:01			C	30.577						2017-03-26 14:15:01	%RH	45.93
2017-03-26 15:15:01			C	27.578						2017-03-26 15:15:01	%RH	49.286
2017-03-26 16:15:01			C	23.078						2017-03-26 16:15:01	%RH	63.13
2017-03-26 17:15:01			C	20.577						2017-03-26 17:15:01	%RH	71.482
2017-03-26 18:15:01			C	19.076						2017-03-26 18:15:01	%RH	69.145
2017-03-26 19:15:01			C	19.076						2017-03-26 19:15:01	%RH	74.731
2017-03-26 20:15:01			C	18.575						2017-03-26 20:15:01	%RH	75.809
2017-03-26 21:15:01			C	18.075						2017-03-26 21:15:01	%RH	76.884
2017-03-26 22:15:01			C	18.075						2017-03-26 22:15:01	%RH	76.884
2017-03-26 23:15:01			C	17.575						2017-03-26 23:15:01	%RH	78.5
2017-03-27 00:15:01			C	17.575						2017-03-27 00:15:01	%RH	79.583
2017-03-27 01:15:01			C	18.075						2017-03-27 01:15:01	%RH	79.06
2017-03-27 02:15:01			C	18.075						2017-03-27 02:15:01	%RH	79.6
2017-03-27 03:15:01			C	17.575						2017-03-27 03:15:01	%RH	81.198
2017-03-27 04:15:01			C	17.074						2017-03-27 04:15:01	%RH	82.254
2017-03-27 05:15:01			C	17.074						2017-03-27 05:15:01	%RH	80.647
2017-03-27 06:15:01			C	18.075						2017-03-27 06:15:01	%RH	81.214
2017-03-27 07:15:01			C	19.576						2017-03-27 07:15:01	%RH	76.404
2017-03-27 08:15:01			C	21.077						2017-03-27 08:15:01	%RH	73.184
2017-03-27 09:15:01			C	23.578						2017-03-27 09:15:01	%RH	63.172
2017-03-27 10:15:01			C	25.578						2017-03-27 10:15:01	%RH	56.91
2017-03-27 11:15:01			C	25.578						2017-03-27 11:15:01	%RH	47.238
2017-03-27 12:15:01			C	29.078						2017-03-27 12:15:01	%RH	42.016
2017-03-27 13:15:01			C	27.078						2017-03-27 13:15:01	%RH	46.777
2017-03-27 14:15:01			C	32.076						2017-03-27 14:15:01	%RH	36.006
2017-03-27 15:15:01			C	31.077						2017-03-27 15:15:01	%RH	33.312
2017-03-27 16:15:01			C	24.578						2017-03-27 16:15:01	%RH	47.139
2017-03-27 17:15:01			C	22.578						2017-03-27 17:15:01	%RH	50.016
2017-03-27 18:15:01			C	21.577						2017-03-27 18:15:01	%RH	63.59
2017-03-27 19:15:01			C	20.076						2017-03-27 19:15:01	%RH	69.203
2017-03-27 20:15:01			C	19.576						2017-03-27 20:15:01	%RH	74.204
2017-03-27 21:15:01			C	19.076						2017-03-27 21:15:01	%RH	69.145
2017-03-27 22:15:01			C	19.076						2017-03-27 22:15:01	%RH	71.396
2017-03-27 23:15:01			C	18.075						2017-03-27 23:15:01	%RH	68.526
2017-03-28 00:15:01			C	18.075						2017-03-28 00:15:01	%RH	70.785
2017-03-28 01:15:01			C	17.575						2017-03-28 01:15:01	%RH	73.557
2017-03-28 02:15:01			C	17.575						2017-03-28 02:15:01	%RH	74.665
2017-03-28 03:15:01			C	17.074						2017-03-28 03:15:01	%RH	76.848
2017-03-28 04:15:01			C	17.074						2017-03-28 04:15:01	%RH	74.647
2017-03-28 05:15:01			C	17.074						2017-03-28 05:15:01	%RH	74.647
2017-03-28 06:15:01			C	18.575						2017-03-28 06:15:01	%RH	70.247
2017-03-28 07:15:01			C	20.076						2017-03-28 07:15:01	%RH	68.637
2017-03-28 08:15:01			C	21.577						2017-03-28 08:15:01	%RH	58.331
2017-03-28 09:15:01			C	24.078						2017-03-28 09:15:01	%RH	51.974
2017-03-28 10:15:01			C	25.078						2017-03-28 10:15:01	%RH	47.188
2017-03-28 11:15:01			C	26.078						2017-03-28 11:15:01	%RH	48.517
2017-03-28 12:15:01			C	24.078						2017-03-28 12:15:01	%RH	49.543
2017-03-28 13:15:01			C	23.578						2017-03-28 13:15:01	%RH	49.497
2017-03-28 14:15:01			C	23.078						2017-03-28 14:15:01	%RH	50.669
2017-03-28 15:15:01			C	23.578						2017-03-28 15:15:01	%RH	49.497
2017-03-28 16:15:01			C	21.577						2017-03-28 16:15:01	%RH	57.147
2017-03-28 17:15:01			C	20.076						2017-03-28 17:15:01	%RH	59.986
2017-03-28 18:15:01			C	19.576						2017-03-28 18:15:01	%RH	64.03
2017-03-28 19:15:01			C	18.575						2017-03-28 19:15:01	%RH	66.843
2017-03-28 20:15:01			C	18.075						2017-03-28 20:15:01	%RH	65.095
2017-03-28 21:15:01			C	18.075						2017-03-28 21:15:01	%RH	67.388
2017-03-28 22:15:01			C	18.075						2017-03-28 22:15:01	%RH	66.244
2017-03-28 23:15:01			C	17.575						2017-03-28 23:15:01	%RH	66.792
2017-03-29 00:15:01			C	17.575						2017-03-29 00:15:01	%RH	67.933
2017-03-29 01:15:01			C	17.575						2017-03-29 01:15:01	%RH	68.502
2017-03-29 02:15:01			C	17.575						2017-03-29 02:15:01	%RH	68.502
2017-03-29 03:15:01			C	17.575						2017-03-29 03:15:01	%RH	68.502
2017-03-29 04:15:01			C	17.074						2017-03-29 04:15:01	%RH	70.178
2017-03-29 05:15:01			C	17.074						2017-03-29 05:15:01	%RH	69.047
2017-03-29 06:15:01			C	18.075						2017-03-29 06:15:01	%RH	68.526
2017-03-29 07:15:01			C	19.576						2017-03-29 07:15:01	%RH	66.901
2017-03-29 08:15:01			C	21.077						2017-03-29 08:15:01	%RH	60.058
2017-03-29 09:15:01			C	24.078						2017-03-29 09:15:01	%RH	48.32
2017-03-29 10:15:01			C	25.578						2017-03-29 10:15:01	%RH	41.014
2017-03-29 11:15:01			C	24.578						2017-03-29 11:15:01	%RH	43.42
2017-03-29 12:15:01			C	24.078						2017-03-29 12:15:01	%RH	45.237
2017-03-29 13:15:01			C	27.578						2017-03-29 13:15:01	%RH	39.33
2017-03-29 14:15:01			C	30.077						2017-03-29 14:15:01	%RH	37.059
2017-03-29 15:15:01			C	32.076						2017-03-29 15:15:01	%RH	30.822
2017-03-29 16:15:01			C	26.078						2017-03-29 16:15:01	%RH	43.571
2017-03-29 17:15:01			C	23.078						2017-03-29 17:15:01	%RH	54.291
2017-03-29 18:15:01			C	19.076						2017-03-29 18:15:01	%RH	74.179
2017-03-29 19:15:01			C	18.075						2017-03-29 19:15:01	%RH	78.518
2017-03-29 20:15:01			C	17.575						2017-03-29 20:15:01	%RH	74.112
2017-03-29 21:15:01			C	17.575						2017-03-29 21:15:01	%RH	71.324
2017-03-29 22:15:01			C	18.075						2017-03-29 22:15:01	%RH	70.222
2017-03-29 23:15:01			C	18.075						2017-03-29 23:15:01	%RH	67.958
2017-03-30 00:15:01			C	17.575						2017-03-30 00:15:01	%RH	69.635
2017-03-30 01:15:01			C	17.575						2017-03-30 01:15:01	%RH	71.885
2017-03-30 02:15:01			C	17.575						2017-03-30 02:15:01	%RH	71.885
2017-03-30 03:15:01			C	17.074						2017-03-30 03:15:01	%RH	73.538
2017-03-30 04:15:01			C	17.074						2017-03-30 04:15:01	%RH	74.647
2017-03-30 05:15:01			C	17.074						2017-03-30 05:15:01	%RH	75.199
2017-03-30 06:15:01			C	17.575						2017-03-30 06:15:01	%RH	75.217
2017-03-30 07:15:01			C	19.576						2017-03-30 07:15:01	%RH	65.182
2017-03-30 08:15:01			C	21.577						2017-03-30 08:15:01	%RH	61.849
2017-03-30 09:15:01			C	25.578						2017-03-30 09:15:01	%RH	49.689
2017-03-30 10:15:01			C	26.578						2017-03-30 10:15:01	%RH	44.868
2017-03-30 11:15:01			C	27.078						2017-03-30 11:15:01	%RH	40.54
2017-03-30 12:15:01			C	29.577						2017-03-30 12:15:01	%RH	34.437
2017-03-30 13:15:01			C	37.071						2017-03-30 13:15:01	%RH	24.768
2017-03-30 14:15:01			C	40.067						2017-03-30 14:15:01	%RH	20.359
2017-03-30 15:15:01			C	39.568						2017-03-30 15:15:01	%RH	19.622
2017-03-30 16:15:01			C	30.077						2017-03-30 16:15:01	%RH	27.318
2017-03-30 17:15:01			C	25.078						2017-03-30 17:15:01	%RH	37.799
2017-03-30 18:15:01			C	21.577						2017-03-30 18:15:01	%RH	76.519
2017-03-30 19:15:01			C	18.075						2017-03-30 19:15:01	%RH	76.884
2017-03-30 20:15:01			C	17.575						2017-03-30 20:15:01	%RH	79.043
2017-03-30 21:15:01			C	17.575						2017-03-30 21:15:01	%RH	80.661
2017-03-30 22:15:01			C	17.575						2017-03-30 22:15:01	%RH	81.198
2017-03-30 23:15:01			C	17.575						2017-03-30 23:15:01	%RH	73.001
2017-03-31 00:15:01			C	17.074						2017-03-31 00:15:01	%RH	74.647
2017-03-31 01:15:01			C	16.574						2017-03-31 01:15:01	%RH	75.734
2017-03-31 02:15:01			C	16.073						2017-03-31 02:15:01	%RH	74.061
2017-03-31 03:15:01			C	15.573						2017-03-31 03:15:01	%RH	72.374
2017-03-31 04:15:01			C	15.573						2017-03-31 04:15:01	%RH	71.251
2017-03-31 05:15:01			C	15.573						2017-03-31 05:15:01	%RH	68.99
2017-03-31 06:15:01			C	17.074						2017-03-31 06:15:01	%RH	67.34
2017-03-31 07:15:01			C	19.076						2017-03-31 07:15:01	%RH	59.33
2017-03-31 08:15:01			C	21.077						2017-03-31 08:15:01	%RH	51.104
2017-03-31 09:15:01			C	23.578						2017-03-31 09:15:01	%RH	51.322
2017-03-31 10:15:01			C	24.578						2017-03-31 10:15:01	%RH	40.283
2017-03-31 11:15:01			C	26.078						2017-03-31 11:15:01	%RH	38.538
2017-03-31 12:15:01			C	29.078						2017-03-31 12:15:01	%RH	32.442
2017-03-31 13:15:01			C	35.073						2017-03-31 13:15:01	%RH	23.206
2017-03-31 14:15:01			C	39.069						2017-03-31 14:15:01	%RH	18.886
2017-03-31 15:15:01			C	37.571						2017-03-31 15:15:01	%RH	17.361
2017-03-31 16:15:01			C	29.577						2017-03-31 16:15:01	%RH	24.614
2017-03-31 17:15:01			C	24.078						2017-03-31 17:15:01	%RH	40.864
2017-03-31 18:15:01			C	22.077						2017-03-31 18:15:01	%RH	40.041
2017-03-31 19:15:01			C	21.577						2017-03-31 19:15:01	%RH	43.137
2017-03-31 20:15:01			C	20.577						2017-03-31 20:15:01	%RH	43.672
2017-03-31 21:15:01			C	20.577						2017-03-31 21:15:01	%RH	43.672
2017-03-31 22:15:01			C	19.576						2017-03-31 22:15:01	%RH	45.455
2017-03-31 23:15:01			C	19.076						2017-03-31 23:15:01	%RH	49.115
2017-04-01 00:15:01			C	18.575						2017-04-01 00:15:01	%RH	51.518
2017-04-01 01:15:01			C	17.575						2017-04-01 01:15:01	%RH	53.869
2017-04-01 02:15:01			C	17.575						2017-04-01 02:15:01	%RH	55.071
2017-04-01 03:15:01			C	17.074						2017-04-01 03:15:01	%RH	57.43
2017-04-01 04:15:01			C	17.074						2017-04-01 04:15:01	%RH	56.834
2017-04-01 05:15:01			C	17.074						2017-04-01 05:15:01	%RH	58.024
2017-04-01 06:15:01			C	17.575						2017-04-01 06:15:01	%RH	56.268
2017-04-01 07:15:01			C	19.576						2017-04-01 07:15:01	%RH	50.984
2017-04-01 08:15:01			C	21.577						2017-04-01 08:15:01	%RH	48.093
2017-04-01 09:15:01			C	25.078						2017-04-01 09:15:01	%RH	38.435
2017-04-01 10:15:01			C	26.078						2017-04-01 10:15:01	%RH	36.627
2017-04-01 11:15:01			C	27.578						2017-04-01 11:15:01	%RH	29.675
2017-04-01 12:15:01			C	34.074						2017-04-01 12:15:01	%RH	24.436
2017-04-01 13:15:01			C	40.566						2017-04-01 13:15:01	%RH	15.592
2017-04-01 14:15:01			C	42.563						2017-04-01 14:15:01	%RH	14.392
2017-04-01 15:15:01			C	37.571						2017-04-01 15:15:01	%RH	16.674
2017-04-01 16:15:01			C	29.577						2017-04-01 16:15:01	%RH	23.28
2017-04-01 17:15:01			C	25.578						2017-04-01 17:15:01	%RH	32.069
2017-04-01 18:15:01			C	23.578						2017-04-01 18:15:01	%RH	49.497
2017-04-01 19:15:01			C	17.074						2017-04-01 19:15:01	%RH	83.318
2017-04-01 20:15:01			C	17.074						2017-04-01 20:15:01	%RH	82.787
2017-04-01 21:15:01			C	17.074						2017-04-01 21:15:01	%RH	86.478
2017-04-01 22:15:01			C	17.575						2017-04-01 22:15:01	%RH	84.389
2017-04-01 23:15:01			C	17.074						2017-04-01 23:15:01	%RH	80.647
2017-04-02 00:15:01			C	17.575						2017-04-02 00:15:01	%RH	73.557
2017-04-02 01:15:01			C	17.575						2017-04-02 01:15:01	%RH	74.665
2017-04-02 02:15:01			C	17.074						2017-04-02 02:15:01	%RH	76.3
2017-04-02 03:15:01			C	17.074						2017-04-02 03:15:01	%RH	74.093
2017-04-02 04:15:01			C	17.074						2017-04-02 04:15:01	%RH	75.75
2017-04-02 05:15:01			C	17.074						2017-04-02 05:15:01	%RH	74.647
2017-04-02 06:15:01			C	17.575						2017-04-02 06:15:01	%RH	74.665
2017-04-02 07:15:01			C	19.576						2017-04-02 07:15:01	%RH	68.04
2017-04-02 08:15:01			C	20.577						2017-04-02 08:15:01	%RH	66.393
2017-04-02 09:15:01			C	23.578						2017-04-02 09:15:01	%RH	53.736
2017-04-02 10:15:01			C	25.578						2017-04-02 10:15:01	%RH	50.299
2017-04-02 11:15:01			C	27.578						2017-04-02 11:15:01	%RH	49.286
2017-04-02 12:15:01			C	32.576						2017-04-02 12:15:01	%RH	30.879
2017-04-02 13:15:01			C	37.571						2017-04-02 13:15:01	%RH	25.494
2017-04-02 14:15:01			C	39.568						2017-04-02 14:15:01	%RH	20.987
2017-04-02 15:15:01			C	28.578						2017-04-02 15:15:01	%RH	34.971
2017-04-02 16:15:01			C	26.578						2017-04-02 16:15:01	%RH	38.59
2017-04-02 17:15:01			C	23.578						2017-04-02 17:15:01	%RH	43.947
2017-04-02 18:15:01			C	22.578						2017-04-02 18:15:01	%RH	50.016
2017-04-02 19:15:01			C	21.077						2017-04-02 19:15:01	%RH	59.471
2017-04-02 20:15:01			C	20.577						2017-04-02 20:15:01	%RH	55.88
2017-04-02 21:15:01			C	21.077						2017-04-02 21:15:01	%RH	55.918
2017-04-02 22:15:01			C	20.577						2017-04-02 22:15:01	%RH	57.663
2017-04-02 23:15:01			C	19.576						2017-04-02 23:15:01	%RH	61.708
2017-04-03 00:15:01			C	19.576						2017-04-03 00:15:01	%RH	60.538
2017-04-03 01:15:01			C	19.576						2017-04-03 01:15:01	%RH	58.183
2017-04-03 02:15:01			C	19.076						2017-04-03 02:15:01	%RH	61.091
2017-04-03 03:15:01			C	18.575						2017-04-03 03:15:01	%RH	62.228
2017-04-03 04:15:01			C	18.075						2017-04-03 04:15:01	%RH	65.67
2017-04-03 05:15:01			C	17.575						2017-04-03 05:15:01	%RH	65.069
2017-04-03 06:15:01			C	18.575						2017-04-03 06:15:01	%RH	63.39
2017-04-03 07:15:01			C	20.577						2017-04-03 07:15:01	%RH	55.88
2017-04-03 08:15:01			C	22.077						2017-04-03 08:15:01	%RH	50.581
2017-04-03 09:15:01			C	24.078						2017-04-03 09:15:01	%RH	43.995
2017-04-03 10:15:01			C	25.578						2017-04-03 10:15:01	%RH	42.27
2017-04-03 11:15:01			C	27.078						2017-04-03 11:15:01	%RH	39.276
2017-04-03 12:15:01			C	33.075						2017-04-03 12:15:01	%RH	31.589
2017-04-03 13:15:01			C	38.569						2017-04-03 13:15:01	%RH	20.2
2017-04-03 14:15:01			C	36.072						2017-04-03 14:15:01	%RH	19.256
2017-04-03 15:15:01			C	30.077						2017-04-03 15:15:01	%RH	24.668
2017-04-03 16:15:01			C	27.078						2017-04-03 16:15:01	%RH	30.275
2017-04-03 17:15:01			C	21.577						2017-04-03 17:15:01	%RH	59.509
2017-04-03 18:15:01			C	19.076						2017-04-03 18:15:01	%RH	66.3
2017-04-03 19:15:01			C	19.576						2017-04-03 19:15:01	%RH	59.363
2017-04-03 20:15:01			C	19.576						2017-04-03 20:15:01	%RH	56.997
2017-04-03 21:15:01			C	19.576						2017-04-03 21:15:01	%RH	55.208
2017-04-03 22:15:01			C	20.076						2017-04-03 22:15:01	%RH	57.626
2017-04-03 23:15:01			C	20.076						2017-04-03 23:15:01	%RH	62.323
2017-04-04 00:15:01			C	19.576						2017-04-04 00:15:01	%RH	61.708
2017-04-04 01:15:01			C	19.076						2017-04-04 01:15:01	%RH	62.258
2017-04-04 02:15:01			C	18.575						2017-04-04 02:15:01	%RH	65.698
2017-04-04 03:15:01			C	18.075						2017-04-04 03:15:01	%RH	67.958
2017-04-04 04:15:01			C	17.575						2017-04-04 04:15:01	%RH	70.199
2017-04-04 05:15:01			C	17.575						2017-04-04 05:15:01	%RH	70.199
2017-04-04 06:15:01			C	18.575						2017-04-04 06:15:01	%RH	68.551
2017-04-04 07:15:01			C	19.576						2017-04-04 07:15:01	%RH	64.607
2017-04-04 08:15:01			C	22.077						2017-04-04 08:15:01	%RH	60.136
2017-04-04 09:15:01			C	24.078						2017-04-04 09:15:01	%RH	52.578
2017-04-04 10:15:01			C	26.078						2017-04-04 10:15:01	%RH	42.947
2017-04-04 11:15:01			C	27.578						2017-04-04 11:15:01	%RH	36.785
2017-04-04 12:15:01			C	33.075						2017-04-04 12:15:01	%RH	27.648
2017-04-04 13:15:01			C	37.071						2017-04-04 13:15:01	%RH	20.721
2017-04-04 14:15:01			C	34.074						2017-04-04 14:15:01	%RH	25.104
2017-04-04 15:15:01			C	31.077						2017-04-04 15:15:01	%RH	28.086
2017-04-04 16:15:01			C	23.078						2017-04-04 16:15:01	%RH	53.09
2017-04-04 17:15:01			C	19.576						2017-04-04 17:15:01	%RH	71.982
2017-04-04 18:15:01			C	18.075						2017-04-04 18:15:01	%RH	70.222
2017-04-04 19:15:01			C	19.076						2017-04-04 19:15:01	%RH	62.258
2017-04-04 20:15:01			C	19.076						2017-04-04 20:15:01	%RH	59.918
2017-04-04 21:15:01			C	19.076						2017-04-04 21:15:01	%RH	59.918
2017-04-04 22:15:01			C	19.076						2017-04-04 22:15:01	%RH	60.505
2017-04-04 23:15:01			C	19.076						2017-04-04 23:15:01	%RH	61.675
2017-04-05 00:15:01			C	18.575						2017-04-05 00:15:01	%RH	63.969
2017-04-05 01:15:01			C	18.575						2017-04-05 01:15:01	%RH	65.698
2017-04-05 02:15:01			C	18.575						2017-04-05 02:15:01	%RH	68.551
2017-04-05 03:15:01			C	18.075						2017-04-05 03:15:01	%RH	71.346
2017-04-05 04:15:01			C	17.575						2017-04-05 04:15:01	%RH	73.557
2017-04-05 05:15:01			C	17.575						2017-04-05 05:15:01	%RH	73.001
2017-04-05 06:15:01			C	18.575						2017-04-05 06:15:01	%RH	73.045
2017-04-05 07:15:01			C	20.577						2017-04-05 07:15:01	%RH	69.798
2017-04-05 08:15:01			C	21.577						2017-04-05 08:15:01	%RH	62.431
2017-04-05 09:15:01			C	24.578						2017-04-05 09:15:01	%RH	54.428
2017-04-05 10:15:01			C	25.078						2017-04-05 10:15:01	%RH	52.673
2017-04-05 11:15:01			C	26.578						2017-04-05 11:15:01	%RH	46.107
2017-04-05 12:15:01			C	30.577						2017-04-05 12:15:01	%RH	37.754
2017-04-05 13:15:01			C	37.071						2017-04-05 13:15:01	%RH	28.766
2017-04-05 14:15:01			C	35.573						2017-04-05 14:15:01	%RH	28.592
2017-04-05 15:15:01			C	26.578						2017-04-05 15:15:01	%RH	48.569
2017-04-05 16:15:01			C	23.078						2017-04-05 16:15:01	%RH	55.488
2017-04-05 17:15:01			C	21.077						2017-04-05 17:15:01	%RH	67.567
2017-04-05 18:15:01			C	20.076						2017-04-05 18:15:01	%RH	67.502
2017-04-05 19:15:01			C	20.076						2017-04-05 19:15:01	%RH	68.07
2017-04-05 20:15:01			C	19.576						2017-04-05 20:15:01	%RH	66.901
2017-04-05 21:15:01			C	19.576						2017-04-05 21:15:01	%RH	64.03
2017-04-05 22:15:01			C	18.575						2017-04-05 22:15:01	%RH	63.39
2017-04-05 23:15:01			C	18.075						2017-04-05 23:15:01	%RH	65.095
2017-04-06 00:15:01			C	17.575						2017-04-06 00:15:01	%RH	64.492
2017-04-06 01:15:01			C	17.074						2017-04-06 01:15:01	%RH	65.62
2017-04-06 02:15:01			C	17.074						2017-04-06 02:15:01	%RH	67.91
2017-04-06 03:15:01			C	17.074						2017-04-06 03:15:01	%RH	68.479
2017-04-06 04:15:01			C	16.574						2017-04-06 04:15:01	%RH	69.026
2017-04-06 05:15:01			C	16.574						2017-04-06 05:15:01	%RH	70.158
2017-04-06 06:15:01			C	18.575						2017-04-06 06:15:01	%RH	68.551
2017-04-06 07:15:01			C	20.577						2017-04-06 07:15:01	%RH	60.608
2017-04-06 08:15:01			C	22.077						2017-04-06 08:15:01	%RH	58.961
2017-04-06 09:15:01			C	24.078						2017-04-06 09:15:01	%RH	52.578
2017-04-06 10:15:01			C	25.578						2017-04-06 10:15:01	%RH	42.896
2017-04-06 11:15:01			C	27.078						2017-04-06 11:15:01	%RH	38.642
2017-04-06 12:15:01			C	33.575						2017-04-06 12:15:01	%RH	30.338
2017-04-06 13:15:01			C	30.577						2017-04-06 13:15:01	%RH	32.608
2017-04-06 14:15:01			C	33.575						2017-04-06 14:15:01	%RH	32.949
2017-04-06 15:15:01			C	28.078						2017-04-06 15:15:01	%RH	39.384
2017-04-06 16:15:01			C	24.578						2017-04-06 16:15:01	%RH	44.044
2017-04-06 17:15:01			C	22.578						2017-04-06 17:15:01	%RH	48.181
2017-04-06 18:15:01			C	21.577						2017-04-06 18:15:01	%RH	60.682
2017-04-06 19:15:01			C	20.577						2017-04-06 19:15:01	%RH	62.358
2017-04-06 20:15:01			C	19.576						2017-04-06 20:15:01	%RH	64.03
2017-04-06 21:15:01			C	19.076						2017-04-06 21:15:01	%RH	63.999
2017-04-06 22:15:01			C	19.076						2017-04-06 22:15:01	%RH	63.999
2017-04-06 23:15:01			C	19.076						2017-04-06 23:15:01	%RH	65.152
2017-04-07 00:15:01			C	18.075						2017-04-07 00:15:01	%RH	66.817
2017-04-07 01:15:01			C	18.075						2017-04-07 01:15:01	%RH	70.785
2017-04-07 02:15:01			C	17.575						2017-04-07 02:15:01	%RH	71.324
2017-04-07 03:15:01			C	17.074						2017-04-07 03:15:01	%RH	70.742
2017-04-07 04:15:01			C	17.074						2017-04-07 04:15:01	%RH	73.538
2017-04-07 05:15:01			C	17.074						2017-04-07 05:15:01	%RH	72.424
2017-04-07 06:15:01			C	18.075						2017-04-07 06:15:01	%RH	70.785
2017-04-07 07:15:01			C	19.576						2017-04-07 07:15:01	%RH	64.607
2017-04-07 08:15:01			C	21.577						2017-04-07 08:15:01	%RH	57.147
2017-04-07 09:15:01			C	23.578						2017-04-07 09:15:01	%RH	53.135
2017-04-07 10:15:01			C	24.578						2017-04-07 10:15:01	%RH	46.523
2017-04-07 11:15:01			C	26.578						2017-04-07 11:15:01	%RH	42.999
2017-04-07 12:15:01			C	30.077						2017-04-07 12:15:01	%RH	35.136
2017-04-07 13:15:01			C	36.572						2017-04-07 13:15:01	%RH	26.716
2017-04-07 14:15:01			C	39.069						2017-04-07 14:15:01	%RH	20.253
2017-04-07 15:15:01			C	28.578						2017-04-07 15:15:01	%RH	36.254
2017-04-07 16:15:01			C	25.578						2017-04-07 16:15:01	%RH	36.575
2017-04-07 17:15:01			C	23.078						2017-04-07 17:15:01	%RH	49.451
2017-04-07 18:15:01			C	22.077						2017-04-07 18:15:01	%RH	53.605
2017-04-07 19:15:01			C	21.077						2017-04-07 19:15:01	%RH	55.321
2017-04-07 20:15:01			C	20.577						2017-04-07 20:15:01	%RH	57.663
2017-04-07 21:15:01			C	20.076						2017-04-07 21:15:01	%RH	60.572
2017-04-07 22:15:01			C	19.576						2017-04-07 22:15:01	%RH	61.124
2017-04-07 23:15:01			C	19.576						2017-04-07 23:15:01	%RH	63.451
2017-04-08 00:15:01			C	19.076						2017-04-08 00:15:01	%RH	63.999
2017-04-08 01:15:01			C	18.575						2017-04-08 01:15:01	%RH	66.271
2017-04-08 02:15:01			C	18.575						2017-04-08 02:15:01	%RH	67.414
2017-04-08 03:15:01			C	18.575						2017-04-08 03:15:01	%RH	68.551
2017-04-08 04:15:01			C	18.075						2017-04-08 04:15:01	%RH	69.093
2017-04-08 05:15:01			C	18.075						2017-04-08 05:15:01	%RH	67.958
2017-04-08 06:15:01			C	19.076						2017-04-08 06:15:01	%RH	65.152
2017-04-08 07:15:01			C	20.577						2017-04-08 07:15:01	%RH	58.845
2017-04-08 08:15:01			C	21.577						2017-04-08 08:15:01	%RH	54.763
2017-04-08 09:15:01			C	25.078						2017-04-08 09:15:01	%RH	44.093
2017-04-08 10:15:01			C	25.578						2017-04-08 10:15:01	%RH	41.014
2017-04-08 11:15:01			C	27.078						2017-04-08 11:15:01	%RH	38.642
2017-04-08 12:15:01			C	30.077						2017-04-08 12:15:01	%RH	35.779
2017-04-08 13:15:01			C	32.576						2017-04-08 13:15:01	%RH	28.911
2017-04-08 14:15:01			C	33.075						2017-04-08 14:15:01	%RH	24.994
2017-04-08 15:15:01			C	28.078						2017-04-08 15:15:01	%RH	31.684
2017-04-08 16:15:01			C	25.578						2017-04-08 16:15:01	%RH	39.753
2017-04-08 17:15:01			C	23.078						2017-04-08 17:15:01	%RH	48.227
2017-04-08 18:15:01			C	20.076						2017-04-08 18:15:01	%RH	63.484
2017-04-08 19:15:01			C	20.076						2017-04-08 19:15:01	%RH	61.741
2017-04-08 20:15:01			C	19.576						2017-04-08 20:15:01	%RH	61.124
2017-04-08 21:15:01			C	19.576						2017-04-08 21:15:01	%RH	58.774
2017-04-08 22:15:01			C	19.076						2017-04-08 22:15:01	%RH	61.091
2017-04-08 23:15:01			C	19.076						2017-04-08 23:15:01	%RH	61.675
2017-04-09 00:15:01			C	18.575						2017-04-09 00:15:01	%RH	62.809
2017-04-09 01:15:01			C	18.075						2017-04-09 01:15:01	%RH	65.67
2017-04-09 02:15:01			C	17.575						2017-04-09 02:15:01	%RH	67.363
2017-04-09 03:15:01			C	17.074						2017-04-09 03:15:01	%RH	68.479
2017-04-09 04:15:01			C	16.574						2017-04-09 04:15:01	%RH	67.889
2017-04-09 05:15:01			C	16.574						2017-04-09 05:15:01	%RH	65.021
2017-04-09 06:15:01			C	17.575						2017-04-09 06:15:01	%RH	59.826
2017-04-09 07:15:01			C	19.076						2017-04-09 07:15:01	%RH	51.554
2017-04-09 08:15:01			C	21.077						2017-04-09 08:15:01	%RH	45.582
2017-04-09 09:15:01			C	23.078						2017-04-09 09:15:01	%RH	38.87
2017-04-09 10:15:01			C	25.078						2017-04-09 10:15:01	%RH	37.799
2017-04-09 11:15:01			C	26.078						2017-04-09 11:15:01	%RH	32.769
2017-04-09 12:15:01			C	33.075						2017-04-09 12:15:01	%RH	26.324
2017-04-09 13:15:01			C	38.569						2017-04-09 13:15:01	%RH	19.518
2017-04-09 14:15:01			C	37.571						2017-04-09 14:15:01	%RH	18.73
2017-04-09 15:15:01			C	29.078						2017-04-09 15:15:01	%RH	27.209
2017-04-09 16:15:01			C	26.078						2017-04-09 16:15:01	%RH	32.121
2017-04-09 17:15:01			C	23.078						2017-04-09 17:15:01	%RH	36.962
2017-04-09 18:15:01			C	22.077						2017-04-09 18:15:01	%RH	40.672
2017-04-09 19:15:01			C	21.077						2017-04-09 19:15:01	%RH	46.201
2017-04-09 20:15:01			C	20.577						2017-04-09 20:15:01	%RH	46.776
2017-04-09 21:15:01			C	20.076						2017-04-09 21:15:01	%RH	47.967
2017-04-09 22:15:01			C	19.576						2017-04-09 22:15:01	%RH	50.376
2017-04-09 23:15:01			C	19.076						2017-04-09 23:15:01	%RH	52.766
2017-04-10 00:15:01			C	18.575						2017-04-10 00:15:01	%RH	55.137
2017-04-10 01:15:01			C	18.575						2017-04-10 01:15:01	%RH	58.116
2017-04-10 02:15:01			C	18.075						2017-04-10 02:15:01	%RH	59.856
2017-04-10 03:15:01			C	18.075						2017-04-10 03:15:01	%RH	59.267
2017-04-10 04:15:01			C	17.575						2017-04-10 04:15:01	%RH	60.414
2017-04-10 05:15:01			C	17.074						2017-04-10 05:15:01	%RH	61.559
2017-04-10 06:15:01			C	17.575						2017-04-10 06:15:01	%RH	58.053
2017-04-10 07:15:01			C	19.076						2017-04-10 07:15:01	%RH	53.369
2017-04-10 08:15:01			C	21.577						2017-04-10 08:15:01	%RH	49.929
2017-04-10 09:15:01			C	23.578						2017-04-10 09:15:01	%RH	37.649
2017-04-10 10:15:01			C	25.078						2017-04-10 10:15:01	%RH	32.665
2017-04-10 11:15:01			C	26.578						2017-04-10 11:15:01	%RH	30.874
2017-04-10 12:15:01			C	32.576						2017-04-10 12:15:01	%RH	22.264
2017-04-10 13:15:01			C	39.069						2017-04-10 13:15:01	%RH	16.136
2017-04-10 14:15:01			C	37.071						2017-04-10 14:15:01	%RH	15.935
2017-04-10 15:15:01			C	29.577						2017-04-10 15:15:01	%RH	24.614
2017-04-10 16:15:01			C	26.578						2017-04-10 16:15:01	%RH	28.258
2017-04-10 17:15:01			C	23.578						2017-04-10 17:15:01	%RH	33.804
2017-04-10 18:15:01			C	22.578						2017-04-10 18:15:01	%RH	37.551
2017-04-10 19:15:01			C	21.577						2017-04-10 19:15:01	%RH	39.361
2017-04-10 20:15:01			C	21.077						2017-04-10 20:15:01	%RH	39.948
2017-04-10 21:15:01			C	20.577						2017-04-10 21:15:01	%RH	42.421
2017-04-10 22:15:01			C	20.076						2017-04-10 22:15:01	%RH	43.629
2017-04-10 23:15:01			C	20.076						2017-04-10 23:15:01	%RH	45.496
2017-04-11 00:15:01			C	19.076						2017-04-11 00:15:01	%RH	47.27
2017-04-11 01:15:01			C	19.076						2017-04-11 01:15:01	%RH	47.887
2017-04-11 02:15:01			C	18.575						2017-04-11 02:15:01	%RH	49.077
2017-04-11 03:15:01			C	18.075						2017-04-11 03:15:01	%RH	50.873
2017-04-11 04:15:01			C	17.074						2017-04-11 04:15:01	%RH	52.628
2017-04-11 05:15:01			C	17.074						2017-04-11 05:15:01	%RH	54.439
2017-04-11 06:15:01			C	18.075						2017-04-11 06:15:01	%RH	49.652
2017-04-11 07:15:01			C	19.576						2017-04-11 07:15:01	%RH	46.075
2017-04-11 08:15:01			C	21.077						2017-04-11 08:15:01	%RH	41.209
2017-04-11 09:15:01			C	24.078						2017-04-11 09:15:01	%RH	34.498
2017-04-11 10:15:01			C	25.078						2017-04-11 10:15:01	%RH	33.957
2017-04-11 11:15:01			C	28.578						2017-04-11 11:15:01	%RH	28.472
2017-04-11 12:15:01			C	33.575						2017-04-11 12:15:01	%RH	23.043
2017-04-11 13:15:01			C	41.066						2017-04-11 13:15:01	%RH	16.334
2017-04-11 14:15:01			C	37.571						2017-04-11 14:15:01	%RH	16.674
2017-04-11 15:15:01			C	29.577						2017-04-11 15:15:01	%RH	25.941
2017-04-11 16:15:01			C	26.078						2017-04-11 16:15:01	%RH	32.769
2017-04-11 17:15:01			C	24.078						2017-04-11 17:15:01	%RH	36.422
2017-04-11 18:15:01			C	23.578						2017-04-11 18:15:01	%RH	38.285
2017-04-11 19:15:01			C	22.578						2017-04-11 19:15:01	%RH	40.719
2017-04-11 20:15:01			C	22.077						2017-04-11 20:15:01	%RH	39.408
2017-04-11 21:15:01			C	21.077						2017-04-11 21:15:01	%RH	42.466
2017-04-11 22:15:01			C	20.577						2017-04-11 22:15:01	%RH	44.296
2017-04-11 23:15:01			C	20.076						2017-04-11 23:15:01	%RH	47.351
2017-04-12 00:15:01			C	19.576						2017-04-12 00:15:01	%RH	50.984
2017-04-12 01:15:01			C	19.076						2017-04-12 01:15:01	%RH	52.766
2017-04-12 02:15:01			C	19.076						2017-04-12 02:15:01	%RH	55.172
2017-04-12 03:15:01			C	18.575						2017-04-12 03:15:01	%RH	56.929
2017-04-12 04:15:01			C	17.575						2017-04-12 04:15:01	%RH	59.237
2017-04-12 05:15:01			C	18.075						2017-04-12 05:15:01	%RH	57.491
2017-04-12 06:15:01			C	18.575						2017-04-12 06:15:01	%RH	53.936
2017-04-12 07:15:01			C	20.076						2017-04-12 07:15:01	%RH	49.193
2017-04-12 08:15:01			C	21.577						2017-04-12 08:15:01	%RH	45.626
2017-04-12 09:15:01			C	24.078						2017-04-12 09:15:01	%RH	40.233
2017-04-12 10:15:01			C	25.578						2017-04-12 10:15:01	%RH	35.294
2017-04-12 11:15:01			C	28.578						2017-04-12 11:15:01	%RH	31.088
2017-04-12 12:15:01			C	33.075						2017-04-12 12:15:01	%RH	24.994
2017-04-12 13:15:01			C	40.067						2017-04-12 13:15:01	%RH	17.615
2017-04-12 14:15:01			C	36.572						2017-04-12 14:15:01	%RH	17.943
2017-04-12 15:15:01			C	29.577						2017-04-12 15:15:01	%RH	27.263
2017-04-12 16:15:01			C	26.578						2017-04-12 16:15:01	%RH	31.524
2017-04-12 17:15:01			C	24.578						2017-04-12 17:15:01	%RH	37.748
2017-04-12 18:15:01			C	23.078						2017-04-12 18:15:01	%RH	37.599
2017-04-12 19:15:01			C	22.578						2017-04-12 19:15:01	%RH	37.551
2017-04-12 20:15:01			C	22.077						2017-04-12 20:15:01	%RH	38.774
2017-04-12 21:15:01			C	21.577						2017-04-12 21:15:01	%RH	41.255
2017-04-12 22:15:01			C	20.577						2017-04-12 22:15:01	%RH	44.296
2017-04-12 23:15:01			C	20.076						2017-04-12 23:15:01	%RH	46.734
2017-04-13 00:15:01			C	19.576						2017-04-13 00:15:01	%RH	49.765
2017-04-13 01:15:01			C	19.076						2017-04-13 01:15:01	%RH	50.946
2017-04-13 02:15:01			C	18.575						2017-04-13 02:15:01	%RH	53.936
2017-04-13 03:15:01			C	18.075						2017-04-13 03:15:01	%RH	55.703
2017-04-13 04:15:01			C	18.075						2017-04-13 04:15:01	%RH	57.491
2017-04-13 05:15:01			C	18.075						2017-04-13 05:15:01	%RH	58.676
2017-04-13 06:15:01			C	19.076						2017-04-13 06:15:01	%RH	56.367
2017-04-13 07:15:01			C	20.577						2017-04-13 07:15:01	%RH	52.88
2017-04-13 08:15:01			C	22.077						2017-04-13 08:15:01	%RH	48.137
2017-04-13 09:15:01			C	24.078						2017-04-13 09:15:01	%RH	42.746
2017-04-13 10:15:01			C	26.078						2017-04-13 10:15:01	%RH	36.627
2017-04-13 11:15:01			C	28.578						2017-04-13 11:15:01	%RH	32.388
2017-04-13 12:15:01			C	33.075						2017-04-13 12:15:01	%RH	26.324
2017-04-13 13:15:01			C	38.569						2017-04-13 13:15:01	%RH	18.834
2017-04-13 14:15:01			C	35.573						2017-04-13 14:15:01	%RH	19.883
2017-04-13 15:15:01			C	29.577						2017-04-13 15:15:01	%RH	27.263
2017-04-13 16:15:01			C	26.578						2017-04-13 16:15:01	%RH	31.524
2017-04-13 17:15:01			C	24.578						2017-04-13 17:15:01	%RH	36.473
2017-04-13 18:15:01			C	23.578						2017-04-13 18:15:01	%RH	35.091
2017-04-13 19:15:01			C	22.578						2017-04-13 19:15:01	%RH	37.551
2017-04-13 20:15:01			C	22.077						2017-04-13 20:15:01	%RH	40.672
2017-04-13 21:15:01			C	21.577						2017-04-13 21:15:01	%RH	42.511
2017-04-13 22:15:01			C	21.077						2017-04-13 22:15:01	%RH	43.716
2017-04-13 23:15:01			C	21.077						2017-04-13 23:15:01	%RH	45.582
2017-04-14 00:15:01			C	20.076						2017-04-14 00:15:01	%RH	47.351
2017-04-14 01:15:01			C	20.076						2017-04-14 01:15:01	%RH	49.193
2017-04-14 02:15:01			C	19.576						2017-04-14 02:15:01	%RH	52.198
2017-04-14 03:15:01			C	18.575						2017-04-14 03:15:01	%RH	57.523
2017-04-14 04:15:01			C	18.075						2017-04-14 04:15:01	%RH	58.084
2017-04-14 05:15:01			C	18.075						2017-04-14 05:15:01	%RH	59.856
2017-04-14 06:15:01			C	19.076						2017-04-14 06:15:01	%RH	58.74
2017-04-14 07:15:01			C	20.577						2017-04-14 07:15:01	%RH	51.67
2017-04-14 08:15:01			C	22.077						2017-04-14 08:15:01	%RH	48.137
2017-04-14 09:15:01			C	24.578						2017-04-14 09:15:01	%RH	40.913
2017-04-14 10:15:01			C	25.578						2017-04-14 10:15:01	%RH	38.486
2017-04-14 11:15:01			C	28.078						2017-04-14 11:15:01	%RH	32.981
2017-04-14 12:15:01			C	31.576						2017-04-14 12:15:01	%RH	26.821
2017-04-14 13:15:01			C	38.569						2017-04-14 13:15:01	%RH	19.518
2017-04-14 14:15:01			C	34.074						2017-04-14 14:15:01	%RH	22.425
2017-04-14 15:15:01			C	28.078						2017-04-14 15:15:01	%RH	29.729
2017-04-14 16:15:01			C	26.078						2017-04-14 16:15:01	%RH	33.415
2017-04-14 17:15:01			C	24.078						2017-04-14 17:15:01	%RH	38.334
2017-04-14 18:15:01			C	23.578						2017-04-14 18:15:01	%RH	39.553
2017-04-14 19:15:01			C	21.077						2017-04-14 19:15:01	%RH	66.998
2017-04-14 20:15:01			C	20.577						2017-04-14 20:15:01	%RH	57.07
2017-04-14 21:15:01			C	21.077						2017-04-14 21:15:01	%RH	54.723
2017-04-14 22:15:01			C	20.577						2017-04-14 22:15:01	%RH	53.483
2017-04-14 23:15:01			C	20.577						2017-04-14 23:15:01	%RH	52.276
2017-04-15 00:15:01			C	20.577						2017-04-15 00:15:01	%RH	52.88
2017-04-15 01:15:01			C	20.076						2017-04-15 01:15:01	%RH	55.842
2017-04-15 02:15:01			C	19.576						2017-04-15 02:15:01	%RH	61.124
2017-04-15 03:15:01			C	19.076						2017-04-15 03:15:01	%RH	62.258
2017-04-15 04:15:01			C	19.076						2017-04-15 04:15:01	%RH	62.84
2017-04-15 05:15:01			C	19.076						2017-04-15 05:15:01	%RH	62.258
2017-04-15 06:15:01			C	20.076						2017-04-15 06:15:01	%RH	61.741
2017-04-15 07:15:01			C	21.577						2017-04-15 07:15:01	%RH	57.74
2017-04-15 08:15:01			C	22.578						2017-04-15 08:15:01	%RH	53.046
2017-04-15 09:15:01			C	24.578						2017-04-15 09:15:01	%RH	43.42
2017-04-15 10:15:01			C	26.578						2017-04-15 10:15:01	%RH	36.679
2017-04-15 11:15:01			C	27.578						2017-04-15 11:15:01	%RH	30.98
2017-04-15 12:15:01			C	35.073						2017-04-15 12:15:01	%RH	21.86
2017-04-15 13:15:01			C	40.566						2017-04-15 13:15:01	%RH	16.976
2017-04-15 14:15:01			C	35.573						2017-04-15 14:15:01	%RH	19.203
2017-04-15 15:15:01			C	29.577						2017-04-15 15:15:01	%RH	26.603
2017-04-15 16:15:01			C	27.078						2017-04-15 16:15:01	%RH	28.967
2017-04-15 17:15:01			C	24.578						2017-04-15 17:15:01	%RH	33.905
2017-04-15 18:15:01			C	23.078						2017-04-15 18:15:01	%RH	36.323
2017-04-15 19:15:01			C	23.078						2017-04-15 19:15:01	%RH	38.87
2017-04-15 20:15:01			C	22.578						2017-04-15 20:15:01	%RH	50.624
2017-04-15 21:15:01			C	20.577						2017-04-15 21:15:01	%RH	73.707
2017-04-15 22:15:01			C	19.576						2017-04-15 22:15:01	%RH	70.301
2017-04-15 23:15:01			C	19.076						2017-04-15 23:15:01	%RH	64.576
2017-04-16 00:15:01			C	19.576						2017-04-16 00:15:01	%RH	62.871
2017-04-16 01:15:01			C	19.576						2017-04-16 01:15:01	%RH	63.451
2017-04-16 02:15:01			C	19.576						2017-04-16 02:15:01	%RH	64.03
2017-04-16 03:15:01			C	19.576						2017-04-16 03:15:01	%RH	65.182
2017-04-16 04:15:01			C	18.575						2017-04-16 04:15:01	%RH	70.247
2017-04-16 05:15:01			C	18.575						2017-04-16 05:15:01	%RH	69.683
2017-04-16 06:15:01			C	19.576						2017-04-16 06:15:01	%RH	68.04
2017-04-16 07:15:01			C	21.077						2017-04-16 07:15:01	%RH	68.702
2017-04-16 08:15:01			C	22.077						2017-04-16 08:15:01	%RH	63.049
2017-04-16 09:15:01			C	24.078						2017-04-16 09:15:01	%RH	57.953
2017-04-16 10:15:01			C	25.078						2017-04-16 10:15:01	%RH	52.069
2017-04-16 11:15:01			C	25.078						2017-04-16 11:15:01	%RH	52.673
2017-04-16 12:15:01			C	25.078						2017-04-16 12:15:01	%RH	52.673
2017-04-16 13:15:01			C	27.078						2017-04-16 13:15:01	%RH	49.843
2017-04-16 14:15:01			C	25.078						2017-04-16 14:15:01	%RH	52.673
2017-04-16 15:15:01			C	23.578						2017-04-16 15:15:01	%RH	57.908
2017-04-16 16:15:01			C	21.577						2017-04-16 16:15:01	%RH	66.463
2017-04-16 17:15:01			C	20.577						2017-04-16 17:15:01	%RH	70.361
2017-04-16 18:15:01			C	19.576						2017-04-16 18:15:01	%RH	74.204
2017-04-16 19:15:01			C	19.576						2017-04-16 19:15:01	%RH	75.307
2017-04-16 20:15:01			C	16.073						2017-04-16 20:15:01	%RH	89.578
2017-04-16 21:15:01			C	16.574						2017-04-16 21:15:01	%RH	88.032
2017-04-16 22:15:01			C	17.074						2017-04-16 22:15:01	%RH	89.588
2017-04-16 23:15:01			C	17.074						2017-04-16 23:15:01	%RH	89.073
2017-04-17 00:15:01			C	16.574						2017-04-17 00:15:01	%RH	87.513
2017-04-17 01:15:01			C	16.574						2017-04-17 01:15:01	%RH	87.513
2017-04-17 02:15:01			C	16.073						2017-04-17 02:15:01	%RH	86.986
2017-04-17 03:15:01			C	16.073						2017-04-17 03:15:01	%RH	85.414
2017-04-17 04:15:01			C	16.073						2017-04-17 04:15:01	%RH	82.767
2017-04-17 05:15:01			C	16.574						2017-04-17 05:15:01	%RH	82.776
2017-04-17 06:15:01			C	17.074						2017-04-17 06:15:01	%RH	83.848
2017-04-17 07:15:01			C	18.575						2017-04-17 07:15:01	%RH	85.994
2017-04-17 08:15:01			C	20.577						2017-04-17 08:15:01	%RH	76.458
2017-04-17 09:15:01			C	22.578						2017-04-17 09:15:01	%RH	74.944
2017-04-17 10:15:01			C	24.078						2017-04-17 10:15:01	%RH	66.662
2017-04-17 11:15:01			C	24.578						2017-04-17 11:15:01	%RH	59.177
2017-04-17 12:15:01			C	27.578						2017-04-17 12:15:01	%RH	50.506
2017-04-17 13:15:01			C	31.077						2017-04-17 13:15:01	%RH	38.449
2017-04-17 14:15:01			C	29.078						2017-04-17 14:15:01	%RH	37.587
2017-04-17 15:15:01			C	25.078						2017-04-17 15:15:01	%RH	54.476
2017-04-17 16:15:01			C	23.078						2017-04-17 16:15:01	%RH	61.387
2017-04-17 17:15:01			C	21.077						2017-04-17 17:15:01	%RH	67.567
2017-04-17 18:15:01			C	20.577						2017-04-17 18:15:01	%RH	68.669
2017-04-17 19:15:01			C	19.576						2017-04-17 19:15:01	%RH	67.471
2017-04-17 20:15:01			C	19.576						2017-04-17 20:15:01	%RH	69.173
2017-04-17 21:15:01			C	19.076						2017-04-17 21:15:01	%RH	69.71
2017-04-17 22:15:01			C	19.076						2017-04-17 22:15:01	%RH	69.145
2017-04-17 23:15:01			C	19.076						2017-04-17 23:15:01	%RH	70.273
2017-04-18 00:15:01			C	18.575						2017-04-18 00:15:01	%RH	70.809
2017-04-18 01:15:01			C	18.075						2017-04-18 01:15:01	%RH	73.578
2017-04-18 02:15:01			C	17.575						2017-04-18 02:15:01	%RH	74.665
2017-04-18 03:15:01			C	17.575						2017-04-18 03:15:01	%RH	79.043
2017-04-18 04:15:01			C	17.074						2017-04-18 04:15:01	%RH	77.395
2017-04-18 05:15:01			C	17.575						2017-04-18 05:15:01	%RH	77.957
2017-04-18 06:15:01			C	18.575						2017-04-18 06:15:01	%RH	76.357
2017-04-18 07:15:01			C	20.076						2017-04-18 07:15:01	%RH	75.883
2017-04-18 08:15:01			C	21.077						2017-04-18 08:15:01	%RH	73.184
2017-04-18 09:15:01			C	21.577						2017-04-18 09:15:01	%RH	70.427
2017-04-18 10:15:01			C	22.077						2017-04-18 10:15:01	%RH	66.5
2017-04-18 11:15:01			C	25.078						2017-04-18 11:15:01	%RH	55.672
2017-04-18 12:15:01			C	27.578						2017-04-18 12:15:01	%RH	44.352
2017-04-18 13:15:01			C	30.577						2017-04-18 13:15:01	%RH	37.754
2017-04-18 14:15:01			C	27.578						2017-04-18 14:15:01	%RH	46.83
2017-04-18 15:15:01			C	25.578						2017-04-18 15:15:01	%RH	53.324
2017-04-18 16:15:01			C	23.078						2017-04-18 16:15:01	%RH	56.084
2017-04-18 17:15:01			C	21.577						2017-04-18 17:15:01	%RH	60.682
2017-04-18 18:15:01			C	20.577						2017-04-18 18:15:01	%RH	63.518
2017-04-18 19:15:01			C	20.076						2017-04-18 19:15:01	%RH	68.07
2017-04-18 20:15:01			C	19.576						2017-04-18 20:15:01	%RH	68.607
2017-04-18 21:15:01			C	19.576						2017-04-18 21:15:01	%RH	69.173
2017-04-18 22:15:01			C	19.076						2017-04-18 22:15:01	%RH	71.396
2017-04-18 23:15:01			C	18.575						2017-04-18 23:15:01	%RH	74.155
2017-04-19 00:15:01			C	18.575						2017-04-19 00:15:01	%RH	76.357
2017-04-19 01:15:01			C	17.575						2017-04-19 01:15:01	%RH	77.412
2017-04-19 02:15:01			C	17.575						2017-04-19 02:15:01	%RH	77.412
2017-04-19 03:15:01			C	17.074						2017-04-19 03:15:01	%RH	78.484
2017-04-19 04:15:01			C	17.074						2017-04-19 04:15:01	%RH	79.027
2017-04-19 05:15:01			C	17.575						2017-04-19 05:15:01	%RH	76.317
2017-04-19 06:15:01			C	18.075						2017-04-19 06:15:01	%RH	75.787
2017-04-19 07:15:01			C	19.576						2017-04-19 07:15:01	%RH	69.737
2017-04-19 08:15:01			C	20.577						2017-04-19 08:15:01	%RH	65.821
2017-04-19 09:15:01			C	22.077						2017-04-19 09:15:01	%RH	59.549
2017-04-19 10:15:01			C	22.578						2017-04-19 10:15:01	%RH	56.636
2017-04-19 11:15:01			C	23.578						2017-04-19 11:15:01	%RH	50.106
2017-04-19 12:15:01			C	25.578						2017-04-19 12:15:01	%RH	46.005
2017-04-19 13:15:01			C	30.077						2017-04-19 13:15:01	%RH	35.779
2017-04-19 14:15:01			C	27.578						2017-04-19 14:15:01	%RH	40.594
2017-04-19 15:15:01			C	25.078						2017-04-19 15:15:01	%RH	45.954
2017-04-19 16:15:01			C	22.578						2017-04-19 16:15:01	%RH	51.232
2017-04-19 17:15:01			C	21.077						2017-04-19 17:15:01	%RH	55.321
2017-04-19 18:15:01			C	20.577						2017-04-19 18:15:01	%RH	57.663
2017-04-19 19:15:01			C	20.076						2017-04-19 19:15:01	%RH	63.484
2017-04-19 20:15:01			C	19.576						2017-04-19 20:15:01	%RH	65.756
2017-04-19 21:15:01			C	19.076						2017-04-19 21:15:01	%RH	68.011
2017-04-19 22:15:01			C	18.575						2017-04-19 22:15:01	%RH	69.118
2017-04-19 23:15:01			C	18.575						2017-04-19 23:15:01	%RH	70.247
2017-04-20 00:15:01			C	18.075						2017-04-20 00:15:01	%RH	72.465
2017-04-20 01:15:01			C	18.075						2017-04-20 01:15:01	%RH	72.465
2017-04-20 02:15:01			C	17.575						2017-04-20 02:15:01	%RH	73.001
2017-04-20 03:15:01			C	17.074						2017-04-20 03:15:01	%RH	75.199
2017-04-20 04:15:01			C	17.074						2017-04-20 04:15:01	%RH	75.75
2017-04-20 05:15:01			C	17.074						2017-04-20 05:15:01	%RH	75.75
2017-04-20 06:15:01			C	18.575						2017-04-20 06:15:01	%RH	75.259
2017-04-20 07:15:01			C	20.076						2017-04-20 07:15:01	%RH	69.203
2017-04-20 08:15:01			C	21.077						2017-04-20 08:15:01	%RH	62.974
2017-04-20 09:15:01			C	23.078						2017-04-20 09:15:01	%RH	57.864
2017-04-20 10:15:01			C	25.078						2017-04-20 10:15:01	%RH	48.417
2017-04-20 11:15:01			C	25.578						2017-04-20 11:15:01	%RH	46.005
2017-04-20 12:15:01			C	32.576						2017-04-20 12:15:01	%RH	34.13
2017-04-20 13:15:01			C	33.075						2017-04-20 13:15:01	%RH	31.589
2017-04-20 14:15:01			C	30.077						2017-04-20 14:15:01	%RH	33.847
2017-04-20 15:15:01			C	26.078						2017-04-20 15:15:01	%RH	42.321
2017-04-20 16:15:01			C	24.078						2017-04-20 16:15:01	%RH	53.18
2017-04-20 17:15:01			C	22.077						2017-04-20 17:15:01	%RH	67.639
2017-04-20 18:15:01			C	20.076						2017-04-20 18:15:01	%RH	70.33
2017-04-20 19:15:01			C	19.076						2017-04-20 19:15:01	%RH	73.07
2017-04-20 20:15:01			C	19.576						2017-04-20 20:15:01	%RH	74.756
2017-04-20 21:15:01			C	19.576						2017-04-20 21:15:01	%RH	72.539
2017-04-20 22:15:01			C	19.076						2017-04-20 22:15:01	%RH	80.716
2017-04-20 23:15:01			C	18.575						2017-04-20 23:15:01	%RH	77.45
2017-04-21 00:15:01			C	18.575						2017-04-21 00:15:01	%RH	77.45
2017-04-21 01:15:01			C	18.075						2017-04-21 01:15:01	%RH	76.336
2017-04-21 02:15:01			C	18.575						2017-04-21 02:15:01	%RH	76.904
2017-04-21 03:15:01			C	18.075						2017-04-21 03:15:01	%RH	76.336
2017-04-21 04:15:01			C	18.075						2017-04-21 04:15:01	%RH	77.43
2017-04-21 05:15:01			C	18.575						2017-04-21 05:15:01	%RH	77.45
2017-04-21 06:15:01			C	19.076						2017-04-21 06:15:01	%RH	71.955
2017-04-21 07:15:01			C	20.577						2017-04-21 07:15:01	%RH	70.361
2017-04-21 08:15:01			C	22.077						2017-04-21 08:15:01	%RH	62.469
2017-04-21 09:15:01			C	23.078						2017-04-21 09:15:01	%RH	59.044
2017-04-21 10:15:01			C	25.578						2017-04-21 10:15:01	%RH	51.513
2017-04-21 11:15:01			C	26.578						2017-04-21 11:15:01	%RH	45.488
2017-04-21 12:15:01			C	32.076						2017-04-21 12:15:01	%RH	34.072
2017-04-21 13:15:01			C	32.576						2017-04-21 13:15:01	%RH	32.833
2017-04-21 14:15:01			C	30.577						2017-04-21 14:15:01	%RH	33.903
2017-04-21 15:15:01			C	26.078						2017-04-21 15:15:01	%RH	42.947
2017-04-21 16:15:01			C	24.078						2017-04-21 16:15:01	%RH	50.761
2017-04-21 17:15:01			C	22.578						2017-04-21 17:15:01	%RH	52.442
2017-04-21 18:15:01			C	22.077						2017-04-21 18:15:01	%RH	56.594
2017-04-21 19:15:01			C	19.576						2017-04-21 19:15:01	%RH	81.807
2017-04-21 20:15:01			C	18.575						2017-04-21 20:15:01	%RH	82.831
2017-04-21 21:15:01			C	18.575						2017-04-21 21:15:01	%RH	84.419
2017-04-21 22:15:01			C	18.075						2017-04-21 22:15:01	%RH	85.455
2017-04-21 23:15:01			C	18.075						2017-04-21 23:15:01	%RH	85.455
2017-04-22 00:15:01			C	18.075						2017-04-22 00:15:01	%RH	84.403
2017-04-22 01:15:01			C	18.075						2017-04-22 01:15:01	%RH	84.403
2017-04-22 02:15:01			C	18.075						2017-04-22 02:15:01	%RH	84.93
2017-04-22 03:15:01			C	17.575						2017-04-22 03:15:01	%RH	84.916
2017-04-22 04:15:01			C	17.575						2017-04-22 04:15:01	%RH	83.331
2017-04-22 05:15:01			C	18.075						2017-04-22 05:15:01	%RH	82.815
2017-04-22 06:15:01			C	19.076						2017-04-22 06:15:01	%RH	80.179
2017-04-22 07:15:01			C	20.076						2017-04-22 07:15:01	%RH	78.065
2017-04-22 08:15:01			C	21.077						2017-04-22 08:15:01	%RH	73.184
2017-04-22 09:15:01			C	23.078						2017-04-22 09:15:01	%RH	68.283
2017-04-22 10:15:01			C	23.078						2017-04-22 10:15:01	%RH	64.285
2017-04-22 11:15:01			C	24.078						2017-04-22 11:15:01	%RH	57.953
2017-04-22 12:15:01			C	22.077						2017-04-22 12:15:01	%RH	71.023
2017-04-22 13:15:01			C	23.078						2017-04-22 13:15:01	%RH	70.538
2017-04-22 14:15:01			C	24.078						2017-04-22 14:15:01	%RH	62.056
2017-04-22 15:15:01			C	22.077						2017-04-22 15:15:01	%RH	66.5
2017-04-22 16:15:01			C	20.577						2017-04-22 16:15:01	%RH	73.153
2017-04-22 17:15:01			C	19.076						2017-04-22 17:15:01	%RH	76.927
2017-04-22 18:15:01			C	18.575						2017-04-22 18:15:01	%RH	77.45
2017-04-22 19:15:01			C	18.075						2017-04-22 19:15:01	%RH	74.686
2017-04-22 20:15:01			C	18.075						2017-04-22 20:15:01	%RH	74.132
2017-04-22 21:15:01			C	17.575						2017-04-22 21:15:01	%RH	77.412
2017-04-22 22:15:01			C	17.575						2017-04-22 22:15:01	%RH	76.317
2017-04-22 23:15:01			C	17.575						2017-04-22 23:15:01	%RH	75.217
2017-04-23 00:15:01			C	17.575						2017-04-23 00:15:01	%RH	73.557
2017-04-23 01:15:01			C	17.074						2017-04-23 01:15:01	%RH	75.199
2017-04-23 02:15:01			C	16.574						2017-04-23 02:15:01	%RH	76.284
2017-04-23 03:15:01			C	16.574						2017-04-23 03:15:01	%RH	77.926
2017-04-23 04:15:01			C	16.574						2017-04-23 04:15:01	%RH	77.926
2017-04-23 05:15:01			C	16.574						2017-04-23 05:15:01	%RH	77.38
2017-04-23 06:15:01			C	17.575						2017-04-23 06:15:01	%RH	77.412
2017-04-23 07:15:01			C	19.076						2017-04-23 07:15:01	%RH	72.513
2017-04-23 08:15:01			C	20.577						2017-04-23 08:15:01	%RH	67.534
2017-04-23 09:15:01			C	22.578						2017-04-23 09:15:01	%RH	60.762
2017-04-23 10:15:01			C	24.078						2017-04-23 10:15:01	%RH	56.173
2017-04-23 11:15:01			C	25.078						2017-04-23 11:15:01	%RH	47.803
2017-04-23 12:15:01			C	29.577						2017-04-23 12:15:01	%RH	39.549
2017-04-23 13:15:01			C	35.073						2017-04-23 13:15:01	%RH	30.51
2017-04-23 14:15:01			C	29.078						2017-04-23 14:15:01	%RH	36.948
2017-04-23 15:15:01			C	25.578						2017-04-23 15:15:01	%RH	42.896
2017-04-23 16:15:01			C	23.578						2017-04-23 16:15:01	%RH	56.723
2017-04-23 17:15:01			C	21.577						2017-04-23 17:15:01	%RH	59.509
2017-04-23 18:15:01			C	20.577						2017-04-23 18:15:01	%RH	65.821
2017-04-23 19:15:01			C	20.076						2017-04-23 19:15:01	%RH	67.502
2017-04-23 20:15:01			C	19.576						2017-04-23 20:15:01	%RH	69.173
2017-04-23 21:15:01			C	19.076						2017-04-23 21:15:01	%RH	73.07
2017-04-23 22:15:01			C	18.575						2017-04-23 22:15:01	%RH	72.488
2017-04-23 23:15:01			C	18.075						2017-04-23 23:15:01	%RH	74.132
2017-04-24 00:15:01			C	18.075						2017-04-24 00:15:01	%RH	80.677
2017-04-24 01:15:01			C	17.575						2017-04-24 01:15:01	%RH	79.583
2017-04-24 02:15:01			C	17.575						2017-04-24 02:15:01	%RH	79.043
2017-04-24 03:15:01			C	17.074						2017-04-24 03:15:01	%RH	79.568
2017-04-24 04:15:01			C	17.074						2017-04-24 04:15:01	%RH	79.568
2017-04-24 05:15:01			C	17.575						2017-04-24 05:15:01	%RH	76.865
2017-04-24 06:15:01			C	18.575						2017-04-24 06:15:01	%RH	75.809
2017-04-24 07:15:01			C	20.076						2017-04-24 07:15:01	%RH	71.451
2017-04-24 08:15:01			C	21.077						2017-04-24 08:15:01	%RH	65.855
2017-04-24 09:15:01			C	21.077						2017-04-24 09:15:01	%RH	64.131
2017-04-24 10:15:01			C	22.578						2017-04-24 10:15:01	%RH	57.229
2017-04-24 11:15:01			C	23.078						2017-04-24 11:15:01	%RH	53.09
2017-04-24 12:15:01			C	28.078						2017-04-24 12:15:01	%RH	43.159
2017-04-24 13:15:01			C	33.575						2017-04-24 13:15:01	%RH	28.365
2017-04-24 14:15:01			C	27.078						2017-04-24 14:15:01	%RH	38.007
2017-04-24 15:15:01			C	25.078						2017-04-24 15:15:01	%RH	42.845
2017-04-24 16:15:01			C	24.078						2017-04-24 16:15:01	%RH	46.475
2017-04-24 17:15:01			C	22.578						2017-04-24 17:15:01	%RH	52.442
2017-04-24 18:15:01			C	21.077						2017-04-24 18:15:01	%RH	61.812
2017-04-24 19:15:01			C	20.076						2017-04-24 19:15:01	%RH	73.678
2017-04-24 20:15:01			C	19.576						2017-04-24 20:15:01	%RH	73.096
2017-04-24 21:15:01			C	19.576						2017-04-24 21:15:01	%RH	71.982
2017-04-24 22:15:01			C	19.076						2017-04-24 22:15:01	%RH	73.07
2017-04-24 23:15:01			C	18.575						2017-04-24 23:15:01	%RH	73.601
2017-04-25 00:15:01			C	18.575						2017-04-25 00:15:01	%RH	76.904
2017-04-25 01:15:01			C	18.075						2017-04-25 01:15:01	%RH	75.787
2017-04-25 02:15:01			C	18.075						2017-04-25 02:15:01	%RH	77.43
2017-04-25 03:15:01			C	17.575						2017-04-25 03:15:01	%RH	78.5
2017-04-25 04:15:01			C	17.575						2017-04-25 04:15:01	%RH	77.412
2017-04-25 05:15:01			C	18.075						2017-04-25 05:15:01	%RH	77.43
2017-04-25 06:15:01			C	18.575						2017-04-25 06:15:01	%RH	75.809
2017-04-25 07:15:01			C	19.576						2017-04-25 07:15:01	%RH	71.982
2017-04-25 08:15:01			C	20.076						2017-04-25 08:15:01	%RH	66.361
2017-04-25 09:15:01			C	22.077						2017-04-25 09:15:01	%RH	57.78
2017-04-25 10:15:01			C	24.078						2017-04-25 10:15:01	%RH	50.153
2017-04-25 11:15:01			C	24.078						2017-04-25 11:15:01	%RH	46.475
2017-04-25 12:15:01			C	27.078						2017-04-25 12:15:01	%RH	39.909
2017-04-25 13:15:01			C	31.077						2017-04-25 13:15:01	%RH	30.71
2017-04-25 14:15:01			C	27.578						2017-04-25 14:15:01	%RH	36.146
2017-04-25 15:15:01			C	25.078						2017-04-25 15:15:01	%RH	39.069
2017-04-25 16:15:01			C	23.578						2017-04-25 16:15:01	%RH	38.919
2017-04-25 17:15:01			C	22.077						2017-04-25 17:15:01	%RH	48.75
2017-04-25 18:15:01			C	20.577						2017-04-25 18:15:01	%RH	65.821
2017-04-25 19:15:01			C	19.576						2017-04-25 19:15:01	%RH	69.173
2017-04-25 20:15:01			C	19.076						2017-04-25 20:15:01	%RH	71.955
2017-04-25 21:15:01			C	19.076						2017-04-25 21:15:01	%RH	69.71
2017-04-25 22:15:01			C	19.076						2017-04-25 22:15:01	%RH	72.513
2017-04-25 23:15:01			C	18.575						2017-04-25 23:15:01	%RH	73.601
2017-04-26 00:15:01			C	18.075						2017-04-26 00:15:01	%RH	74.686
2017-04-26 01:15:01			C	17.575						2017-04-26 01:15:01	%RH	75.217
2017-04-26 02:15:01			C	17.074						2017-04-26 02:15:01	%RH	79.027
2017-04-26 03:15:01			C	16.574						2017-04-26 03:15:01	%RH	78.47
2017-04-26 04:15:01			C	16.574						2017-04-26 04:15:01	%RH	76.833
2017-04-26 05:15:01			C	17.074						2017-04-26 05:15:01	%RH	80.108
2017-04-26 06:15:01			C	18.075						2017-04-26 06:15:01	%RH	79.6
2017-04-26 07:15:01			C	19.076						2017-04-26 07:15:01	%RH	76.38
2017-04-26 08:15:01			C	19.576						2017-04-26 08:15:01	%RH	71.982
2017-04-26 09:15:01			C	21.577						2017-04-26 09:15:01	%RH	65.891
2017-04-26 10:15:01			C	22.077						2017-04-26 10:15:01	%RH	60.136
2017-04-26 11:15:01			C	23.578						2017-04-26 11:15:01	%RH	50.715
2017-04-26 12:15:01			C	27.578						2017-04-26 12:15:01	%RH	43.729
2017-04-26 13:15:01			C	33.575						2017-04-26 13:15:01	%RH	29.681
2017-04-26 14:15:01			C	27.578						2017-04-26 14:15:01	%RH	36.146
2017-04-26 15:15:01			C	23.578						2017-04-26 15:15:01	%RH	53.135
2017-04-26 16:15:01			C	21.577						2017-04-26 16:15:01	%RH	59.509
2017-04-26 17:15:01			C	20.076						2017-04-26 17:15:01	%RH	64.062
2017-04-26 18:15:01			C	20.076						2017-04-26 18:15:01	%RH	61.157
2017-04-26 19:15:01			C	19.076						2017-04-26 19:15:01	%RH	59.33
2017-04-26 20:15:01			C	18.575						2017-04-26 20:15:01	%RH	61.06
2017-04-26 21:15:01			C	18.075						2017-04-26 21:15:01	%RH	62.78
2017-04-26 22:15:01			C	18.075						2017-04-26 22:15:01	%RH	63.941
2017-04-26 23:15:01			C	17.575						2017-04-26 23:15:01	%RH	66.219
2017-04-27 00:15:01			C	17.575						2017-04-27 00:15:01	%RH	68.502
2017-04-27 01:15:01			C	18.075						2017-04-27 01:15:01	%RH	70.785
2017-04-27 02:15:01			C	18.075						2017-04-27 02:15:01	%RH	71.906
2017-04-27 03:15:01			C	17.575						2017-04-27 03:15:01	%RH	75.217
2017-04-27 04:15:01			C	16.574						2017-04-27 04:15:01	%RH	76.833
2017-04-27 05:15:01			C	17.074						2017-04-27 05:15:01	%RH	76.3
2017-04-27 06:15:01			C	18.575						2017-04-27 06:15:01	%RH	74.155
2017-04-27 07:15:01			C	19.576						2017-04-27 07:15:01	%RH	74.756
2017-04-27 08:15:01			C	20.577						2017-04-27 08:15:01	%RH	66.964
2017-04-27 09:15:01			C	22.077						2017-04-27 09:15:01	%RH	58.961
2017-04-27 12:12:01	F	84.34	C	29.0778						2017-04-27 12:12:01	%RH	45.758
2017-04-27 13:12:01	F	78.041	C	25.5783						2017-04-27 13:12:01	%RH	52.118
2017-04-27 14:12:01	F	78.941	C	26.0783						2017-04-27 14:12:01	%RH	52.168
2017-04-27 15:12:01	F	79.841	C	26.5783						2017-04-27 15:12:01	%RH	50.4
2017-04-27 16:12:01	F	80.74	C	27.0778						2017-04-27 16:12:01	%RH	50.452
2017-04-27 17:12:01	F	79.841	C	26.5783						2017-04-27 17:12:01	%RH	49.18
2017-04-27 18:12:01	F	78.041	C	25.5783						2017-04-27 18:12:01	%RH	46.622
2017-04-27 19:12:01	F	75.34	C	24.0778						2017-04-27 19:12:01	%RH	50.153
2017-04-27 20:12:01	F	73.54	C	23.0778						2017-04-27 20:12:01	%RH	53.691
2017-04-27 21:12:01	F	72.64	C	22.5778						2017-04-27 21:12:01	%RH	54.847
2017-04-27 22:12:01	F	70.839	C	21.5772						2017-04-27 22:12:01	%RH	64.167
2017-04-27 23:12:01	F	69.939	C	21.0772						2017-04-27 23:12:01	%RH	68.135
2017-04-28 00:12:01	F	69.038	C	20.5767						2017-04-28 00:12:01	%RH	70.922
2017-04-28 01:12:01	F	68.138	C	20.0767						2017-04-28 01:12:01	%RH	65.788
2017-04-28 02:12:01	F	67.237	C	19.5761						2017-04-28 02:12:01	%RH	70.862
2017-04-28 03:12:01	F	66.336	C	19.0756						2017-04-28 03:12:01	%RH	71.955
2017-04-28 04:12:01	F	66.336	C	19.0756						2017-04-28 04:12:01	%RH	71.955
2017-04-28 05:12:01	F	65.436	C	18.5756						2017-04-28 05:12:01	%RH	71.37
2017-04-28 06:12:01	F	65.436	C	18.5756						2017-04-28 06:12:01	%RH	71.37
2017-04-28 07:12:01	F	64.535	C	18.075						2017-04-28 07:12:01	%RH	73.578
2017-04-28 08:12:01	F	65.436	C	18.5756						2017-04-28 08:12:01	%RH	75.259
2017-04-28 09:12:01	F	66.336	C	19.0756						2017-04-28 09:12:01	%RH	74.179
2017-04-28 10:12:01	F	68.138	C	20.0767						2017-04-28 10:12:01	%RH	71.451
2017-04-28 11:12:01	F	69.939	C	21.0772						2017-04-28 11:12:01	%RH	73.738
2017-04-28 12:12:01	F	70.839	C	21.5772						2017-04-28 12:12:01	%RH	69.301
2017-04-28 13:12:01	F	71.739	C	22.0772						2017-04-28 13:12:01	%RH	69.9
2017-04-28 14:12:01	F	73.54	C	23.0778						2017-04-28 14:12:01	%RH	69.414
2017-04-28 15:12:01	F	74.44	C	23.5778						2017-04-28 15:12:01	%RH	67.189
2017-04-28 16:12:01	F	75.34	C	24.0778						2017-04-28 16:12:01	%RH	64.945
2017-04-28 17:12:01	F	75.34	C	24.0778						2017-04-28 17:12:01	%RH	64.945
2017-04-28 18:12:01	F	74.44	C	23.5778						2017-04-28 18:12:01	%RH	64.902
2017-04-28 19:12:01	F	72.64	C	22.5778						2017-04-28 19:12:01	%RH	70.499
2017-04-28 20:12:01	F	71.739	C	22.0772						2017-04-28 20:12:01	%RH	68.772
2017-04-28 21:12:01	F	69.939	C	21.0772						2017-04-28 21:12:01	%RH	70.393
2017-04-28 22:12:01	F	69.038	C	20.5767						2017-04-28 22:12:01	%RH	69.798
2017-04-28 23:12:01	F	69.038	C	20.5767						2017-04-28 23:12:01	%RH	70.361
2017-04-29 00:12:01	F	68.138	C	20.0767						2017-04-29 00:12:01	%RH	71.451
2017-04-29 01:12:01	F	68.138	C	20.0767						2017-04-29 01:12:01	%RH	70.891
2017-04-29 02:12:01	F	67.237	C	19.5761						2017-04-29 02:12:01	%RH	71.423
2017-04-29 03:12:01	F	67.237	C	19.5761						2017-04-29 03:12:01	%RH	71.982
2017-04-29 04:12:01	F	66.336	C	19.0756						2017-04-29 04:12:01	%RH	74.179
2017-04-29 05:12:01	F	66.336	C	19.0756						2017-04-29 05:12:01	%RH	74.731
2017-04-29 06:12:01	F	66.336	C	19.0756						2017-04-29 06:12:01	%RH	74.731
2017-04-29 07:12:01	F	66.336	C	19.0756						2017-04-29 07:12:01	%RH	74.731
2017-04-29 08:12:01	F	66.336	C	19.0756						2017-04-29 08:12:01	%RH	75.832
2017-04-29 09:12:01	F	67.237	C	19.5761						2017-04-29 09:12:01	%RH	75.856
2017-04-29 10:12:01	F	69.038	C	20.5767						2017-04-29 10:12:01	%RH	74.812
2017-04-29 11:12:01	F	69.939	C	21.0772						2017-04-29 11:12:01	%RH	75.941
2017-04-29 12:12:01	F	69.939	C	21.0772						2017-04-29 12:12:01	%RH	74.291
2017-04-29 13:12:01	F	70.839	C	21.5772						2017-04-29 13:12:01	%RH	73.771
2017-04-29 14:12:01	F	70.839	C	21.5772						2017-04-29 14:12:01	%RH	72.662
2017-04-29 15:12:01	F	70.839	C	21.5772						2017-04-29 15:12:01	%RH	70.988
2017-04-29 16:12:01	F	72.64	C	22.5778						2017-04-29 16:12:01	%RH	67.677
2017-04-29 17:12:01	F	71.739	C	22.0772						2017-04-29 17:12:01	%RH	68.772
2017-04-29 18:12:01	F	70.839	C	21.5772						2017-04-29 18:12:01	%RH	68.17
2017-04-29 19:12:01	F	69.939	C	21.0772						2017-04-29 19:12:01	%RH	69.267
2017-04-29 20:12:01	F	69.939	C	21.0772						2017-04-29 20:12:01	%RH	70.954
2017-04-29 21:12:01	F	69.038	C	20.5767						2017-04-29 21:12:01	%RH	71.482
2017-04-29 22:12:01	F	69.038	C	20.5767						2017-04-29 22:12:01	%RH	72.04
2017-04-29 23:12:01	F	68.138	C	20.0767						2017-04-29 23:12:01	%RH	72.01
2017-04-30 00:12:01	F	68.138	C	20.0767						2017-04-30 00:12:01	%RH	72.568
2017-04-30 01:12:01	F	66.336	C	19.0756						2017-04-30 01:12:01	%RH	74.179
2017-04-30 02:12:01	F	65.436	C	18.5756						2017-04-30 02:12:01	%RH	74.707
2017-04-30 03:12:01	F	65.436	C	18.5756						2017-04-30 03:12:01	%RH	74.155
2017-04-30 04:12:01	F	65.436	C	18.5756						2017-04-30 04:12:01	%RH	75.809
2017-04-30 05:12:01	F	65.436	C	18.5756						2017-04-30 05:12:01	%RH	76.904
2017-04-30 06:12:01	F	64.535	C	18.075						2017-04-30 06:12:01	%RH	76.336
2017-04-30 07:12:01	F	64.535	C	18.075						2017-04-30 07:12:01	%RH	76.884
2017-04-30 08:12:01	F	64.535	C	18.075						2017-04-30 08:12:01	%RH	77.43
2017-04-30 09:12:01	F	65.436	C	18.5756						2017-04-30 09:12:01	%RH	77.45
2017-04-30 10:12:01	F	65.436	C	18.5756						2017-04-30 10:12:01	%RH	77.994
2017-04-30 11:12:01	F	66.336	C	19.0756						2017-04-30 11:12:01	%RH	76.927
2017-04-30 12:12:01	F	66.336	C	19.0756						2017-04-30 12:12:01	%RH	77.472
2017-04-30 13:12:01	F	65.436	C	18.5756						2017-04-30 13:12:01	%RH	77.45
2017-04-30 14:12:01	F	65.436	C	18.5756						2017-04-30 14:12:01	%RH	76.904
2017-04-30 15:12:01	F	64.535	C	18.075						2017-04-30 15:12:01	%RH	77.43
2017-04-30 16:12:01	F	65.436	C	18.5756						2017-04-30 16:12:01	%RH	78.537
2017-04-30 17:12:01	F	65.436	C	18.5756						2017-04-30 17:12:01	%RH	76.904
2017-04-30 18:12:01	F	65.436	C	18.5756						2017-04-30 18:12:01	%RH	77.45
2017-04-30 19:12:01	F	64.535	C	18.075						2017-04-30 19:12:01	%RH	75.787
2017-04-30 20:12:01	F	64.535	C	18.075						2017-04-30 20:12:01	%RH	77.43
2017-04-30 21:12:01	F	63.634	C	17.5744						2017-04-30 21:12:01	%RH	76.317
2017-04-30 22:12:01	F	63.634	C	17.5744						2017-04-30 22:12:01	%RH	76.865
2017-04-30 23:12:01	F	62.734	C	17.0744						2017-04-30 23:12:01	%RH	75.75
2017-05-01 00:12:01	F	62.734	C	17.0744						2017-05-01 00:12:01	%RH	75.199
2017-05-01 01:12:01	F	62.734	C	17.0744						2017-05-01 01:12:01	%RH	75.199
2017-05-01 02:12:01	F	62.734	C	17.0744						2017-05-01 02:12:01	%RH	75.199
2017-05-01 03:12:01	F	62.734	C	17.0744						2017-05-01 03:12:01	%RH	75.75
2017-05-01 04:12:01	F	62.734	C	17.0744						2017-05-01 04:12:01	%RH	76.3
2017-05-01 05:12:01	F	62.734	C	17.0744						2017-05-01 05:12:01	%RH	76.848
2017-05-01 06:12:01	F	62.734	C	17.0744						2017-05-01 06:12:01	%RH	76.848
2017-05-01 07:12:01	F	62.734	C	17.0744						2017-05-01 07:12:01	%RH	76.848
2017-05-01 08:12:01	F	63.634	C	17.5744						2017-05-01 08:12:01	%RH	79.583
2017-05-01 09:12:01	F	63.634	C	17.5744						2017-05-01 09:12:01	%RH	79.043
2017-05-01 10:12:01	F	64.535	C	18.075						2017-05-01 10:12:01	%RH	80.677
2017-05-01 11:12:01	F	67.237	C	19.5761						2017-05-01 11:12:01	%RH	79.123
2017-05-01 12:12:01	F	68.138	C	20.0767						2017-05-01 12:12:01	%RH	77.521
2017-05-01 13:12:01	F	69.038	C	20.5767						2017-05-01 13:12:01	%RH	77.004
2017-05-01 14:12:01	F	69.939	C	21.0772						2017-05-01 14:12:01	%RH	74.291
2017-05-01 15:12:01	F	70.839	C	21.5772						2017-05-01 15:12:01	%RH	72.662
2017-05-01 16:12:01	F	70.839	C	21.5772						2017-05-01 16:12:01	%RH	72.105
2017-05-01 17:12:01	F	69.038	C	20.5767						2017-05-01 17:12:01	%RH	73.153
2017-05-01 18:12:01	F	68.138	C	20.0767						2017-05-01 18:12:01	%RH	72.568
2017-05-01 19:12:01	F	67.237	C	19.5761						2017-05-01 19:12:01	%RH	73.651
2017-05-01 20:12:01	F	67.237	C	19.5761						2017-05-01 20:12:01	%RH	74.756
2017-05-01 21:12:01	F	66.336	C	19.0756						2017-05-01 21:12:01	%RH	74.731
2017-05-01 22:12:01	F	65.436	C	18.5756						2017-05-01 22:12:01	%RH	75.259
2017-05-01 23:12:01	F	65.436	C	18.5756						2017-05-01 23:12:01	%RH	79.619
2017-05-02 00:12:01	F	65.436	C	18.5756						2017-05-02 00:12:01	%RH	79.619
2017-05-02 01:12:01	F	64.535	C	18.075						2017-05-02 01:12:01	%RH	79.6
2017-05-02 02:12:01	F	63.634	C	17.5744						2017-05-02 02:12:01	%RH	79.043
2017-05-02 03:12:01	F	62.734	C	17.0744						2017-05-02 03:12:01	%RH	79.568
2017-05-02 04:12:01	F	62.734	C	17.0744						2017-05-02 04:12:01	%RH	79.027
2017-05-02 05:12:01	F	62.734	C	17.0744						2017-05-02 05:12:01	%RH	80.647
2017-05-02 06:12:01	F	61.833	C	16.5739						2017-05-02 06:12:01	%RH	78.47
2017-05-02 07:12:01	F	61.833	C	16.5739						2017-05-02 07:12:01	%RH	79.555
2017-05-02 08:12:01	F	61.833	C	16.5739						2017-05-02 08:12:01	%RH	78.47
2017-05-02 09:12:01	F	63.634	C	17.5744						2017-05-02 09:12:01	%RH	83.331
2017-05-02 10:12:01	F	65.436	C	18.5756						2017-05-02 10:12:01	%RH	80.696
2017-05-02 11:12:01	F	68.138	C	20.0767						2017-05-02 11:12:01	%RH	79.687
2017-05-02 12:12:01	F	69.038	C	20.5767						2017-05-02 12:12:01	%RH	78.092
2017-05-02 13:12:01	F	69.939	C	21.0772						2017-05-02 13:12:01	%RH	76.488
2017-05-02 14:12:01	F	70.839	C	21.5772						2017-05-02 14:12:01	%RH	75.424
2017-05-02 15:12:01	F	71.739	C	22.0772						2017-05-02 15:12:01	%RH	73.251
2017-05-02 16:12:01	F	71.739	C	22.0772						2017-05-02 16:12:01	%RH	72.696
2017-05-02 17:12:01	F	71.739	C	22.0772						2017-05-02 17:12:01	%RH	73.805
2017-05-02 18:12:01	F	70.839	C	21.5772						2017-05-02 18:12:01	%RH	72.105
2017-05-02 19:12:01	F	69.038	C	20.5767						2017-05-02 19:12:01	%RH	74.26
2017-05-02 20:12:01	F	68.138	C	20.0767						2017-05-02 20:12:01	%RH	75.334
2017-05-02 21:12:01	F	68.138	C	20.0767						2017-05-02 21:12:01	%RH	75.883
2017-05-02 22:12:01	F	67.237	C	19.5761						2017-05-02 22:12:01	%RH	75.856
2017-05-02 23:12:01	F	67.237	C	19.5761						2017-05-02 23:12:01	%RH	76.404
2017-05-03 00:12:01	F	67.237	C	19.5761						2017-05-03 00:12:01	%RH	76.404
2017-05-03 01:12:01	F	66.336	C	19.0756						2017-05-03 01:12:01	%RH	76.927
2017-05-03 02:12:01	F	66.336	C	19.0756						2017-05-03 02:12:01	%RH	77.472
2017-05-03 03:12:01	F	65.436	C	18.5756						2017-05-03 03:12:01	%RH	77.45
2017-05-03 04:12:01	F	64.535	C	18.075						2017-05-03 04:12:01	%RH	76.884
2017-05-03 05:12:01	F	63.634	C	17.5744						2017-05-03 05:12:01	%RH	77.957
2017-05-03 06:12:01	F	63.634	C	17.5744						2017-05-03 06:12:01	%RH	77.957
2017-05-03 07:12:01	F	63.634	C	17.5744						2017-05-03 07:12:01	%RH	77.957
2017-05-03 08:12:01	F	63.634	C	17.5744						2017-05-03 08:12:01	%RH	79.043
2017-05-03 09:12:01	F	63.634	C	17.5744						2017-05-03 09:12:01	%RH	79.583
2017-05-03 10:12:01	F	64.535	C	18.075						2017-05-03 10:12:01	%RH	80.14
2017-05-03 11:12:01	F	65.436	C	18.5756						2017-05-03 11:12:01	%RH	80.158
2017-05-03 12:12:01	F	68.138	C	20.0767						2017-05-03 12:12:01	%RH	78.065
2017-05-03 13:12:01	F	70.839	C	21.5772						2017-05-03 13:12:01	%RH	71.547
2017-05-03 14:12:01	F	73.54	C	23.0778						2017-05-03 14:12:01	%RH	67.148
2017-05-03 15:12:01	F	73.54	C	23.0778						2017-05-03 15:12:01	%RH	66.007
2017-05-03 16:12:01	F	74.44	C	23.5778						2017-05-03 16:12:01	%RH	67.189
2017-05-03 17:12:01	F	74.44	C	23.5778						2017-05-03 17:12:01	%RH	64.902
2017-05-03 18:12:01	F	72.64	C	22.5778						2017-05-03 18:12:01	%RH	68.81
2017-05-03 19:12:01	F	70.839	C	21.5772						2017-05-03 19:12:01	%RH	70.427
2017-05-03 20:12:01	F	69.939	C	21.0772						2017-05-03 20:12:01	%RH	71.514
2017-05-03 21:12:01	F	69.038	C	20.5767						2017-05-03 21:12:01	%RH	73.153
2017-05-03 22:12:01	F	69.038	C	20.5767						2017-05-03 22:12:01	%RH	72.597
2017-05-03 23:12:01	F	68.138	C	20.0767						2017-05-03 23:12:01	%RH	73.678
2017-05-04 00:12:01	F	68.138	C	20.0767						2017-05-04 00:12:01	%RH	73.678
2017-05-04 01:12:01	F	68.138	C	20.0767						2017-05-04 01:12:01	%RH	74.231
2017-05-04 02:12:01	F	67.237	C	19.5761						2017-05-04 02:12:01	%RH	75.307
2017-05-04 03:12:01	F	67.237	C	19.5761						2017-05-04 03:12:01	%RH	76.951
2017-05-04 04:12:01	F	66.336	C	19.0756						2017-05-04 04:12:01	%RH	76.38
2017-05-04 05:12:01	F	66.336	C	19.0756						2017-05-04 05:12:01	%RH	75.832
2017-05-04 06:12:01	F	66.336	C	19.0756						2017-05-04 06:12:01	%RH	76.38
2017-05-04 07:12:01	F	65.436	C	18.5756						2017-05-04 07:12:01	%RH	75.809
2017-05-04 08:12:01	F	66.336	C	19.0756						2017-05-04 08:12:01	%RH	76.38
2017-05-04 09:12:01	F	67.237	C	19.5761						2017-05-04 09:12:01	%RH	76.404
2017-05-04 10:12:01	F	69.038	C	20.5767						2017-05-04 10:12:01	%RH	75.362
2017-05-04 11:12:01	F	71.739	C	22.0772						2017-05-04 11:12:01	%RH	72.696
2017-05-04 12:12:01	F	72.64	C	22.5778						2017-05-04 12:12:01	%RH	65.967
2017-05-04 13:12:01	F	73.54	C	23.0778						2017-05-04 13:12:01	%RH	67.716
2017-05-04 14:12:01	F	74.44	C	23.5778						2017-05-04 14:12:01	%RH	63.75
2017-05-04 15:12:01	F	75.34	C	24.0778						2017-05-04 15:12:01	%RH	62.636
2017-05-04 16:12:01	F	75.34	C	24.0778						2017-05-04 16:12:01	%RH	61.474
2017-05-04 17:12:01	F	74.44	C	23.5778						2017-05-04 17:12:01	%RH	61.43
2017-05-04 18:12:01	F	71.739	C	22.0772						2017-05-04 18:12:01	%RH	67.639
2017-05-04 19:12:01	F	69.939	C	21.0772						2017-05-04 19:12:01	%RH	70.954
2017-05-04 20:12:01	F	69.939	C	21.0772						2017-05-04 20:12:01	%RH	71.514
2017-05-04 21:12:01	F	69.038	C	20.5767						2017-05-04 21:12:01	%RH	71.482
2017-05-04 22:12:01	F	69.038	C	20.5767						2017-05-04 22:12:01	%RH	72.597
2017-05-04 23:12:01	F	69.038	C	20.5767						2017-05-04 23:12:01	%RH	73.707
2017-05-05 00:12:01	F	68.138	C	20.0767						2017-05-05 00:12:01	%RH	73.124
2017-05-05 01:12:01	F	67.237	C	19.5761						2017-05-05 01:12:01	%RH	73.096
2017-05-05 02:12:01	F	67.237	C	19.5761						2017-05-05 02:12:01	%RH	74.204
2017-05-05 03:12:01	F	66.336	C	19.0756						2017-05-05 03:12:01	%RH	73.625
2017-05-05 04:12:01	F	66.336	C	19.0756						2017-05-05 04:12:01	%RH	75.832
2017-05-05 05:12:01	F	66.336	C	19.0756						2017-05-05 05:12:01	%RH	75.282
2017-05-05 06:12:01	F	65.436	C	18.5756						2017-05-05 06:12:01	%RH	75.809
2017-05-05 07:12:01	F	65.436	C	18.5756						2017-05-05 07:12:01	%RH	76.357
2017-05-05 08:12:01	F	66.336	C	19.0756						2017-05-05 08:12:01	%RH	75.282
2017-05-05 09:12:01	F	67.237	C	19.5761						2017-05-05 09:12:01	%RH	75.856
2017-05-05 10:12:01	F	68.138	C	20.0767						2017-05-05 10:12:01	%RH	74.783
2017-05-05 11:12:01	F	69.939	C	21.0772						2017-05-05 11:12:01	%RH	71.514
2017-05-05 12:12:01	F	71.739	C	22.0772						2017-05-05 12:12:01	%RH	69.337
2017-05-05 13:12:01	F	74.44	C	23.5778						2017-05-05 13:12:01	%RH	64.902
2017-05-05 14:12:01	F	75.34	C	24.0778						2017-05-05 14:12:01	%RH	61.474
2017-05-05 15:12:01	F	76.241	C	24.5783						2017-05-05 15:12:01	%RH	60.351
2017-05-05 16:12:01	F	77.141	C	25.0783						2017-05-05 16:12:01	%RH	58.046
2017-05-05 17:12:01	F	77.141	C	25.0783						2017-05-05 17:12:01	%RH	53.877
2017-05-05 18:12:01	F	76.241	C	24.5783						2017-05-05 18:12:01	%RH	55.027
2017-05-05 19:12:01	F	73.54	C	23.0778						2017-05-05 19:12:01	%RH	57.272
2017-05-05 20:12:01	F	71.739	C	22.0772						2017-05-05 20:12:01	%RH	61.305
2017-05-05 21:12:01	F	70.839	C	21.5772						2017-05-05 21:12:01	%RH	68.17
2017-05-05 22:12:01	F	69.939	C	21.0772						2017-05-05 22:12:01	%RH	68.135
2017-05-05 23:12:01	F	69.939	C	21.0772						2017-05-05 23:12:01	%RH	69.267
2017-05-06 00:12:01	F	69.939	C	21.0772						2017-05-06 00:12:01	%RH	69.267
2017-05-06 01:12:01	F	69.038	C	20.5767						2017-05-06 01:12:01	%RH	70.922
2017-05-06 02:12:01	F	69.038	C	20.5767						2017-05-06 02:12:01	%RH	70.361
2017-05-06 03:12:01	F	68.138	C	20.0767						2017-05-06 03:12:01	%RH	71.451
2017-05-06 04:12:01	F	68.138	C	20.0767						2017-05-06 04:12:01	%RH	73.678
2017-05-06 05:12:01	F	67.237	C	19.5761						2017-05-06 05:12:01	%RH	73.096
2017-05-06 06:12:01	F	66.336	C	19.0756						2017-05-06 06:12:01	%RH	71.955
2017-05-06 07:12:01	F	66.336	C	19.0756						2017-05-06 07:12:01	%RH	73.625
2017-05-06 08:12:01	F	67.237	C	19.5761						2017-05-06 08:12:01	%RH	73.651
2017-05-06 09:12:01	F	68.138	C	20.0767						2017-05-06 09:12:01	%RH	72.568
2017-05-06 10:12:01	F	69.038	C	20.5767						2017-05-06 10:12:01	%RH	72.597
2017-05-06 11:12:01	F	71.739	C	22.0772						2017-05-06 11:12:01	%RH	70.462
2017-05-06 12:12:01	F	74.44	C	23.5778						2017-05-06 12:12:01	%RH	65.476
2017-05-06 13:12:01	F	76.241	C	24.5783						2017-05-06 13:12:01	%RH	64.989
2017-05-06 14:12:01	F	76.241	C	24.5783						2017-05-06 14:12:01	%RH	59.177
2017-05-06 15:12:01	F	76.241	C	24.5783						2017-05-06 15:12:01	%RH	57.407
2017-05-06 16:12:01	F	76.241	C	24.5783						2017-05-06 16:12:01	%RH	57.999
2017-05-06 17:12:01	F	77.141	C	25.0783						2017-05-06 17:12:01	%RH	57.454
2017-05-06 18:12:01	F	76.241	C	24.5783						2017-05-06 18:12:01	%RH	53.227
2017-05-06 19:12:01	F	73.54	C	23.0778						2017-05-06 19:12:01	%RH	58.455
2017-05-06 20:12:01	F	72.64	C	22.5778						2017-05-06 20:12:01	%RH	61.345
2017-05-06 21:12:01	F	71.739	C	22.0772						2017-05-06 21:12:01	%RH	64.205
2017-05-06 22:12:01	F	70.839	C	21.5772						2017-05-06 22:12:01	%RH	66.463
2017-05-06 23:12:01	F	70.839	C	21.5772						2017-05-06 23:12:01	%RH	67.602
2017-05-07 00:12:01	F	69.939	C	21.0772						2017-05-07 00:12:01	%RH	65.855
2017-05-07 01:12:01	F	69.038	C	20.5767						2017-05-07 01:12:01	%RH	64.672
2017-05-07 02:12:01	F	69.038	C	20.5767						2017-05-07 02:12:01	%RH	66.393
2017-05-07 03:12:01	F	68.138	C	20.0767						2017-05-07 03:12:01	%RH	66.932
2017-05-07 04:12:01	F	68.138	C	20.0767						2017-05-07 04:12:01	%RH	67.502
2017-05-07 05:12:01	F	67.237	C	19.5761						2017-05-07 05:12:01	%RH	68.607
2017-05-07 06:12:01	F	66.336	C	19.0756						2017-05-07 06:12:01	%RH	69.145
2017-05-07 07:12:01	F	66.336	C	19.0756						2017-05-07 07:12:01	%RH	70.273
2017-05-07 08:12:01	F	66.336	C	19.0756						2017-05-07 08:12:01	%RH	71.955
2017-05-07 09:12:01	F	68.138	C	20.0767						2017-05-07 09:12:01	%RH	73.124
2017-05-07 10:12:01	F	69.038	C	20.5767						2017-05-07 10:12:01	%RH	69.798
2017-05-07 11:12:01	F	70.839	C	21.5772						2017-05-07 11:12:01	%RH	69.865
2017-05-07 12:12:01	F	73.54	C	23.0778						2017-05-07 12:12:01	%RH	66.578
2017-05-07 13:12:01	F	75.34	C	24.0778						2017-05-07 13:12:01	%RH	60.89
2017-05-07 14:12:01	F	76.241	C	24.5783						2017-05-07 14:12:01	%RH	57.999
2017-05-07 15:12:01	F	77.141	C	25.0783						2017-05-07 15:12:01	%RH	57.454
2017-05-07 16:12:01	F	76.241	C	24.5783						2017-05-07 16:12:01	%RH	57.999
2017-05-07 17:12:01	F	75.34	C	24.0778						2017-05-07 17:12:01	%RH	57.361
2017-05-07 18:12:01	F	73.54	C	23.0778						2017-05-07 18:12:01	%RH	56.679
2017-05-07 19:12:01	F	72.64	C	22.5778						2017-05-07 19:12:01	%RH	61.928
2017-05-07 20:12:01	F	71.739	C	22.0772						2017-05-07 20:12:01	%RH	64.781
2017-05-07 21:12:01	F	70.839	C	21.5772						2017-05-07 21:12:01	%RH	67.033
2017-05-07 22:12:01	F	70.839	C	21.5772						2017-05-07 22:12:01	%RH	67.033
2017-05-07 23:12:01	F	69.939	C	21.0772						2017-05-07 23:12:01	%RH	70.393
2017-05-08 00:12:01	F	69.939	C	21.0772						2017-05-08 00:12:01	%RH	70.954
2017-05-08 01:12:01	F	69.038	C	20.5767						2017-05-08 01:12:01	%RH	71.482
2017-05-08 02:12:01	F	69.038	C	20.5767						2017-05-08 02:12:01	%RH	72.04
2017-05-08 03:12:01	F	68.138	C	20.0767						2017-05-08 03:12:01	%RH	71.451
2017-05-08 04:12:01	F	68.138	C	20.0767						2017-05-08 04:12:01	%RH	70.891
2017-05-08 05:12:01	F	67.237	C	19.5761						2017-05-08 05:12:01	%RH	73.096
2017-05-08 06:12:01	F	67.237	C	19.5761						2017-05-08 06:12:01	%RH	71.982
2017-05-08 07:12:01	F	67.237	C	19.5761						2017-05-08 07:12:01	%RH	73.096
2017-05-08 08:12:01	F	68.138	C	20.0767						2017-05-08 08:12:01	%RH	73.678
2017-05-08 09:12:01	F	68.138	C	20.0767						2017-05-08 09:12:01	%RH	73.124
2017-05-08 10:12:01	F	69.939	C	21.0772						2017-05-08 10:12:01	%RH	72.072
2017-05-08 11:12:01	F	70.839	C	21.5772						2017-05-08 11:12:01	%RH	69.301
2017-05-08 12:12:01	F	72.64	C	22.5778						2017-05-08 12:12:01	%RH	68.81
2017-05-08 13:12:01	F	75.34	C	24.0778						2017-05-08 13:12:01	%RH	63.215
2017-05-08 14:12:01	F	76.241	C	24.5783						2017-05-08 14:12:01	%RH	57.999
2017-05-08 15:12:01	F	77.141	C	25.0783						2017-05-08 15:12:01	%RH	59.224
2017-05-08 16:12:01	F	78.041	C	25.5783						2017-05-08 16:12:01	%RH	55.123
2017-05-08 17:12:01	F	76.241	C	24.5783						2017-05-08 17:12:01	%RH	55.624
2017-05-08 18:12:01	F	75.34	C	24.0778						2017-05-08 18:12:01	%RH	56.768
2017-05-08 19:12:01	F	74.44	C	23.5778						2017-05-08 19:12:01	%RH	62.593
2017-05-08 20:12:01	F	73.54	C	23.0778						2017-05-08 20:12:01	%RH	66.007
2017-05-08 21:12:01	F	72.64	C	22.5778						2017-05-08 21:12:01	%RH	65.967
2017-05-08 22:12:01	F	71.739	C	22.0772						2017-05-08 22:12:01	%RH	64.781
2017-05-08 23:12:01	F	70.839	C	21.5772						2017-05-08 23:12:01	%RH	69.301
2017-05-09 00:12:01	F	69.939	C	21.0772						2017-05-09 00:12:01	%RH	69.267
2017-05-09 01:12:01	F	69.038	C	20.5767						2017-05-09 01:12:01	%RH	71.482
2017-05-09 02:12:01	F	69.038	C	20.5767						2017-05-09 02:12:01	%RH	72.04
2017-05-09 03:12:01	F	69.038	C	20.5767						2017-05-09 03:12:01	%RH	71.482
2017-05-09 04:12:01	F	68.138	C	20.0767						2017-05-09 04:12:01	%RH	71.451
2017-05-09 05:12:01	F	68.138	C	20.0767						2017-05-09 05:12:01	%RH	72.568
2017-05-09 06:12:01	F	68.138	C	20.0767						2017-05-09 06:12:01	%RH	72.01
2017-05-09 07:12:01	F	67.237	C	19.5761						2017-05-09 07:12:01	%RH	73.651
2017-05-09 08:12:01	F	67.237	C	19.5761						2017-05-09 08:12:01	%RH	74.204
2017-05-09 09:12:01	F	69.038	C	20.5767						2017-05-09 09:12:01	%RH	72.597
2017-05-09 10:12:01	F	70.839	C	21.5772						2017-05-09 10:12:01	%RH	70.427
2017-05-09 11:12:01	F	72.64	C	22.5778						2017-05-09 11:12:01	%RH	69.938
2017-05-09 12:12:01	F	75.34	C	24.0778						2017-05-09 12:12:01	%RH	66.662
2017-05-09 13:12:01	F	77.141	C	25.0783						2017-05-09 13:12:01	%RH	63.307
2017-05-09 14:12:01	F	78.941	C	26.0783						2017-05-09 14:12:01	%RH	60.495
2017-05-09 15:12:01	F	78.041	C	25.5783						2017-05-09 15:12:01	%RH	58.684
2017-05-09 16:12:01	F	78.041	C	25.5783						2017-05-09 16:12:01	%RH	59.273
2017-05-09 17:12:01	F	77.141	C	25.0783						2017-05-09 17:12:01	%RH	55.672
2017-05-09 18:12:01	F	77.141	C	25.0783						2017-05-09 18:12:01	%RH	57.454
2017-05-09 19:12:01	F	75.34	C	24.0778						2017-05-09 19:12:01	%RH	60.305
2017-05-09 20:12:01	F	74.44	C	23.5778						2017-05-09 20:12:01	%RH	62.593
2017-05-09 21:12:01	F	72.64	C	22.5778						2017-05-09 21:12:01	%RH	62.509
2017-05-09 22:12:01	F	72.64	C	22.5778						2017-05-09 22:12:01	%RH	64.244
2017-05-09 23:12:01	F	71.739	C	22.0772						2017-05-09 23:12:01	%RH	63.628
2017-05-10 00:12:01	F	71.739	C	22.0772						2017-05-10 00:12:01	%RH	64.781
2017-05-10 01:12:01	F	70.839	C	21.5772						2017-05-10 01:12:01	%RH	66.463
[truncated: 3,129 more rows]

## Sheet: L4-R
Logger 4 - Rocky
[truncated: 6,957 more rows]

## Sheet: L5-S
Logger 5 - Stone fence
[truncated: 1,177 more rows]

[truncated: 5 more sheets: L6-C, L7-C, L8-S, L9-R, L10-C]
